# Supplementary material for: Gut microbiota transplantation drives the adoptive transfer of colonic genotype-phenotype characteristics between mice lacking catestatin and their wild type counterparts
Source: Gut Microbes. 2022 May 29;14(1):2081476. doi: 10.1080/19490976.2022.2081476 (PMC9154784; doi:10.1080/19490976.2022.2081476)
Supplement: Supplemental Material [file KGMI_A_2081476_SM1096.zip]

Archive with 3 entries (3 files):
- Supplementary Excel Sheet 1.xlsx
- Supplementary Excel Sheet 2.xlsx
- Supplement_FMT Manuscript.docx
