# Supplementary material for: Gut microbiota transplantation drives the adoptive transfer of colonic genotype-phenotype characteristics between mice lacking catestatin and their wild type counterparts
Source: Gut Microbes. 2022 May 29;14(1):2081476. doi: 10.1080/19490976.2022.2081476 (PMC9154784; doi:10.1080/19490976.2022.2081476)
Supplement: Supplemental Material [file KGMI_A_2081476_SM1096.zip › Supplementary Excel Sheet 1.xlsx]

## Sheet: Remarks
Supplementary Excel Sheet 1
containing microbiota related data
Sheet	Remark
OTU Table	CSS normalized table with genus abundences for each sample
Tests	Pairwise Wilcoxon tests for each genotype: control vs FMT
Correlations	Pearson correlations matrix between genus abundance and gene expression

## Sheet: OTU table
	CST-KO #1	CST-KO #2	CST-KO #3	CST-KO #4	CST-KO #5	CST-KO #6	CST-KO #7	CST-KO #8	CST-KO #9	CST-KO #10	CST-KO #11	CST-KO #12	CST-KOFMT-WT #1	CST-KOFMT-WT #2	CST-KOFMT-WT #3	CST-KOFMT-WT #4	CST-KOFMT-WT #5	CST-KOFMT-WT #6	CST-KOFMT-WT #7	CST-KOFMT-WT #8	CST-KOFMT-WT #9	CST-KOFMT-WT #10	CST-KOFMT-WT #11	CST-KOFMT-WT #12	WT #1	WT #2	WT #3	WT #4	WT #5	WT #6	WT #7	WT #8	WT #9	WT #10	WT #11	WT #12	WTFMT-CSTKO #1	WTFMT-CSTKO #2	WTFMT-CSTKO #3	WTFMT-CSTKO #4	WTFMT-CSTKO #5	WTFMT-CSTKO #6	WTFMT-CSTKO #7	WTFMT-CSTKO #8	WTFMT-CSTKO #9	WTFMT-CSTKO #10	WTFMT-CSTKO #11	WTFMT-CSTKO #12
Granulicella	0	0	0	0	0	0	0	0	0	0	0	0	0	0	0	0	0	0	0	0	0	0	0	0	0	0	0	0	0	0	0	0	0	0	0	0	0	0	0	0	0	0	0	0	0	0	0	0
Occallatibacter	0	0	0	0	0	0	0	0	0	0	0	0	0	0	0	0	0	0	0	0	0	0	0	0	0	0	0	0	0	0	0	0	0	0	0	0	0	0	0	0	0	0	0	0	0	0	0	0
Candidatus Koribacter	0	0	0	0	0	0	0	0	0	0	0	0	0	0	0	0	0	0	0	0	0	0	0	0	0	0	0	0	0	0	0	0	0	0	0	0	0	0	0	0	0	0	0	0	0	0	0	0
Bryobacter	0	0	0	0	0	0	0	0	0	0	0	0	0	0	0	0	0	0	0	0	0	0	0	0	0	0	0	0	0	0	0	0	0	0	0	0	0	0	0	0	0	0	0	0	0	0	0	0
Candidatus Solibacter	0	0	0	0	0	0	0	0	0	0	0	0	0	0	0	0	0	0	0	0	0	0	0	0	0	0	0	0	0	0	0	0	0	0	0	0	0	0	0	0	0	0	0	0	0	0	0	0
Stenotrophobacter	0	0	0	0	0	0	0	0	0	0	0	0	0	0	0	0	0	0	0	0	0	0	0	0	0	0	0	0	0	0	0	0	0	0	0	0	0	0	0	0	0	0	0	0	0	0	0	0
Tellurimicrobium	0	0	0	0	0	0	0	0	0	0	0	0	0	0	0	0	0	0	0	0	0	0	0	0	0	0	0	0	0	0	0	0	0	0	0	0	0	0	0	0	0	0	0	0	0	0	0	0
RB41	0	0	0	0	0	0	0	0	0	0	0	0	0	0	0	0	0	0	0	0	0	0	0	0	0	0	0	0	0	0	0	0	0	0	0	0	0	0	0	0	0	0	0	0	0	0	0	0
Subgroup 10	0	0	0	0	0	0	0	0	0	0	0	0	0	0	0	0	0	0	0	0	0	0	0	0	0	0	0	0	0	0	0	0	0	0	0	0	0	0	0	0	0	0	0	0	0	0	0	0
Luteitalea	0	0	0	0	0	0	0	0	0	0	0	0	0	0	0	0	0	0	0	0	0	0	0	0	0	0	0	0	0	0	0	0	0	0	0	0	0	0	0	0	0	0	0	0	0	0	0	0
CL500-29 marine group	0	0	0	0	0	0	0	0	0	0	0	0	0	0	0	0	0	0	0	0	0	0	0	0	0	0	0	0	0	0	0	0	0	0	0	0	0	0	0	0	0	0	0	0	0	0	0	0
Sva0996 marine group	0	0	0	0	0	0	0	0	0	0	0	0	0	0	0	0	0	0	0	0	0	0	0	0	0	0	0	0	0	0	0	0	0	0	0	0	0	0	0	0	0	0	0	0	0	0	0	0
Actinomyces	0	0	0	0	0	0	0	0	0	0	2.97257	0	0	0	0	0	0	0	0	0	0	0	0	0	0	0	0	0	0	0	1.35481	0	0	0	2.02414	1.92345	0	0	0	0	0	0	0	0	1.86473	0	0	0
F0332	0	0	0	0	0	0	0	0	0	0	0	0	0	0	0	0	0	0	0	0	0	0	0	0	0	0	0	0	0	0	0	0	0	0	2.02414	0	0	1.99139	0	0	0	0	0	0	1.21475	0	1.42564	3.93027
Bifidobacterium	3.51994	5.77448	5.12293	2.95545	6.02656	5.96231	3.09065	5.66629	3.03765	1.9146	6.25441	5.35755	3.46271	3.10996	4.73882	3.26058	5.00035	2.95545	2.83872	2.11179	6.15478	5.95219	6.85279	5.84199	7.14967	6.14975	8.27238	7.75731	9.97032	7.75928	5.79486	6.15431	13.5978	9.1554	11.9303	10.2414	11.79	12.0271	7.46435	11.9476	9.27068	5.32815	5.97953	6.77542	8.10732	10.5472	9.03742	10.8105
Gardnerella	0	0	0	0	0	0	0	0	0	0	0	0	0	0	0	0	0	0	0	0	0	0	0	0	0	0	0	0	0	0	0	0	0	0	0	0	0	0	0	0	0	0	0	0	0	0	0	0
Scardovia	0	0	0	0	0	0	0	0	0	0	0	0	0	0	0	0	0	0	0	0	0	0	0	0	0	0	0	0	0	0	0	0	0	0	0	0	0	0	0	0	0	0	0	0	0	0	0	0
Catenulispora	0	0	0	0	0	0	0	0	0	0	0	0	0	0	0	0	0	0	0	0	0	0	0	0	0	0	0	0	0	0	0	0	0	0	0	0	0	0	0	0	0	0	0	0	0	0	0	0
Corynebacterium	2.64053	1.73831	3.73419	4.41077	4.62344	2.83491	4.30721	2.90564	7.36161	2.70933	5.13941	3.8413	4.39576	4.97885	4.11729	3.02734	4.60026	2.95545	4.49432	4.38775	4.13167	1.18208	2.16099	0	2.63736	0	3.81913	1.24595	1.6556	0	2.04099	1.92941	2.26807	0	2.02414	2.71953	0	2.79751	1.51017	0	3.68983	0	0	0	0	0	0	4.3884
Dietzia	0	0	0	0	0	0	0	0	0	0	0	0	0	0	0	0	0	0	0	0	0	0	0	0	0	0	0	0	0	0	0	0	0	0	0	0	0	0	0	1.53125	0	0	0	0	0	0	0	0
Mycobacterium	0	0	0	0	0	0	0	0	0	0	0	0	0	0	0	0	0	0	0	0	0	0	0	0	0	0	0	0	0	0	0	0	0	0	0	0	0	0	0	0	0	0	0	0	0	0	0	0
Acidothermus	0	0	0	0	0	0	0	0	0	0	0	0	0	0	0	0	0	0	0	0	0	0	0	0	0	0	0	0	0	0	0	0	0	0	0	0	0	0	0	0	0	0	0	0	0	0	0	0
Modestobacter	0	0	0	0	0	0	0	0	0	0	2.97257	0	0	0	0	0	0	0	0	0	0	0	0	0	0	0	0	0	0	0	0	0	0	0	0	0	0	0	0	0	0	1.06222	0	0	0	0	0	0
Georgenia	0	0	0	0	0	0	0	0	0	0	0	0	0	0	0	0	0	0	0	0	0	0	0	0	0	0	0	0	0	0	0	0	0	0	0	0	0	0	0	0	0	0	0	0	0	0	0	0
Brevibacterium	0	0	0	0	0	0	0	0	0	0	0	0	0	0	0	0	0	0	0	0	0	0	0	0	0	0	0	0	0	0	0	0	0	0	0	0	0	0	2.2317	1.53125	0	0	0	0	0	0	0	0
Brachybacterium	0	0	0	0	0	0	0	0	0	0	0	0	0	0	0	0	0	0	0	0	0	0	0	0	0	0	0	0	0	0	0	0	0	0	0	0	0	0	0	0	0	0	0	0	0	0	0	0
Tetrasphaera	0	0	0	0	0	0	0	0	0	0	0	0	0	0	0	0	0	0	0	0	0	0	0	0	0	0	0	0	0	0	0	0	0	0	0	0	0	0	0	0	0	0	0	0	0	0	0	0
Curtobacterium	1.85511	0	0	0	0	0	2.25078	0	0	0	0	0	1.80994	2.26807	0	0	0	0	0	0	3.74381	0	0	0	0	0	2.09717	0	0	0	0	1.92941	0	0	2.02414	0	2.66621	0	0	0	0	0	0	0	0	0	1.42564	0
Leucobacter	0	0	0	0	0	0	0	0	0	0	0	0	0	0	0	0	0	0	0	0	0	0	0	0	0	0	0	0	0	0	0	0	0	0	0	0	0	0	0	0	0	0	0	0	0	0	0	0
Microbacterium	0	0	0	0	0	0	0	0	0	0	0	0	0	0	0	0	0	0	0	0	0	0	0	0	0	0	0	0	0	0	0	0	0	0	0	0	0	0	0	0	0	0	0	0	0	0	0	0
Arthrobacter	0	0	0	0	0	0	0	0	0	0	0	0	0	0	0	0	0	0	0	0	0	0	0	0	0	0	0	0	0	0	0	0	0	0	0	0	0	0	0	0	0	0	0	0	0	0	0	0
Kocuria	1.85511	0	0	0	0	0	0	0	0	0	0	0	0	0	0	0	0	0	0	0	0	0	0	0	0	0	0	0	0	0	0	0	0	0	0	0	0	0	0	0	0	0	0	0	0	0	0	0
Micrococcus	0	0	0	0	0	0	0	0	0	0	0	0	0	0	0	0	0	0	0	0	0	0	0	0	0	0	0	0	0	0	0	0	0	0	0	0	0	0	0	0	0	0	0	0	0	0	0	0
Pseudarthrobacter	0	0	0	0	0	0	0	0	0	0	0	0	0	0	1.73831	0	0	0	0	0	0	0	0	0	0	0	0	0	0	0	0	0	0	0	0	0	0	0	0	0	0	0	0	0	0	0	0	0
Rothia	0	0	0	0	0	0	0	0	0	0	0	0	0	0	0	0	0	0	0	0	0	0	0	0	0	0	0	0	0	0	0	0	0	0	0	0	0	0	0	0	0	0	0	0	0	0	0	0
Sanguibacter	0	0	2.02748	0	0	0	0	0	0	0	0	0	0	0	1.73831	0	0	0	0	0	0	0	0	0	0	0	0	0	0	0	0	0	0	0	0	1.92345	0	0	0	0	0	0	0	0	0	0	0	0
Actinoplanes	0	0	0	0	0	0	0	0	0	0	0	0	0	0	0	0	0	0	0	0	0	0	0	0	0	1.80735	0	0	0	0	0	0	0	0	0	0	0	0	0	0	0	0	0	0	0	0	0	0
Polymorphospora	0	0	0	0	0	0	0	0	0	0	0	0	0	0	0	0	0	0	0	0	0	0	0	0	0	0	0	0	0	0	0	0	0	0	0	0	0	0	0	0	0	0	0	0	0	0	0	0
Marmoricola	0	0	0	0	0	0	0	0	0	0	0	0	0	0	0	0	0	0	0	0	0	0	0	0	0	0	0	0	0	0	0	0	0	0	0	0	0	0	2.2317	0	0	0	0	0	0	0	0	0
Nocardioides	0	0	0	0	0	0	0	0	0	0	0	0	0	0	0	0	0	0	0	0	0	0	0	0	0	0	0	0	0	0	0	0	0	0	2.02414	0	0	0	0	0	0	0	0	0	0	0	0	0
Cutibacterium	0	0	0	0	0	0	0	0	0	0	0	0	0	0	0	0	0	0	0	0	0	0	0	0	0	0	0	0	0	0	0	0	0	0	0	0	0	0	0	0	0	0	0	0	0	0	0	0
Pseudopropionibacterium	0	0	0	0	0	0	2.25078	0	0	0	0	0	0	0	0	0	0	0	0	0	0	0	0	0	0	0	0	0	0	0	0	0	0	0	0	0	0	0	0	0	0	0	0	0	0	0	0	0
Allostreptomyces	0	0	0	0	0	0	0	0	0	0	0	0	0	0	0	0	0	0	0	0	0	0	0	0	0	0	0	0	0	0	0	0	0	0	0	0	0	0	0	0	0	0	0	0	0	0	0	0
Streptomyces	0	0	0	0	0	0	0	0	0	0	0	0	0	0	0	0	0	0	0	0	0	0	0	0	0	0	0	0	0	0	0	0	0	0	0	0	0	1.99139	0	0	0	0	0	0	0	0	0	0
Atopobium	0	0	0	0	0	0	0	0	0	0	0	0	0	0	0	0	0	0	0	0	0	0	0	0	0	0	0	0	0	0	0	0	0	0	0	0	0	0	0	0	0	0	0	0	0	0	0	0
Coriobacteriaceae UCG-002	6.21526	5.77448	7.21619	4.92026	6.16884	5.38887	7.89386	6.79947	8.96867	11.2387	10.0253	7.28232	4.21287	5.42575	6.79198	4.88812	6.66924	6.19125	6.44549	6.78966	8.72277	6.29299	6.89549	5.80091	3.5165	4.20945	6.05688	5.24933	2.89755	2.97602	0	0	3.10996	2.14366	2.83491	2.71953	5.16025	5.07631	4.64556	5.41237	4.14296	3.92085	2.89219	2.34214	3.35713	3.5651	3.67857	5.78479
Olsenella	0	0	0	0	0	0	0	0	0	0	0	0	0	0	0	0	0	0	0	0	0	0	0	0	0	0	0	0	0	0	0	0	0	0	0	0	0	0	0	0	0	0	0	0	0	0	0	0
Collinsella	0	0	0	0	0	0	0	0	0	0	0	0	0	0	0	0	0	0	0	0	0	0	0	0	0	0	0	0	0	0	0	0	0	0	0	0	0	0	0	0	0	0	0	0	0	0	0	0
Raoultibacter	0	0	0	0	0	0	0	0	0	0	0	0	0	0	0	0	0	0	0	0	0	0	0	0	0	0	0	0	0	0	0	0	0	0	0	0	0	0	0	0	0	0	0	0	0	0	0	0
Asaccharobacter	0	0	4.03427	1.70144	2.95545	3.19849	0	0	5.01123	0	3.87761	2.66297	0	0	4.46127	1.94906	2.28569	4.68789	0	3.45507	4.90331	0	2.16099	3.17816	2.63736	0	3.43777	0	1.6556	0	0	3.61305	2.26807	2.14366	3.73009	3.60563	2.66621	3.31159	0	4.01104	0	2.42023	1.65137	0	0	0	2.95333	1.94448
DNF00809	5.73758	3.37097	6.16529	4.24929	5.12034	3.93687	4.00339	2.90564	4.50046	5.6685	4.42948	4.64386	3.46271	5.14369	5.57679	3.79447	5.44744	6.4731	2.83872	3.83684	3.74381	4.78919	2.16099	5.71506	3.14289	2.58496	2.09717	3.2064	0	2.97602	0	2.72639	3.10996	2.14366	3.35084	3.22957	5.69494	4.23704	3.80106	3.09785	3.02554	2.42023	0	1.23686	3.82884	3.36288	3.47483	5.45072
Eggerthella	0	0	0	0	0	0	0	0	0	0	0	0	0	0	0	0	0	0	0	0	0	0	0	0	0	0	0	0	0	0	0	0	0	0	0	0	0	0	0	0	0	0	0	0	0	0	0	0
Enterorhabdus	13.0133	11.4023	13.4881	12.1368	12.9271	11.8495	12.3599	11.6292	12.9862	12.9789	13.4073	11.8163	11.6747	12.2169	12.6845	11.5249	12.8661	13.597	11.169	11.4572	13.8696	10.8769	12.1282	12.4965	10.6499	10.8944	12.3152	10.7967	10.0689	10.2307	9.29271	10.1531	11.1228	9.91454	11.2918	10.1697	11.803	11.3455	10.7621	10.8823	10.5722	9.47041	11.3576	9.96527	10.3423	10.6509	10.1772	11.7706
Enteroscipio	0	0	0	0	2.1304	0	0	0	0	0	0	0	1.80994	3.10996	1.73831	0	0	2.46061	0	0	0	2.60316	0	0	0	0	0	0	0	0	0	1.92941	0	0	0	0	0	0	0	0	0	0	2.40126	0	0	0	0	0
Parvibacter	7.90219	6.10343	7.96712	6.70879	7.4087	5.31668	7.00921	5.53775	6.09398	9.29241	7.73693	4.79008	6.04795	7.6674	7.40279	6.03073	6.61323	7.58828	5.89388	6.50305	8.35511	6.79968	6.7634	5.80091	4.61463	4.83289	5.33429	4.52029	4.95919	6.51821	5.94831	7.9876	5.14369	3.25505	4.98527	4.15054	7.21003	4.44846	5.66981	6.32904	6.27035	4.50861	5.14001	4.58895	4.28496	6.11085	5.8663	6.77165
Rubrobacter	0	0	0	0	0	0	0	0	0	0	0	0	0	0	0	0	0	0	0	0	0	0	0	0	0	0	0	0	0	0	0	0	0	0	0	0	0	0	0	0	0	0	0	0	0	0	0	0
Bacteroides	10.2225	10.1622	10.3265	11.8774	11.2488	9.81833	9.06295	9.86378	8.71998	9.35478	11.2028	8.55842	10.9243	8.46003	9.62702	9.82884	9.83266	10.5122	8.83411	7.41308	8.39107	7.51153	8.33948	10.8032	10.019	6.04439	9.42946	7.71084	9.32612	9.4201	8.90446	7.49805	10.6509	9.9017	10.3529	9.93877	10.9075	9.05192	9.29374	8.66369	12.5366	9.62155	10.8592	11.4701	10.3526	9.86795	10.0884	11.6645
Phocaeicola	0	0	0	0	0	0	0	0	0	0	0	0	0	0	0	0	0	0	0	0	0	0	0	0	0	0	0	0	0	0	0	0	0	0	0	0	0	0	0	0	0	0	0	0	0	0	0	0
Butyricimonas	0	0	0	0	0	0	0	0	0	0	0	0	0	0	0	0	0	0	0	0	0	0	0	0	0	0	0	0	0	0	0	0	0	0	0	0	0	0	0	0	0	0	0	0	0	0	0	0
Odoribacter	8.83446	9.92277	7.60619	7.44645	6.72424	9.18432	7.00921	9.74507	7.3188	6.29577	5.39561	6.47573	8.61463	6.70118	6.79198	8.47489	5.68335	8.27407	5.96667	6.60504	6.06858	6.64364	5.15875	6.78791	3.5165	2.58496	3.81913	3.87945	4.74451	5.57602	5.42814	5.22947	6.04189	8.4071	7.85213	5.89867	6.29536	6.05477	9.17881	6.60597	5.86153	8.38827	7.81915	8.68694	9.45354	7.14839	8.526	8.20187
Thermophagus	0	0	2.83872	0	0	0	0	0	0	0	0	0	0	0	0	0	0	0	0	0	0	0	0	0	0	0	0	0	0	0	0	0	0	0	0	0	0	0	0	0	0	0	0	0	0	0	0	0
Muribaculum	10.5005	10.1052	10.7567	11.215	10.5022	8.29409	9.1891	7.53125	8.11604	10.1577	9.23778	6.71425	9.97802	9.09487	9.50243	9.48155	9.15676	9.95746	6.63607	6.27448	5.9769	7.12231	8.69416	6.4049	3.81299	0	5.44702	4.68321	5.45978	6.1227	4.7803	4.55286	7.6674	6.31529	7.43279	7.44447	7.91673	5.68917	7.18167	6.2235	8.79395	8.22996	7.85962	7.10896	8.66259	8.47993	9.08747	10.2598
F0058	0	0	0	0	0	0	0	0	0	0	0	0	0	0	0	0	0	0	0	0	0	0	0	0	0	0	0	0	0	0	0	0	0	0	0	0	0	0	0	0	0	0	0	0	0	0	0	0
Paludibacter	0	0	0	0	0	0	0	0	0	0	0	0	0	0	0	0	0	0	0	0	0	0	0	0	0	0	0	0	0	0	0	0	0	0	0	0	0	0	0	0	0	0	0	0	0	0	0	0
Falsiporphyromonas	0	0	0	0	0	1.60644	0	0	0	0	0	0	0	0	0	0	0	0	0	0	0	0	0	0	0	0	0	0	0	0	0	0	0	0	0	0	0	0	0	0	0	0	0	0	0	0	0	0
Porphyromonas	0	0	0	0	0	0	0	0	0	0	0	0	0	0	0	0	0	0	0	0	0	0	0	0	0	0	0	0	0	0	0	0	0	0	0	0	0	0	0	0	0	0	0	0	0	0	0	2.74373
Alloprevotella	0	0	0	2.95545	5.69141	3.19849	4.77166	4.19503	3.03765	4.34983	10.5713	7.55203	1.80994	0	0	1.28132	2.28569	4.06745	4.98956	2.11179	3.21171	1.82296	2.16099	5.80091	0	1.80735	2.09717	1.24595	0	2.35639	0	0	0	0	2.02414	0	3.84489	4.23704	0	0	0	0	4.34141	2.34214	0	6.14281	5.11798	7.4728
Paraprevotella	3.51994	2.50409	2.83872	2.95545	2.95545	2.83491	4.55805	2.41387	3.03765	6.61402	5.13941	1.87447	3.75823	3.10996	3.00168	4.48924	4.60026	3.61604	4.03427	2.93443	4.13167	3.90298	0	0	0	0	2.09717	1.90438	2.40629	1.90583	1.35481	1.92941	3.63812	1.43797	3.35084	1.92345	2.66621	3.31159	4.28424	2.73792	4.32536	3.27875	2.89219	3.5674	3.35713	4.4008	3.23752	5.6274
Prevotella	0	4.11729	0	0	2.95545	0	0	0	0	0	2.97257	1.87447	5.17344	0	2.50409	0	3.65854	0	0	0	3.74381	0	2.16099	0	0	0	2.09717	0	0	0	0	0	2.26807	2.97041	4.49008	4.15054	0	4.23704	2.2317	0	0	0	0	1.89286	3.53207	3.36288	3.85706	6.17443
Prevotellaceae Ga6A1 group	0	0	0	0	0	0	0	0	0	0	0	0	0	0	0	0	0	0	0	0	0	0	0	0	0	0	0	0	0	0	0	0	0	0	0	0	0	0	0	0	0	0	0	0	0	0	0	0
Prevotellaceae UCG-001	7.09935	7.48035	7.94927	8.32562	8.08359	7.60936	6.96648	5.24018	6.09398	8.74009	8.94881	6.85383	8.57725	6.80332	7.58938	7.63245	7.45466	6.43605	6.03596	5.23054	11.5552	7.79319	8.12297	8.89005	6.21154	5.26679	7.21472	6.14891	6.03378	6.64243	5.62312	4.99543	8.70401	7.5494	9.54972	9.27221	11.1423	8.50817	7.32161	6.54886	8.36445	6.97884	8.53702	8.56302	10.3871	10.1115	9.63529	11.8989
WCHB1-32	0	0	0	0	0	0	0	0	0	0	0	0	0	0	0	0	0	0	0	0	0	0	0	0	0	0	0	0	0	0	0	0	0	0	0	0	0	0	0	0	0	0	0	0	0	0	0	0
Alistipes	10.4007	9.90881	9.65119	9.08093	8.85748	10.9412	8.86779	11.8105	8.33591	8.35698	8.82354	8.69465	11.0894	9.8227	8.52287	9.85135	8.86455	7.94542	9.98923	9.5155	9.60337	9.15683	10.064	9.43761	14.0991	11.8508	10.4077	10.5123	13.3572	10.7384	13.0579	13.1889	9.07459	10.3002	10.7676	9.31079	9.52937	10.3526	10.8075	9.75006	9.73705	11.3203	12.0668	12.8095	9.94032	9.32613	9.41422	10.4945
Rikenella	10.3753	8.04995	7.6288	8.27407	7.05264	9.83457	7.44238	7.53125	6.52898	6.48611	6.37837	5.44846	8.21305	7.40036	7.01686	10.3834	5.16526	7.01545	5.5593	5.57021	6.81468	7.86563	5.73019	8.76212	5.32785	4	5.07839	6.51625	4.18621	5.6568	4.85984	3.61305	7.22742	8.21299	7.55548	6.40597	7.40471	6.71653	7.44917	5.70154	3.02554	7.14333	7.76337	8.36944	8.62928	7.4071	8.03553	8.14492
Rikenellaceae RC9 gut group	4.45565	3.00168	4.03427	5.84062	5.59387	2.83491	4.00339	2.41387	4.89947	3.89243	4.42948	3.54432	4.83637	0	3.37097	4.39428	4.34907	4.06745	4.03427	3.83684	3.21171	3.10672	3.89616	4.98166	2.63736	0	2.09717	2.97429	1.6556	2.97602	2.04099	1.92941	4.32797	2.14366	5.24069	2.71953	5.83667	5.31072	2.2317	4.17099	3.68983	3.10718	4.73855	3.86478	5.88568	5.25368	5.82398	5.54176
Macellibacteroides	0	0	0	0	0	0	0	0	0	0	0	0	0	0	0	0	0	1.70144	0	0	0	0	0	0	0	0	0	0	0	0	0	0	0	0	0	0	0	0	0	0	0	0	0	0	0	0	0	0
Parabacteroides	5.93568	3.90869	4.49432	7.33011	6.67739	5.16047	4.77166	5.39662	4.50046	6.94115	6.95754	4.08746	4.70391	3.63812	3.00168	5.54781	5.97763	5.65963	2.83872	0	3.74381	2.60316	2.16099	5.1217	0	2.58496	2.09717	2.69754	1.6556	3.40808	2.8541	0	2.26807	3.87531	4.67468	4.70817	5.36131	3.31159	2.71046	3.09785	6.17849	4.02094	4.48628	5.33445	5.75061	5.78606	6.26464	7.3522
Tannerella	0	0	0	0	0	0	0	0	0	0	0	0	0	0	0	0	0	0	0	0	0	0	0	0	0	0	0	0	0	0	0	0	0	0	0	0	0	0	0	0	0	0	0	0	0	0	0	1.94448
Aurantisolimonas	0	0	0	0	0	0	0	0	0	0	0	0	0	0	0	0	0	0	0	0	0	0	0	0	0	0	0	0	0	0	0	0	0	0	0	0	0	0	0	0	0	0	0	0	0	0	0	0
Ferruginibacter	0	0	0	0	0	0	0	0	0	0	0	0	0	0	0	0	0	0	0	0	0	0	0	0	0	0	0	0	0	0	0	0	0	0	0	0	0	0	0	0	0	0	0	0	0	0	0	0
Flavisolibacter	0	0	0	0	0	0	0	0	0	0	0	0	0	0	0	0	0	0	0	0	0	0	0	0	0	0	0	0	0	0	0	0	0	0	0	0	0	0	0	0	0	0	0	0	0	0	0	0
Terrimonas	0	0	0	0	0	0	0	0	0	0	0	0	0	0	0	0	0	0	0	0	0	0	0	0	0	0	0	0	0	0	0	0	0	0	0	0	0	0	0	0	0	0	0	0	0	0	0	0
UTBCD1	0	0	0	0	0	0	0	0	0	0	0	0	0	0	0	0	0	0	0	0	0	0	0	0	0	0	0	0	0	0	0	0	0	0	0	0	0	0	0	0	0	0	0	0	0	0	0	0
Haliscomenobacter	0	0	0	0	0	0	0	0	0	0	0	0	0	0	0	0	0	0	0	0	0	0	0	0	0	0	0	0	0	0	0	0	0	0	0	0	0	0	0	0	0	0	0	0	0	0	0	0
OLB8	0	0	0	0	0	0	0	0	0	0	0	0	0	0	0	0	0	0	0	0	0	0	0	0	0	0	0	0	0	0	0	0	0	0	0	0	0	0	0	0	0	0	0	0	0	0	0	0
Algoriphagus	0	0	0	0	0	0	0	0	0	0	0	0	0	0	0	0	0	0	0	0	0	0	0	0	0	0	0	0	0	0	0	0	0	0	0	0	0	0	0	0	0	0	0	0	0	0	0	0
Rhodocytophaga	0	0	0	0	0	0	0	0	0	0	0	0	0	0	0	0	0	0	0	0	0	0	0	0	0	0	0	0	0	0	0	0	0	0	0	0	0	0	0	0	0	0	0	0	0	0	0	0
Adhaeribacter	0	0	0	0	0	0	0	0	0	0	0	0	0	0	0	0	0	0	0	0	0	0	0	0	0	0	0	0	0	0	0	0	0	0	0	0	0	0	0	0	0	0	0	0	0	0	0	0
Nibribacter	0	0	0	0	0	0	0	0	0	0	0	0	0	0	0	0	0	0	0	0	0	0	0	0	0	0	0	0	0	0	0	0	0	0	0	0	0	0	0	0	0	0	0	0	0	0	0	0
Pontibacter	0	0	0	0	0	0	0	0	0	0	0	0	0	0	0	0	0	0	0	0	0	0	0	0	0	0	0	0	0	0	0	0	0	0	0	0	0	0	0	0	0	0	0	0	0	0	0	0
Chryseolinea	0	0	0	0	0	0	0	0	0	0	0	0	0	0	0	0	0	0	0	0	0	0	0	0	0	0	0	0	0	0	0	0	0	0	0	0	0	0	0	0	0	0	0	0	0	0	0	0
OLB12	0	0	0	0	0	0	0	0	0	0	0	0	0	0	0	0	0	0	0	0	0	0	0	0	0	0	0	0	0	0	0	0	0	0	0	0	0	0	0	0	0	0	0	0	0	0	0	0
Fluviimonas	0	0	0	0	0	0	0	0	0	0	0	0	0	0	0	0	0	0	0	0	0	0	0	0	0	0	0	0	0	0	0	0	0	0	0	0	0	0	0	0	0	0	0	0	0	0	0	0
Lacihabitans	0	0	0	0	0	0	0	0	0	0	0	0	0	0	0	0	0	0	0	0	0	0	0	0	0	0	0	0	0	0	0	0	0	0	0	0	0	0	0	0	0	0	0	0	0	0	0	0
Capnocytophaga	0	0	0	0	0	0	0	0	0	0	0	0	0	0	0	0	0	0	0	0	0	0	0	0	0	0	0	0	0	0	0	0	0	0	0	0	0	0	0	0	0	0	0	0	0	0	0	1.94448
Flavobacterium	0	0	0	0	0	0	0	0	0	0	0	0	0	0	0	0	0	0	0	0	0	0	0	0	0	0	0	0	0	0	0	0	0	0	0	0	0	0	0	0	0	0	0	0	0	0	0	0
Apibacter	0	0	0	0	0	0	0	0	0	0	0	0	0	0	0	0	0	0	0	0	0	0	0	0	0	0	0	0	0	0	0	0	0	0	0	0	0	0	0	0	0	0	0	0	0	0	0	0
Bergeyella	0	0	0	0	0	0	0	0	0	0	0	0	0	0	0	0	0	0	0	0	0	0	0	0	0	0	0	0	0	0	0	0	0	0	0	0	0	0	0	0	0	0	0	0	0	0	0	0
Cloacibacterium	0	0	0	0	0	0	0	0	0	0	0	0	0	0	0	0	0	0	0	0	0	0	0	0	0	0	0	0	0	0	0	0	0	0	0	0	0	0	0	0	0	0	0	0	0	0	0	0
Lentimicrobium	0	0	0	0	0	0	0	0	0	0	0	0	0	0	0	0	0	0	0	0	0	0	0	0	0	0	0	0	0	0	0	0	0	0	0	0	0	0	0	0	0	0	0	0	0	0	0	1.94448
Mucilaginibacter	0	0	0	0	0	0	0	0	0	0	0	0	0	0	0	0	0	0	0	0	0	0	0	0	0	0	0	0	0	0	0	0	0	0	0	0	0	0	0	0	0	0	0	0	0	0	0	0
Ignavibacterium	0	0	0	0	0	0	0	0	0	0	0	0	0	0	0	0	0	0	0	0	0	0	0	0	0	0	0	0	0	0	0	0	0	0	0	0	0	0	0	0	0	0	0	0	0	0	0	0
Bdellovibrio	0	0	0	0	0	0	0	0	0	0	0	0	0	0	0	0	0	0	0	0	0	0	0	0	0	0	0	0	0	0	0	0	0	0	0	0	0	0	0	0	0	0	0	0	0	0	0	0
OM27 clade	0	0	0	0	0	0	0	0	0	0	0	0	0	0	0	0	0	0	0	0	0	0	0	0	0	0	0	0	0	0	0	0	0	0	0	0	0	0	0	0	0	0	0	0	0	0	0	0
JdFR-76	0	0	0	0	0	0	0	0	0	0	0	0	0	0	0	0	0	0	0	0	0	0	0	0	0	0	0	0	0	0	0	0	0	0	0	0	0	0	0	0	0	0	0	0	0	0	0	0
Arcobacter	0	0	0	0	0	0	0	0	0	0	0	0	0	0	0	0	0	0	0	0	0	0	0	0	0	0	0	0	0	0	0	0	0	0	0	0	0	0	0	0	0	0	0	0	0	0	0	0
Campylobacter	0	0	0	0	0	0	0	0	0	0	0	0	0	0	0	0	0	0	0	0	0	0	0	0	0	0	0	0	0	0	0	0	0	0	0	0	0	0	0	0	0	0	0	0	0	0	0	0
Helicobacter	6.3135	5.42814	7.60619	6.67739	6.16884	7.27029	5.52709	5.83989	5.8751	6.19026	9.18783	9.94007	6.62563	5.54848	8.32685	6.41627	6.43081	6.57886	6.03596	5.46563	7.54651	5.08725	9.37546	8.81466	6.21154	5.80735	6.81347	5.83899	4.95919	5.80594	4.05105	4.55286	5.54848	5.66029	6.38926	5.75683	8.92171	11.3422	6.11669	5.85077	7.06967	6.69049	9.11791	7.40301	4.18373	5.82598	6.41476	7.04499
Kouleothrix	0	0	0	0	0	0	0	0	0	0	0	0	0	0	0	0	0	0	0	0	0	0	0	0	0	0	0	0	0	0	0	0	0	0	0	0	0	0	0	0	0	0	0	0	0	0	0	0
Mucispirillum	5.50788	4.60671	5.96667	8.09552	4.80875	5.58601	5.93429	6.52214	5.2117	4.69659	3.87761	6.47573	4.83637	4.02389	5.34765	6.98748	4.60026	5.59387	4.49432	0	6.23611	5.19113	3.51307	5.57588	3.81299	3.08746	5.21201	3.87945	2.89755	4.43325	2.50409	3.91121	6.64727	6.67037	6.22148	5.5995	7.78301	8.17837	9.44296	3.83112	4.32536	4.20244	4.73855	4.50523	8.89251	6.0105	8.90157	6.61274
Desulfatiglans	0	0	0	0	0	0	0	0	0	0	0	0	0	0	0	0	0	0	0	0	0	0	0	0	0	0	0	0	0	0	0	0	0	0	0	0	0	0	0	0	0	0	0	0	0	0	0	0
Desulfomicrobium	0	0	0	0	0	0	0	0	0	0	0	0	0	0	0	0	0	0	0	0	0	0	0	0	0	0	0	0	0	0	0	0	0	0	0	0	0	0	0	0	0	0	0	0	0	0	0	0
Bilophila	7.4839	6.63126	5.245	6.76961	5.25407	6.29847	6.83013	5.83989	5.2117	5.95284	0	4.48113	6.20323	5.2916	6.82209	6.97112	5.00035	7.44645	5.12293	3.45507	4.43704	6.06587	4.19858	6.06657	2.63736	3.75489	5.33429	5.08414	2.89755	5.14326	2.8541	3.23679	5.2916	5.20545	4.49008	4.15054	5.04813	5.68917	6.92063	4.96559	4.32536	4.97581	4.73855	4.58895	6.39615	5.25368	7.48986	5.85748
Desulfobaculum	0	0	0	0	0	0	0	0	0	0	0	0	0	0	0	0	0	0	0	0	0	0	0	0	0	0	0	0	0	0	0	0	0	0	0	0	0	0	0	0	0	0	0	0	0	0	0	0
Desulfovibrio	11.2423	10.2199	9.5	10.2941	8.92922	10.9442	11.0353	11.6623	10.75	9.69567	9.04548	9.0325	9.02874	8.75588	9.59251	10.1654	9.12706	11.4019	8.73341	8.19652	10.9272	11.129	8.92811	11.9679	8.01951	7.41785	9.58536	8.93873	7.96845	9.47682	7.92144	8.12459	9.19222	9.761	10.6732	9.88438	10.4616	9.78456	12.5322	10.0544	9.28176	9.82216	10.1082	9.47571	11.5461	9.91729	12.5683	10.7687
Mailhella	0	0	0	0	0	0	0	0	0	0	0	0	0	0	0	0	0	0	0	0	0	0	0	0	0	0	0	0	0	0	0	0	0	0	0	0	0	0	0	0	0	0	0	0	0	0	0	0
Desulfoglaeba	0	0	0	0	0	0	0	0	0	0	0	0	0	0	0	0	0	0	0	0	0	0	0	0	0	0	0	0	0	0	0	0	0	0	0	0	0	0	0	0	0	0	0	0	0	0	0	0
Anaeroplasma	5.01853	4.60671	2.02748	2.95545	2.1304	0	0	4.19503	0	1.9146	2.97257	0	5.74501	4.57898	2.50409	3.02734	4.04473	3.32323	6.10208	2.93443	5.879	8.63277	5.73019	4.5573	9.29377	7.11374	6.25569	6.12075	6.21176	6.62245	6.84181	7.90547	5.2916	6.31529	8.71852	6.49802	4.79379	6.58854	4.415	5.05033	3.68983	4.11454	4.18036	4.94723	4.07485	2.84638	4.01588	5.85748
Tumebacillus	0	0	0	0	0	0	0	0	0	0	0	0	0	0	0	0	0	0	0	0	0	0	0	0	0	0	0	0	0	0	0	0	0	0	0	0	0	0	0	0	0	0	0	0	0	0	0	0
Bacillus	0	0	0	0	0	0	0	0	0	0	0	0	0	3.10996	0	0	0	0	0	0	0	0	0	0	0	0	3.43777	0	0	0	0	0	7.26371	10.0228	7.48312	9.4089	0	0	0	0	0	0	0	0	4.63099	5.9395	5.82398	7.3522
Terribacillus	0	0	0	0	0	0	0	0	0	0	0	0	0	0	0	0	0	0	0	0	0	0	0	0	0	0	0	0	0	0	0	0	3.10996	2.14366	2.83491	4.54513	0	0	0	0	0	0	0	0	0	0	0	3.25505
Virgibacillus	0	0	0	0	0	0	0	0	0	0	0	0	0	0	0	0	0	0	0	0	0	0	0	0	0	0	0	0	0	0	0	0	0	0	0	0	0	0	0	0	0	0	0	0	0	0	0	0
Kurthia	0	0	0	0	0	0	0	0	0	0	0	0	0	0	0	0	0	0	0	0	3.21171	0	0	0	0	0	4.582	0	0	0	0	0	0	0	0	0	0	0	0	0	0	0	0	0	0	0	0	0
Psychrobacillus	0	0	0	0	0	0	0	0	0	0	0	0	0	0	0	0	0	0	0	0	0	0	0	0	0	0	2.91789	0	0	0	0	0	0	0	0	0	0	0	0	0	0	0	0	0	0	0	0	0
Sporosarcina	0	0	0	0	0	0	0	0	5.81477	0	0	0	0	3.10996	2.50409	0	0	0	0	0	0	0	0	0	0	0	0	0	0	0	0	0	0	0	0	0	0	0	0	0	0	0	0	0	0	0	0	0
Pullulanibacillus	0	0	0	0	0	0	0	0	0	0	0	0	0	0	0	0	0	0	0	0	0	0	0	0	0	0	0	0	0	0	0	0	0	0	0	0	0	0	0	0	0	0	0	0	0	0	0	0
Candidatus Stoquefichus	7.41918	6.24349	8.99935	6.27755	7.7174	6.18139	8.04526	5.99482	7.05758	10.3383	8.77925	8.51701	6.83013	7.6674	7.58938	5.75309	8.67234	6.4731	6.63607	7.71632	11.2715	6.52936	7.32843	6.45872	5.6613	5.80735	6.05688	5.93915	5.05563	3.20817	3.13556	4.55286	7.40036	4.90976	7.38063	4.85464	9.19614	8.86197	6.39539	7.23207	5.9751	4.43794	3.99903	6.26648	5.91756	5.61435	5.04616	7.64696
Catenibacterium	0	0	0	0	0	0	0	0	0	0	0	0	0	0	0	0	0	0	0	0	3.74381	1.82296	0	0	0	0	0	0	0	0	0	0	0	0	0	0	0	0	0	0	0	0	0	0	0	0	0	0
Erysipelatoclostridium	1.85511	0	4.84259	2.95545	2.1304	3.19849	0	0	3.94702	1.9146	3.87761	0	7.14314	4.79273	4.85984	3.26058	3.65854	0	5.6505	4.38775	0	2.8768	4.66138	3.41438	5.86892	6.54689	8.37568	5.76813	5.38751	6.06467	7.80569	6.46072	7.91563	5.33329	7.11932	6.08829	7.18373	5.19827	3.59581	4.44586	4.88613	3.57063	3.99903	2.96056	2.92695	5.65923	1.42564	5.92669
Erysipelotrichaceae UCG-003	0	0	0	0	0	0	0	0	0	0	0	0	0	0	0	0	0	0	0	0	0	0	0	0	0	0	0	0	0	0	0	0	0	0	0	0	0	0	0	0	0	0	0	0	0	0	0	0
Kandleria	0	0	0	0	0	0	0	0	0	0	0	0	0	0	0	0	0	0	0	0	0	0	0	2.07745	0	0	0	0	0	0	0	0	0	0	0	0	0	0	0	0	0	0	0	0	0	0	0	0
[Clostridium] innocuum group	0	0	0	0	0	0	0	0	0	0	0	0	0	0	0	0	0	0	0	0	0	0	0	0	0	0	0	0	0	0	0	0	0	0	0	0	0	0	0	0	0	0	0	0	0	0	0	0
Bulleidia	0	0	0	0	0	0	0	0	0	0	0	0	0	0	0	0	0	0	0	0	0	0	0	0	0	0	0	0	0	0	0	0	0	0	0	0	0	0	0	0	0	0	0	0	0	0	0	0
Dubosiella	0	3.66474	0	0	0	3.93687	3.09065	4.0136	0	0	3.87761	4.29768	0	0	0	0	0	0	0	0	5.08992	3.47927	4.66138	0	3.81299	0	2.91789	2.97429	5.93581	2.69922	0	4.15817	14.6145	11.9038	13.8406	12.0369	6.02616	8.81508	4.28424	7.90198	3.93411	0	2.89219	4.58895	8.95913	10.2915	8.97109	11.6556
Erysipelotrichaceae UCG-006	0	0	0	0	0	0	0	0	0	0	0	0	0	0	0	0	0	0	0	0	0	0	0	0	0	0	0	0	0	0	0	0	0	0	0	0	0	0	0	0	0	0	0	0	0	0	0	0
Faecalibaculum	5.33153	7.23393	9.77795	7.11257	8.25292	8.29409	7.87087	8.13042	10.2294	8.71178	10.4136	10.9646	7.72469	6.59126	8.36824	6.98748	10.3693	8.0472	8.78463	9.46213	7.26578	8.11051	9.96723	7.38251	9.98963	7.2384	9.51599	9.18301	12.9334	9.91686	7.79561	8.09525	15.223	13.307	14.8432	13.3059	10.0713	11.6183	7.58036	10.3035	8.32214	7.37849	9.01419	8.49412	9.14901	10.4095	9.55348	11.215
Faecalitalea	0	0	0	0	0	0	0	0	0	0	0	0	0	0	0	0	0	0	0	0	0	0	0	0	0	0	0	0	0	0	0	0	0	0	0	0	0	0	0	0	0	0	0	0	0	0	0	0
Merdibacter	5.87262	3.66474	3.73419	3.32323	2.1304	3.48864	3.61803	1.66198	0	2.70933	0	0	4.70391	2.26807	1.73831	1.28132	0	2.95545	5.12293	0	4.43704	0	0	2.89554	3.81299	1.80735	2.09717	1.24595	2.40629	2.97602	5.20263	3.61305	4.32797	4.03427	5.81288	5.10934	1.87727	3.68983	3.80106	2.25723	1.75743	1.66734	3.25781	3.19237	4.28496	2.49671	2.59908	3.6318
Solobacterium	0	0	0	0	0	0	0	0	0	0	0	0	0	0	0	0	0	0	0	0	0	0	0	0	0	0	0	0	0	0	0	0	0	0	0	0	0	0	0	0	0	0	0	0	0	0	0	0
Turicibacter	12.5548	12.8898	16.213	12.8789	16.3453	12.8918	11.5294	11.0141	11.4582	11.8658	13.3917	16.0312	12.158	16.1845	11.9978	11.8975	15.8698	13.294	11.4197	12.3745	10.6916	10.0764	13.1196	10.7529	13.1969	12.4959	13.8364	13.8792	14.5886	13.0932	9.90998	11.6249	16.1506	12.9206	15.0737	14.4438	13.3891	14.2957	10.3221	12.0782	10.9492	11.4095	12.5658	11.214	12.5241	13.2789	11.5292	14.131
ZOR0006	0	0	0	0	0	0	0	0	0	0	0	0	0	0	0	0	0	0	0	0	0	0	0	0	0	0	0	0	0	0	0	0	0	0	0	0	0	0	0	0	0	0	0	0	0	0	0	0
Abiotrophia	0	0	0	0	0	0	0	0	0	0	0	0	0	0	0	0	0	0	0	0	0	0	0	0	0	0	0	0	0	0	0	0	0	0	0	0	0	0	0	0	0	0	0	0	0	0	0	0
Aerococcus	3.51994	3.00168	0	4.55597	3.47705	0	4.77166	4.35618	7.00454	4.5336	5.13941	4.79008	0	4.32797	4.11729	0	3.65854	0	5.35755	5.75905	7.10186	2.60316	3.89616	0	0	0	3.43777	1.90438	0	0	0	0	0	0	0	0	2.66621	3.31159	3.35645	0	0	0	0	0	0	0	0	0
Eremococcus	0	0	0	0	0	0	0	0	0	0	0	0	0	0	0	0	0	0	0	0	0	0	0	0	0	0	0	0	0	0	0	0	0	0	0	0	0	0	0	0	0	0	0	0	0	0	0	0
Facklamia	0	3.90869	0	0	0	0	0	4.19503	6.32781	4.34983	5.39561	3.16993	0	0	3.90869	3.46131	4.60026	2.95545	2.83872	3.83684	0	1.82296	0	0	0	0	0	2.97429	0	2.35639	0	0	0	0	0	0	0	0	0	2.25723	2.52655	0	0	0	0	0	0	0
Atopostipes	0	5.42814	2.83872	2.46061	3.85932	2.34766	6.87702	7.16849	9.67226	8.38115	7.99109	6.51833	3.09065	0	5.83478	4.95619	7.42242	6.09945	6.59073	7.02866	3.21171	3.63475	0	0	0	0	5.90728	4.75826	0	0	2.04099	0	0	0	0	0	0	0	0	5.34687	5.86153	4.43794	0	0	0	0	0	0
Granulicatella	0	0	0	0	0	0	0	0	0	0	0	0	0	0	0	0	0	0	0	0	0	0	0	0	0	0	0	0	0	0	0	0	0	0	0	0	0	0	0	0	0	0	0	0	0	0	0	0
Isobaculum	0	0	0	0	0	0	0	0	0	0	0	0	0	0	0	0	0	0	0	0	0	0	2.16099	0	0	0	0	0	0	0	0	0	0	0	0	0	0	2.79751	0	0	0	0	0	0	0	0	0	0
Trichococcus	0	0	0	0	0	0	0	0	0	0	0	0	0	0	0	0	0	0	0	0	0	0	0	0	0	0	0	0	0	0	0	0	0	0	0	0	0	0	0	0	0	0	0	0	0	0	0	0
Enterococcus	2.64053	3.00168	2.83872	5.37645	4.41077	2.34766	0	0	0	2.70933	4.82768	0	4.39576	3.63812	0	3.02734	4.34907	3.61604	4.49432	0	0	2.8768	0	0	0	0	4.7671	2.97429	0	2.69922	0	3.61305	3.10996	2.14366	2.83491	3.90366	4.30134	3.98923	3.80106	4.67664	2.52655	0	3.54925	0	1.86473	0	0	2.74373
Lactobacillus	16.1338	16.067	15.7134	14.6954	16.1513	16.351	16.128	16.6387	14.2006	16.6321	18.1004	15.0224	16.2528	17.0568	15.4743	13.1788	17.3422	15.9715	17.2715	17.8658	14.5225	14.5784	17.1643	14.2069	13.0925	13.4816	15.6335	13.7461	15.3549	14.1955	13.4963	15.4293	16.325	12.9561	14.6771	14.2227	15.6647	17.2413	14.2534	16.7049	16.1626	14.5322	16.2025	15.422	13.8487	15.1962	14.9349	15.8801
Pediococcus	0	0	0	0	0	0	0	0	0	0	0	0	0	0	0	0	0	0	0	0	0	0	0	0	0	0	0	0	0	0	0	0	4.32797	0	0	0	0	0	0	0	0	0	0	0	0	0	0	0
Weissella	0	0	4.49432	0	3.47705	2.34766	4.55805	0	0	3.21882	0	0	2.58797	4.32797	3.37097	0	0	2.46061	0	0	5.08992	2.8768	2.98995	0	0	2.58496	2.91789	0	2.89755	0	0	3.23679	4.02389	2.14366	2.83491	2.71953	3.54784	4.63282	2.71046	0	0	0	3.25781	0	0	0	2.59908	2.74373
Lactococcus	0	0	0	0	0	0	0	0	0	0	0	0	0	0	0	0	0	0	0	0	0	0	0	0	0	0	0	0	0	0	0	0	0	0	0	0	0	0	0	0	0	0	0	0	0	0	0	0
Streptococcus	6.3135	6.96384	7.98475	7.04035	7.64619	6.90219	7.56201	7.05566	7.3188	7.33686	8.39496	7.17991	7.87087	8.47558	7.57177	6.2087	8.40177	6.76961	8.13443	8.02312	7.37755	5.50514	6.97728	5.52634	5.86892	6.62205	8.00415	5.73135	6.5793	5.57602	5.57679	6.75143	6.80332	5.3932	6.53954	7.89742	7.15696	6.71653	5.99654	7.07912	6.75679	5.20588	6.83908	5.85768	5.19641	5.31106	4.8064	6.84499
Mycoplasma	0	0	0	0	0	0	0	0	0	0	4.42948	0	0	0	0	0	0	0	0	0	0	0	0	0	0	0	0	0	0	0	0	0	0	0	0	0	0	0	0	0	0	0	0	0	0	0	0	0
Paenibacillus	0	0	0	0	2.95545	0	0	0	1.76717	0	2.97257	0	0	2.26807	2.50409	1.28132	0	0	0	0	0	0	0	0	0	0	2.09717	0	0	0	1.35481	0	0	0	2.02414	0	0	0	0	0	0	0	0	0	0	0	0	2.74373
Saccharibacillus	0	0	0	0	0	0	0	0	0	0	0	0	0	0	0	0	0	0	0	0	0	0	0	0	0	0	0	0	0	0	0	0	0	0	0	0	0	1.99139	0	0	0	0	0	0	0	0	0	0
Gemella	0	0	0	0	0	0	0	0	0	0	0	0	0	0	0	0	0	0	0	0	0	0	0	0	0	0	0	0	0	0	0	0	0	0	0	0	0	0	0	0	0	0	0	0	0	0	0	0
Aliicoccus	0	0	0	0	0	0	0	0	2.53797	0	0	0	0	0	0	0	0	0	0	0	0	0	0	0	0	0	0	0	0	0	0	0	0	0	0	0	0	0	0	0	0	0	0	0	0	0	0	0
Corticicoccus	0	0	0	0	0	0	0	0	0	0	0	0	0	0	0	0	0	0	2.83872	0	0	0	0	0	0	0	0	0	0	0	0	0	0	0	0	0	0	0	0	0	0	0	0	0	0	0	0	0
Jeotgalicoccus	5.23455	8.16011	6.63607	9.71225	10.7851	8.42002	9.23483	10.6999	13.1285	11.1727	12.4147	9.67419	5.52709	6.75315	8.56797	6.83313	8.8525	8.11908	7.30308	8.30658	0	6.06587	0	4.34509	0	0	7.82801	5.87315	0	4.43325	0	0	0	0	0	0	6.43565	5.60345	3.59581	6.81418	7.36882	5.40427	6.69744	4.58895	0	0	0	0
Staphylococcus	8.0802	9.50243	8.70177	12.2147	12.731	11.5384	11.6372	12.1122	14.2332	12.1724	16.4208	15.7776	8.0036	8.76856	9.60987	7.9736	11.356	10.609	10.2629	11.2931	10.2769	7.6364	5.41504	7.45049	4.89339	5.87036	9.27005	6.97532	4.3473	8.33897	3.57331	5.83743	11.0179	6.57012	8.36291	7.0475	10.0677	10.7036	5.61645	7.90198	8.33284	6.09729	9.20947	9.18757	4.97192	5.19392	6.06107	7.3522
Christensenella	0	0	0	0	0	0	0	0	0	0	0	0	0	0	0	0	0	0	0	0	0	0	0	0	0	0	0	0	0	0	0	0	0	0	0	0	0	0	0	0	0	0	0	0	0	0	0	0
Christensenellaceae R-7 group	0	0	0	0	0	0	0	0	0	0	0	0	0	0	0	0	0	0	0	0	0	0	0	0	0	0	0	0	0	0	0	0	0	0	0	0	0	0	0	0	0	0	0	0	0	0	0	0
Anaerobacter	0	0	0	0	0	0	0	0	0	0	0	0	0	0	0	0	0	0	0	0	0	0	0	0	0	0	0	0	0	0	0	0	0	0	0	0	0	0	0	0	0	0	0	0	0	0	0	0
Candidatus Arthromitus	9.44571	8.76679	11.298	7.85006	10.646	9.87598	10.131	8.16347	10.5972	8.8481	11.0804	9.50978	8.92098	9.29222	10.2506	9.20558	10.8195	8.86098	9.09985	9.02035	12.9105	8.61421	10.7538	8.57377	9.01673	9.44812	10.3972	9.41232	9.6064	8.59615	9.24165	11.361	9.00127	7.12372	7.90848	8.60462	13.865	12.7411	10.2798	10.932	11.0563	9.95304	12.6823	10.9518	7.93112	10.9223	9.04665	10.1699
Clostridium sensu stricto 1	0	3.00168	7.24574	1.70144	0	1.60644	0	0	1.76717	5.09765	4.42948	0	3.75823	3.63812	3.00168	3.46131	6.92071	0	3.73419	4.13843	5.25513	4.23009	8.01092	3.61732	6.48821	5.52356	5.64905	6.75483	9.27194	5.25126	6.05356	6.46072	4.02389	0	2.02414	0	2.66621	5.19827	5.50342	5.64816	4.76503	5.32815	4.9532	4.8144	1.21475	0	0	0
Clostridium sensu stricto 7	1.85511	0	0	2.95545	0	0	0	0	0	0	3.87761	0	0	0	0	0	0	0	0	0	0	1.18208	0	0	2.63736	0	3.43777	0	0	0	0	0	0	0	0	0	2.66621	2.79751	0	0	0	0	0	0	0	0	0	0
Proteiniclasticum	0	0	0	0	0	0	0	0	0	0	0	0	0	0	0	0	0	0	0	0	0	0	0	0	0	0	0	0	0	0	0	0	0	0	0	0	0	0	0	0	0	0	0	0	0	0	0	0
Anaerofustis	1.85511	3.90869	2.02748	0	0	4.11769	3.61803	2.41387	4.15599	4.5336	3.87761	0	1.80994	3.10996	1.73831	3.02734	3.1296	1.70144	2.83872	3.83684	5.9769	5.24039	0	1.38422	1.85238	1.80735	3.43777	2.97429	0	1.90583	2.50409	2.72639	0	2.14366	0	1.92345	3.17335	4.94307	3.59581	4.01104	3.39559	3.27875	2.89219	4.22026	4.18373	3.12762	2.12852	3.93027
Defluviitaleaceae UCG-011	0	0	2.02748	0	0	0	0	0	0	4.13918	0	0	3.75823	2.26807	3.00168	3.79447	0	2.95545	3.35484	3.45507	2.35959	2.8768	5.01123	3.61732	5.6613	5.52356	7.36575	7.50835	6.03378	2.69922	5.66801	4.99543	3.10996	4.42712	5.81288	4.85464	3.17335	4.23704	2.2317	2.73792	4.63282	3.92085	0	1.89286	3.15802	2.49671	1.42564	2.74373
[Acetivibrio] ethanolgignens group	3.51994	5.1718	4.98956	4.41077	3.47705	2.83491	5.64016	4.19503	5.98868	4.34983	3.87761	6.38658	4.55805	6.47226	4.85984	4.57833	4.34907	4.55597	5.35755	5.09688	3.74381	4.02045	6.20783	4.98166	3.5165	4.70044	5.90728	4.68321	5.23109	4.00987	4.40934	3.23679	4.02389	5.20545	6.09771	5.89867	4.30134	3.98923	4.14044	3.62552	4.99785	2.09235	2.89219	3.72374	4.37956	4.59812	4.97058	4.17744
[Eubacterium] eligens group	0	0	0	0	0	0	0	0	0	0	0	0	0	0	0	1.28132	0	0	0	0	2.35959	0	0	0	0	0	0	0	0	0	0	0	0	0	0	0	0	0	0	0	0	0	0	0	0	0	0	0
[Eubacterium] fissicatena group	0	0	0	0	0	0	0	0	0	0	0	0	0	0	0	0	0	0	0	0	0	0	0	0	0	0	0	0	0	0	0	0	0	0	0	0	0	0	0	0	0	0	0	0	0	0	0	0
[Eubacterium] hallii group	0	0	0	0	0	0	0	0	0	0	0	0	0	0	0	0	0	0	0	0	2.35959	0	0	0	0	0	0	0	0	0	0	0	0	0	0	0	0	0	0	0	0	0	0	0	0	0	0	0
[Eubacterium] oxidoreducens group	3.8165	3.37097	2.83872	0	0	3.93687	2.25078	0	5.38769	3.89243	0	2.66297	3.46271	0	3.37097	4.48924	2.28569	3.61604	4.28255	0	5.9769	5.98146	3.89616	5.80091	5.80298	4.55459	5.07839	3.7383	2.40629	0	2.8541	2.72639	3.10996	4.90976	4.98527	4.98761	2.66621	2.79751	3.59581	3.38568	0	1.66734	0	2.68424	3.95708	3.12762	4.6211	4.17744
[Eubacterium] ruminantium group	0	0	0	0	0	0	0	0	0	0	0	0	0	0	0	0	0	0	0	0	0	0	0	0	0	0	0	0	0	0	0	0	0	0	0	0	0	0	0	0	0	0	0	0	0	0	0	0
[Eubacterium] ventriosum group	0	0	0	0	0	0	0	0	2.53797	2.70933	0	0	4.70391	4.57898	3.66474	1.28132	4.04473	0	4.03427	4.13843	3.74381	1.18208	3.89616	2.54372	6.10612	6.14975	7.88914	6.28202	5.5943	4.43325	6.60841	7.92228	6.40887	4.73558	5.24069	4.85464	2.66621	4.44846	2.71046	3.62552	3.68983	4.36363	2.89219	1.89286	4.37956	3.12762	3.23752	2.74373
[Eubacterium] xylanophilum group	9.84114	10.6068	10.4006	9.41665	8.64259	11.1888	9.47477	8.96242	9.53408	8.6829	8.3653	9.20539	9.87011	11.052	13.4143	8.92899	8.45054	7.53671	8.80463	9.93331	11.3467	9.60533	11.143	11.3497	12.6874	14.4513	14.7369	12.7107	11.6788	7.80431	9.73117	10.6203	8.8424	11.0859	11.7076	12.1503	10.6047	10.7592	9.29798	7.74558	9.943	8.31129	8.09249	7.80428	8.20742	7.94006	8.09902	8.87109
[Ruminococcus] gnavus group	0	0	0	0	0	0	0	0	0	0	0	0	0	0	0	0	0	0	0	0	0	0	0	0	0	0	0	0	0	0	0	0	0	0	0	0	0	0	0	0	0	0	0	0	0	0	0	0
[Ruminococcus] torques group	0	0	0	0	2.95545	0	0	0	0	0	0	0	0	0	0	0	0	0	0	0	0	0	0	0	3.14289	0	0	0	0	0	0	0	0	0	0	0	0	0	0	0	0	1.66734	0	0	0	0	0	0
2021-04-28	0	2.50409	2.83872	3.32323	0	0	0	0	3.40808	0	0	0	0	0	0	0	0	0	0	0	3.21171	4.49656	4.19858	3.41438	2.63736	0	2.91789	1.90438	0	0	0	0	0	2.61546	2.83491	3.60563	0	3.68983	0	0	1.75743	0	0	0	0	0	1.42564	0
A2	11.0074	11.0907	10.4039	10.2889	9.15119	12.085	12.1587	12.9823	14.5958	10.7927	11.7707	12.133	10.3295	11.3359	11.4306	9.83337	10.8471	10.5189	10.9396	11.4725	15.7581	12.9235	14.3577	13.1866	11.2133	14.8936	13.3257	11.7079	12.0621	10.6792	11.322	12.014	9.1346	10.1585	9.77352	9.57662	12.0004	12.1802	13.4105	11.1275	10.8871	12.7932	10.1194	12.2849	9.29268	8.51087	9.51076	10.0778
Acetatifactor	7.85404	7.16514	6.22586	6.35898	5.69141	6.57091	6.02036	5.24018	8.17723	6.24398	5.39561	4.64386	8.82856	7.0724	7.51761	8.85959	7.01019	7.13586	5.73627	6.2112	9.87501	8.30829	6.39803	5.9208	8.5683	10.0028	8.62367	7.77549	7.09259	5.6568	8.93692	9.05501	6.20005	8.2938	8.29409	9.3297	9.08688	7.25537	7.43383	6.39533	5.91943	7.48748	6.83908	7.0511	7.99227	6.90923	8.51274	7.07578
Acetitomaculum	0	0	5.5593	3.85932	0	1.60644	0	0	5.30238	6.13447	0	0	6.95195	8.69074	6.85157	5.20028	4.60026	4.06745	7.05862	7.67	6.45577	6.17125	7.16351	6.92805	10.5901	11.8331	11.4802	10.0348	9.08464	7.44358	10.1681	10.3859	6.98816	9.29935	10.1022	10.3001	6.02616	7.43978	5.61645	6.14859	7.32664	5.97783	4.34141	5.00933	6.62577	5.65923	5.98629	6.11637
Agathobacter	1.85511	0	0	0	0	0	0	0	2.53797	0	0	0	0	0	0	1.28132	0	0	0	0	2.35959	0	0	1.38422	1.85238	0	0	0	0	0	0	0	0	0	0	0	0	0	0	0	0	0	0	0	0	0	0	0
Anaerostipes	0	0	0	0	0	0	0	0	0	3.59459	0	0	0	0	0	0	0	0	0	0	2.35959	0	0	0	0	0	0	0	0	0	0	0	0	0	0	0	0	1.99139	0	0	0	0	0	0	1.86473	0	0	0
ASF356	7.07155	8.21786	5.6505	6.50922	5.37645	5.96231	5.12245	5.60345	5.30238	5.41113	5.6131	5.35755	7.67248	6.27307	6.41129	7.4078	3.1296	5.65963	6.99043	4.78545	6.64636	8.98321	6.06549	8.13542	7.22714	6.3837	7.92851	6.44989	7.11514	6.70074	9.73381	7.05553	5.66159	6.21925	6.83917	4.98761	5.04813	6.54322	5.86546	7.0173	6.0287	6.70561	6.16317	6.79318	4.46833	4.77166	6.19992	5.6274
Blautia	0	0	0	0	0	0	0	0	0	0	0	0	1.80994	0	0	0	0	0	2.02748	0	3.21171	0	0	0	0	0	0	0	0	0	0	0	0	0	0	0	0	0	1.51017	0	0	0	0	0	0	0	0	0
Butyrivibrio	0	0	0	0	0	0	0	0	0	0	0	0	0	0	0	0	0	0	0	0	0	0	0	0	0	0	0	0	0	0	0	0	0	0	0	0	0	0	0	0	0	0	0	0	0	0	0	0
CAG-56	0	0	0	0	0	0	0	0	0	0	0	0	0	0	0	0	0	0	0	0	0	0	0	0	0	0	0	0	0	0	0	0	0	0	0	0	0	0	0	0	0	0	0	0	0	0	0	0
Catenibacillus	0	0	0	0	0	0	0	0	0	0	0	0	0	0	0	0	0	0	0	0	0	0	0	0	0	0	0	0	0	0	0	0	0	0	0	2.71953	0	2.79751	0	0	0	0	0	1.89286	0	0	0	0
Catonella	0	0	0	0	0	0	0	0	0	0	0	0	0	0	0	0	0	0	0	0	0	0	0	0	0	0	0	0	0	0	0	0	0	0	0	0	0	0	0	0	0	0	0	0	0	0	0	0
CHKCI001	0	0	0	0	0	0	0	0	0	0	0	0	0	0	0	0	0	0	0	0	0	0	0	0	0	0	0	0	0	0	0	0	0	0	2.83491	0	0	0	0	0	0	0	0	0	0	2.03421	0	0
Coprococcus	0	0	0	0	2.1304	0	0	0	0	0	0	0	0	0	0	0	0	0	0	0	0	0	0	0	1.85238	0	2.91789	1.90438	0	0	0	0	2.26807	0	2.02414	0	5.83667	1.99139	0	1.53125	0	3.10718	0	0	0	0	3.47483	0
Dorea	0	2.50409	0	1.70144	3.85932	3.19849	0	0	3.03765	4.5336	2.97257	2.66297	4.39576	3.10996	2.50409	2.40377	2.28569	2.46061	2.02748	3.83684	5.08992	3.90298	2.16099	3.17816	7.22714	7.37504	7.67439	6.99096	4.62386	4.52218	6.97281	5.11719	6.12313	6.74124	7.11932	7.16449	5.76755	5.60345	4.14044	4.56586	4.14296	6.0268	5.14001	5.12604	7.1798	7.52091	5.11798	6.4809
Eisenbergiella	0	0	0	0	0	0	0	0	0	3.59459	0	0	0	0	0	0	0	0	0	0	0	1.82296	0	0	2.63736	0	0	0	0	0	3.75072	0	0	0	3.73009	3.60563	0	0	2.2317	0	2.52655	0	0	0	0	0	0	0
Fusicatenibacter	0	0	0	0	0	0	0	0	0	0	0	0	0	0	0	0	0	0	0	0	0	0	0	0	0	0	0	0	0	0	0	0	0	0	2.02414	0	0	0	0	1.53125	0	0	0	0	0	0	0	0
GCA-900066575	9.53496	9.8769	8.9819	8.51517	9.11648	9.29179	8.37429	8.5608	9.56188	8.01468	8.42402	9.01774	9.88166	9.44223	9.88048	9.27052	9.06578	9.48626	8.73341	8.24472	11.1029	8.98682	9.05596	9.06507	12.2436	11.4696	11.8959	9.71747	11.2864	9.73115	10.8545	10.8374	8.31195	9.9989	10.5129	10.316	11.7724	10.1446	10.1753	8.46963	8.96179	9.28405	8.29294	10.6795	9.47245	8.0704	9.61372	9.08298
GCA-900066755	0	0	0	0	0	0	0	0	0	0	0	0	0	0	0	0	0	0	0	0	0	0	0	0	0	0	0	0	0	0	0	0	0	0	0	0	0	0	0	0	1.75743	0	0	0	0	0	0	0
Hungatella	0	0	0	0	0	0	0	0	0	0	0	0	0	0	0	0	0	0	0	0	0	0	0	0	0	0	0	0	0	0	0	0	0	0	0	0	0	0	0	0	0	0	0	0	0	0	0	0
Johnsonella	0	0	0	0	0	0	0	0	0	0	0	0	0	0	0	0	0	0	0	0	0	0	0	0	0	0	0	0	0	0	0	0	0	0	0	0	0	0	0	0	0	0	0	0	0	0	0	0
Lachnoanaerobaculum	0	0	0	0	0	0	0	0	0	0	0	0	0	0	0	0	0	0	0	0	0	0	0	0	0	0	0	0	0	0	0	0	0	0	0	0	0	0	0	0	0	0	0	0	0	0	0	3.25505
Lachnoclostridium	12.008	12.318	11.3902	10.8268	11.2488	12.014	11.242	12.4855	12.9264	11.5121	11.4489	11.5136	12.448	12.2364	13.0379	11.6889	12.0699	11.8291	11.5107	11.3214	13.3168	12.3639	12.0988	12.3405	15.3726	14.1839	15.5862	13.6453	13.4629	11.6752	13.2791	13.7956	11.6333	13.0358	13.634	13.6457	12.5342	12.1052	12.6402	11.419	11.5739	11.9945	11.4675	11.6069	13.1629	10.6592	11.6316	12.8388
Lachnospira	0	0	0	0	0	0	0	0	0	0	0	0	0	0	0	0	0	0	0	0	0	0	0	0	0	0	0	0	0	0	0	0	0	0	0	0	0	0	0	0	0	0	0	0	0	0	0	0
Lachnospiraceae AC2044 group	0	0	0	0	0	0	0	0	0	0	0	0	0	0	0	0	0	0	0	0	0	0	0	0	0	0	0	0	0	0	0	0	0	0	0	0	0	0	0	0	0	0	0	0	0	0	0	0
Lachnospiraceae FCS020 group	9.39051	9.62275	7.94927	7.48323	7.54543	9.24393	7.87087	8.22738	8.73634	7.36137	6.25441	8.22721	9.19836	9.00127	8.49511	9.41054	8.29899	8.39483	8.03638	7.84697	10.7273	7.46047	7.50427	8.29186	10.0477	10.1997	10.7556	8.77672	9.41515	7.89868	9.27105	9.64667	7.0309	8.82108	8.66501	9.50632	8.25651	9.41479	9.33562	7.58441	7.19218	8.79753	7.15307	8.69641	8.31905	6.50435	7.82636	8.49175
Lachnospiraceae NC2004 group	2.64053	0	0	2.46061	0	0	2.25078	2.90564	4.15599	1.9146	0	0	3.46271	3.10996	0	0	0	0	0	0	3.21171	4.32449	0	0	2.63736	3.45943	3.81913	2.3548	0	0	0	0	0	0	0	0	3.17335	2.79751	0	0	0	0	0	0	0	2.84638	3.23752	0
Lachnospiraceae ND3007 group	0	0	0	0	0	0	0	0	0	0	0	0	0	0	0	0	0	0	0	0	0	0	0	0	0	0	0	0	0	0	0	0	0	0	0	0	0	0	0	0	0	0	0	0	0	0	0	0
Lachnospiraceae NK4A136 group	12.9101	14.1302	12.3716	13.1037	11.8362	13.0892	12.2639	12.0715	12.7768	11.7684	12.1793	12.288	13.9726	13.0981	14.7099	14.0647	11.8452	12.1961	12.5904	12.1991	15.0372	12.9152	13.4434	14.0437	15.0285	14.4939	14.6542	13.2083	13.7114	12.6137	13.7756	13.0771	12.6891	13.818	14.0702	14.659	14.3819	13.0544	14.0825	11.7887	12.2721	13.2487	12.678	13.8187	12.6754	12.3488	12.5623	12.8393
Lachnospiraceae NK4B4 group	0	0	0	0	0	0	0	0	0	0	0	0	0	0	0	0	0	0	0	0	0	0	0	0	0	0	0	0	0	0	0	0	0	0	0	0	0	0	0	0	0	0	0	0	0	0	0	0
Lachnospiraceae UCG-001	8.2878	8.75903	8.56781	8.31546	8.36064	9.55365	8.69535	7.62914	7.94364	9.16593	11.2236	11.848	11.5476	9.32693	8.46681	11.0122	8.71289	8.84693	9.48149	8.92496	8.37321	6.14562	9.29002	8.17615	9.18149	8.05528	7.422	8.69789	8.32836	9.85615	11.2999	11.4419	9.22018	9.74096	10.0193	10.2808	8.47822	10.6378	10.0576	9.02472	8.89842	10.5853	9.31509	10.1745	8.20742	8.17455	8.49262	8.85343
Lachnospiraceae UCG-004	0	0	0	2.95545	2.1304	0	0	0	3.03765	0	0	0	0	0	0	1.28132	0	1.70144	0	0	4.13167	1.82296	2.98995	1.38422	0	0	2.09717	0	0	2.69922	2.04099	0	0	1.43797	2.83491	2.71953	2.66621	2.79751	1.51017	2.25723	0	0	2.40126	2.96056	0	2.03421	2.12852	2.74373
Lachnospiraceae UCG-006	10.1808	9.181	9.25321	8.57603	8.72553	9.46876	8.40661	9.36888	10.2178	8.74009	8.68636	8.3502	10.1848	11.1228	10.8833	9.16661	9.18586	8.31546	9.67311	10.3517	10.89	9.46472	10.3477	10.3087	13.5169	14.5143	14.1572	12.6057	11.6149	11.1451	12.0212	12.8863	9.1346	10.5737	12.2449	11.062	9.60066	10.4632	9.5571	8.81062	9.74107	9.11032	8.44251	9.36132	9.54056	8.46104	9.14016	10.5114
Lachnospiraceae UCG-008	3.14623	0	2.02748	1.70144	0	3.48864	4.30721	3.27173	5.54452	3.89243	2.97257	4.29768	4.21287	4.02389	3.00168	1.94906	3.1296	3.32323	2.83872	4.13843	4.68893	2.8768	2.98995	2.54372	3.14289	5.26679	5.21201	0	2.89755	0	2.04099	3.23679	3.10996	3.69664	3.73009	0	1.87727	3.31159	2.2317	2.25723	0	1.06222	2.89219	1.89286	2.65169	1.34936	2.95333	5.0152
Lachnospiraceae UCG-010	3.51994	4.73882	0	2.95545	0	3.73009	0	2.41387	1.76717	2.70933	2.97257	1.87447	4.21287	4.32797	4.60671	4.29263	3.1296	1.70144	3.35484	0	3.21171	3.47927	0	4.5573	3.5165	4.55459	2.91789	0	1.6556	1.90583	4.60671	4.71594	3.10996	4.42712	3.35084	4.15054	4.64755	0	3.06931	2.73792	3.39559	3.81329	2.89219	3.39204	2.92695	3.74243	2.12852	1.94448
Marvinbryantia	9.0132	8.97538	9.67311	9.5784	9.20998	7.08714	8.48439	6.58854	6.92115	7.23443	9.06406	6.78572	8.8045	9.12477	9.14573	7.09707	10.6455	8.83275	7.27469	7.86764	10.8258	6.19643	8.10489	7.12398	7.22714	7.37504	8.41778	6.55886	8.01717	7.54256	6.38465	7.30655	6.47226	5.92669	7.02053	6.25586	9.04368	6.67512	7.23575	5.70154	7.19218	6.14243	7.46425	6.52214	6.27832	5.90264	5.31418	7.16441
Mobilitalea	0	0	0	0	0	0	0	0	0	0	0	0	0	0	0	0	0	0	0	0	0	0	0	0	0	0	0	0	0	0	0	0	0	0	0	0	0	0	0	0	0	0	0	0	0	0	0	0
Murimonas	0	0	0	0	0	0	0	0	0	0	0	0	2.58797	0	0	0	0	2.46061	0	0	0	0	0	0	0	0	0	0	0	0	0	0	0	0	0	0	0	0	0	0	0	1.06222	0	0	0	0	0	0
Oribacterium	0	0	0	0	0	0	0	0	0	0	0	0	0	0	0	0	0	0	0	0	0	0	0	0	0	0	0	0	0	0	0	0	0	0	0	0	0	0	0	0	0	0	0	0	0	0	0	0
possible genus Sk018	0	0	0	0	0	0	0	0	0	0	0	0	0	0	0	0	0	0	0	0	0	0	0	0	0	0	0	0	0	0	0	0	0	0	0	0	0	2.79751	0	0	0	0	0	0	0	0	0	0
Roseburia	11.4803	12.684	11.783	10.5965	10.8656	11.1373	10.8331	10.6886	11.5489	11.242	11.0387	10.5809	12.0538	11.5785	11.9338	11.5966	12.0156	11.4561	10.5383	10.9078	14.492	11.6672	11.3776	11.1515	10.8386	11.0369	11.5947	10.4584	9.73938	8.96471	10.0939	9.74912	10.1333	10.5591	10.4667	9.93465	13.9203	11.1075	11.2055	10.1914	10.5517	11.3979	10.3664	10.3498	10.1274	10.7253	10.8408	10.3189
Sellimonas	0	0	0	0	0	0	0	0	0	0	0	0	0	0	0	0	0	0	0	0	0	0	0	0	0	0	0	0	0	0	0	0	0	0	0	0	0	0	0	0	0	0	0	0	0	0	0	0
Shuttleworthia	0	0	0	0	0	0	0	0	0	0	0	0	0	0	0	0	0	0	0	0	0	1.82296	0	0	0	0	0	0	0	1.90583	0	0	0	2.14366	0	0	0	0	0	0	0	0	0	1.89286	0	0	0	0
Stomatobaculum	0	0	0	0	0	0	0	0	0	0	0	0	0	0	0	0	0	0	0	0	0	0	0	0	0	0	0	0	0	0	0	0	0	0	0	0	0	0	0	0	0	0	0	0	1.21475	0	0	0
Tuzzerella	5.50788	5.34765	4.49432	5.37645	3.85932	4.55427	4.00339	4.0136	3.70257	5.09765	3.87761	3.54432	3.09065	5.14369	5.42814	5.86356	3.65854	4.24929	4.28255	3.45507	2.35959	5.24039	4.44846	5.1217	3.81299	2.58496	2.09717	4.3366	3.55492	4.96439	4.18062	3.61305	3.10996	5.13701	3.73009	3.60563	5.45222	5.31072	4.28424	4.31496	4.32536	5.67396	3.54925	2.34214	5.60158	4.50283	5.37407	4.17744
Tyzzerella	3.8165	3.37097	3.35484	5.02377	3.85932	6.71829	4.95769	1.66198	6.04229	5.58771	5.39561	6.02237	5.74501	7.1902	5.34765	5.25535	4.04473	4.06745	5.5593	5.75905	6.76073	5.62127	6.06549	6.23024	6.95088	7.77149	7.78576	6.40389	5.98563	6.1227	7.18844	8.01918	7.0724	7.52282	7.45817	7.79227	6.89053	7.55842	6.92063	6.39533	6.62379	7.09822	7.1312	7.96959	5.0314	6.59954	7.28673	6.5262
UC5-1-2E3	0	2.50409	0	0	0	0	3.09065	0	0	0	0	2.66297	0	0	0	2.74899	0	0	0	0	0	0	0	0	0	0	2.91789	0	0	0	0	2.72639	0	0	2.83491	4.15054	0	2.79751	0	0	0	0	0	0	0	0	2.12852	2.74373
Monoglobus	5.4224	5.34765	5.35755	7.86407	4.16123	4.88898	6.10159	4.19503	3.94702	4.69659	0	4.79008	7.35674	6.94413	5.94831	5.75309	5.31323	7.35016	6.63607	6.99147	8.02973	6.38349	6.61798	7.92211	8.30801	7.49985	7.69737	6.5797	6.54648	9.79946	7.601	8.70297	5.66159	5.75466	8.45407	6.66617	5.90264	6.79596	6.70752	7.1766	7.09502	6.09729	6.16317	5.98676	6.37334	5.56802	5.04616	5.6274
Butyricicoccus	8.78395	9.82953	8.72294	8.32562	8.67872	9.6038	8.54373	9.57945	8.43943	8.34474	8.84519	9.08304	9.56107	8.42841	9.04084	9.37679	8.24472	8.20967	7.75745	6.9141	11.0727	10.0882	8.77643	9.08232	8.4112	7.43879	8.59949	8.52602	6.9742	7.44358	7.52983	7.40548	7.93826	8.01747	8.13001	7.82818	11.4501	9.83714	9.89624	8.76746	7.70143	8.82549	8.55356	8.50494	8.6099	8.46737	9.29148	9.24076
UCG-009	6.724	7.01686	6.22586	5.78278	5.48925	6.92664	5.64016	4.35618	5.7518	4.69659	3.87761	6.18982	6.95195	6.40887	6.9088	6.68052	5.16526	4.92026	4.98956	4.78545	7.34125	5.86063	5.41504	3.95352	4.89339	6.04439	6.6346	5.08414	5.38751	5.08606	6.01932	6.71332	5.2916	6.34593	5.45762	4.85464	7.21003	7.07605	4.93427	4.56586	5.80121	5.32815	5.14001	6.70211	5.85308	5.52016	6.29594	5.54176
Colidextribacter	10.4768	10.2142	9.98486	9.67696	9.11648	9.84102	9.5418	9.31597	9.52939	9.00412	8.50785	9.01029	10.6049	9.60664	10.2562	10.8837	9.03413	10.1754	9.57757	8.43677	11.4419	11.0492	10.0872	10.264	11.9529	10.5078	11.0757	10.0903	10.0862	9.51795	10.664	10.1917	9.06434	10.4767	10.8939	10.8513	11.0269	10.1484	11.2323	9.42855	9.34123	9.46153	9.05542	10.1315	10.0877	9.1447	10.388	10.219
Flavonifractor	0	0	0	0	0	0	0	0	0	0	0	0	0	0	0	0	0	0	0	0	0	0	0	0	1.85238	0	0	0	0	0	0	0	0	0	0	0	0	0	0	0	0	0	0	0	0	0	0	0
Intestinimonas	9.92512	9.38635	8.68029	8.72168	7.8917	8.71501	9.57773	8.32799	7.52115	8.41667	6.95754	7.79658	10.5237	9.59956	9.32985	9.83337	7.48619	9.13971	10.0066	8.42288	10.8454	11.3485	9.51208	10.1983	12.5497	11.5915	10.5875	10.1953	9.65338	8.92856	11.7908	10.6808	8.50619	9.22299	10.3012	10.2043	10.4561	10.3295	11.8474	9.63472	9.04218	9.95463	9.18314	10.2488	10.3642	8.25717	9.71851	9.19941
NK4A214 group	5.13058	5.34765	4.67894	4.68789	4.16123	5.38887	4.30721	3.56346	4.89947	5.20989	5.13941	3.54432	6.62563	5.2916	5.83478	6.31622	5.00035	6.31884	4.28255	4.60026	6.31311	6.29299	4.66138	3.95352	5.6613	5.59991	5.64905	5.39754	3.26336	4.43325	5.52893	5.60741	5.14369	4.53743	5.81288	5.75683	7.57622	5.60345	6.51685	4.67664	5.28892	6.22869	5.58824	5.38217	5.97928	5.41939	6.29594	5.54176
Oscillibacter	10.3408	10.2142	9.54823	9.69667	8.70231	9.47706	9.2965	8.89842	8.43943	8.50732	8.30409	7.97537	10.5577	9.59244	9.43586	10.3073	8.28113	9.49079	9.49386	8.43677	10.644	10.363	9.42002	9.56269	11.9941	10.8963	10.3724	9.3889	10.0833	9.55531	11.061	10.5837	8.75588	10.3021	11.1413	11.0449	10.8893	9.82772	11.4471	9.37205	9.11832	9.35768	9.16172	9.32821	10.3231	9.22899	10.5925	10.4184
Oscillospira	1.85511	4.11729	3.73419	3.32323	0	2.34766	2.25078	0	0	2.70933	0	1.87447	3.09065	2.26807	3.37097	5.82767	0	0	2.02748	0	2.35959	3.10672	2.16099	2.07745	4.05882	4.20945	3.43777	2.69754	2.40629	1.90583	3.57331	2.72639	2.26807	4.03427	4.27835	0	1.87727	0	4.53488	1.53125	1.75743	2.09235	1.65137	1.23686	4.28496	3.5651	4.51869	3.93027
Pseudoflavonifractor	2.64053	0	0	0	0	0	0	2.41387	0	0	0	2.66297	0	0	0	0	0	2.46061	0	0	0	0	0	2.54372	0	0	0	1.90438	0	0	0	0	0	0	2.83491	0	0	0	2.2317	2.25723	0	0	0	0	0	0	0	0
UCG-002	0	0	0	0	0	0	0	0	0	0	0	0	0	0	0	0	0	0	0	0	0	0	0	0	0	0	0	0	0	0	0	0	0	0	0	0	0	0	0	0	0	0	0	0	0	0	0	1.94448
UCG-003	0	0	0	0	0	0	0	0	0	0	0	0	0	0	0	3.02734	0	0	0	0	0	2.8768	0	2.07745	0	0	0	0	0	0	0	0	0	0	0	0	0	0	0	0	0	0	0	0	0	0	0	0
UCG-005	4.45565	5.77448	4.03427	5.59387	4.16123	7.60936	4.55805	6.74228	3.94702	5.41113	5.39561	5.76377	4.95769	2.26807	3.90869	4.81669	4.81413	5.29603	5.6505	4.94955	4.90331	6.46864	5.01123	7.15691	6.40175	3.75489	5.07839	5.76813	5.65714	5.61697	5.71155	5.22947	4.02389	4.53743	5.55497	6.25586	4.48481	7.16849	5.4434	5.64816	5.53101	7.37849	7.35527	7.75982	5.14348	5.19392	5.48687	4.73558
V9D2013 group	0	0	0	0	0	0	0	0	0	0	0	0	0	0	0	0	0	0	0	0	0	0	0	0	0	0	0	0	0	0	0	0	0	0	0	0	0	0	0	0	0	0	0	0	0	0	0	0
[Eubacterium] siraeum group	0	0	0	0	0	0	0	0	0	0	0	0	0	0	0	0	0	0	0	0	0	0	0	0	0	0	0	0	0	0	0	0	0	0	0	0	0	0	0	0	0	0	0	0	0	4.85119	0	1.94448
Anaerotruncus	9.10522	9.28732	8.39397	8.90231	7.80718	7.66856	7.82377	8.08514	7.46337	8.22963	7.17827	6.67713	10.0983	8.60849	8.28423	10.8155	7.05293	8.25292	7.71583	6.27448	9.08301	7.77659	8.78781	9.052	10.2714	8.34873	8.07603	8.66414	8.55149	7.64512	9.6635	8.30198	7.11275	8.03638	8.75994	8.5626	10.4367	8.30595	9.53929	7.69383	7.38945	8.89638	8.4776	8.2199	7.88349	7.69267	8.41634	7.3522
Angelakisella	0	0	0	0	0	0	0	0	0	0	0	0	0	0	0	0	0	0	0	0	0	0	0	0	0	0	0	0	0	0	0	0	0	0	2.02414	0	0	0	0	0	0	0	0	1.89286	0	0	0	0
CAG-352	0	0	0	0	0	0	0	0	0	0	0	0	2.58797	0	0	0	0	0	0	0	0	0	0	0	0	0	0	0	0	0	0	0	0	0	0	0	0	0	0	0	0	0	0	0	0	0	0	0
Faecalibacterium	0	0	0	0	0	0	0	0	0	0	0	0	0	0	0	0	0	0	0	0	0	0	0	0	0	0	0	0	0	0	0	0	0	0	0	0	0	0	0	0	0	0	0	0	1.21475	0	0	0
Harryflintia	3.8165	6.59685	3.73419	5.12034	0	4.88898	4.55805	5.78431	4.77833	2.70933	4.42948	4.64386	6.58854	4.32797	5.64574	5.67445	4.34907	6.19125	4.03427	0	5.53775	6.62521	4.19858	5.18693	4.76074	4.39232	3.81913	4.12606	3.26336	4.33848	5.07512	3.91121	4.32797	4.73558	4.67468	4.15054	6.85765	4.94307	5.31531	5.27825	3.02554	5.20588	4.9532	5.47311	5.43537	2.49671	5.48687	5.13701
Incertae Sedis	9.50409	9.22673	8.73341	8.98799	7.64619	8.87437	9.14188	9.26105	8.582	7.98344	7.91125	7.91289	9.99229	9.23853	9.89472	9.47577	7.21225	9.25588	9.26047	8.43677	9.95527	9.37105	8.96867	10.1884	10.7029	10.0848	10.1196	9.1898	8.71546	8.74213	10.0093	9.84477	8.00408	9.34557	9.69561	10.4167	9.26672	9.33725	10.5329	8.78612	8.68132	8.29138	7.88598	8.69641	8.81423	8.25717	9.45639	9.08298
Paludicola	5.80668	5.42814	4.84259	5.59387	2.95545	5.31668	5.40441	6.08957	6.63746	5.09765	4.42948	4.29768	5.99224	4.32797	5.57679	5.96616	4.60026	5.02377	5.6505	4.13843	6.70468	6.14562	4.66138	4.4551	7.25206	4.83289	5.82624	5.24933	4.3473	3.8813	5.71155	4.15817	3.63812	4.42712	4.98527	4.70817	3.17335	5.07631	6.36336	4.44586	4.88613	4.36363	2.89219	4.22026	4.28496	3.36288	4.01588	4.17744
Ruminococcus	7.9179	7.80066	8.16568	11.7148	7.37973	8.69379	7.64564	6.3794	5.61697	7.6864	7.91125	8.72224	8.9135	8.24092	8.03717	8.09179	6.66924	8.23146	8.00217	5.75905	9.42406	7.97882	7.91039	8.52415	9.73942	7.82018	8.89606	8.42023	8.82213	8.84484	9.34202	8.83307	8.59431	8.37031	9.64676	8.5626	10.1275	9.48837	9.24623	8.72298	8.49395	9.14955	9.79362	10.1964	9.75645	8.429	8.30536	9.52365
Subdoligranulum	0	0	0	0	0	0	0	0	0	1.9146	0	0	0	0	0	0	0	0	0	0	0	1.18208	0	0	0	0	0	0	0	0	0	0	0	0	0	0	0	0	0	0	0	0	0	0	0	0	0	0
Peptococcus	5.80668	4.60671	4.03427	5.89624	3.85932	4.67468	5.2703	3.56346	3.03765	4.69659	0	4.48113	2.58797	3.63812	3.00168	5.93277	0	6.14608	2.83872	3.83684	4.90331	4.49656	3.89616	5.30915	3.14289	2.58496	0	4.00802	2.89755	4.33848	2.8541	3.23679	3.10996	0	2.83491	3.90366	6.24539	5.41504	6.4574	4.31496	3.68983	4.76104	4.34141	5.55866	4.28496	3.5651	4.8064	4.3884
[Eubacterium] brachy group	7.04319	7.18844	7.33092	6.39803	6.16884	7.19174	7.27738	7.49708	7.85655	7.03556	7.42822	7.06967	6.98086	7.58376	7.95805	6.83313	6.55495	6.96433	7.27469	7.16849	9.08301	7.17394	7.12814	8.0327	8.61708	8.93221	9.60372	8.07608	6.29314	6.45185	7.36239	7.87126	6.64727	6.59584	7.73238	6.58454	7.4273	7.53546	7.58036	6.5777	6.9358	6.29016	6.20565	6.4789	7.3413	5.86482	6.74469	6.73353
[Eubacterium] nodatum group	8.69562	7.46135	8.53228	7.70188	7.59669	7.17142	7.9607	5.99482	7.69857	6.69339	8.06675	7.40088	8.38514	7.86928	8.87126	7.74256	7.71632	6.27755	7.15521	7.20143	10.8258	7.39671	8.19311	8.02381	8.4112	8.13443	9.70353	8.39693	6.87195	6.49643	6.69771	6.96111	7.1902	6.43413	7.7935	6.98525	8.80582	8.19311	7.18167	6.29471	6.65821	6.61242	6.69744	6.75744	7.23145	6.85239	5.64108	7.89158
Anaerovorax	0	0	0	0	0	0	0	0	0	0	0	0	0	0	0	0	0	0	0	0	0	0	2.98995	0	0	0	2.09717	0	0	0	0	0	2.26807	0	2.02414	0	3.17335	0	0	0	1.75743	0	0	0	1.21475	0	2.95333	1.94448
Family XIII AD3011 group	4.27237	4.29951	5.35755	3.61604	5.12034	4.67468	5.2703	3.27173	5.01123	5.31401	5.9691	5.35755	4.21287	4.02389	6.00189	5.20028	5.00035	3.61604	4.67894	4.78545	7.57805	5.08725	5.29258	4.5573	6.05037	6.65821	7.50246	6.0328	6.08037	5.25126	5.66801	6.31563	4.32797	4.8253	5.64616	6.02781	4.30134	6.63248	6.36336	5.05033	5.53101	5.792	6.63664	6.50068	5.24748	4.17216	4.28908	5.54176
Family XIII UCG-001	6.95462	7.34176	6.39364	5.45262	5.78278	6.26049	6.87702	5.66629	6.28398	6.07643	4.42948	3.8413	6.7315	6.47226	6.41129	7.1416	4.04473	5.84062	5.5593	4.38775	7.60892	6.84816	5.52791	6.78791	7.54209	6.46761	7.57867	6.92734	5.88422	6.06467	6.46316	6.82476	5.42575	5.88557	6.71829	5.82949	6.89053	6.44807	7.83515	6.4894	5.60345	6.05068	4.73855	6.04721	6.09532	5.19392	5.68903	6.11637
S5-A14a	0	0	0	0	0	0	0	0	0	0	0	0	0	0	0	0	0	0	0	0	0	0	0	0	0	0	0	0	0	0	0	0	0	0	0	0	0	0	0	0	0	0	0	0	0	0	0	0
[Eubacterium] yurii group	0	0	0	0	0	0	0	0	0	0	0	0	0	0	0	0	0	0	0	0	0	0	0	0	0	0	0	0	0	0	0	0	0	0	0	0	0	0	0	0	0	0	0	0	0	0	0	0
Asaccharospora	0	0	2.02748	0	0	0	0	0	0	2.70933	0	0	0	0	0	0	0	0	0	2.93443	0	0	0	0	0	0	0	0	0	0	0	0	3.10996	2.14366	4.03011	0	0	0	0	0	0	1.66734	0	0	0	0	0	0
Filifactor	0	0	0	0	0	0	0	0	0	0	0	0	0	0	0	0	0	0	0	0	0	0	0	0	0	0	0	0	0	0	0	0	0	0	0	0	0	0	0	0	0	0	0	0	0	0	0	0
Intestinibacter	0	0	0	0	0	0	0	0	0	0	0	0	0	0	0	0	0	0	0	0	0	0	0	0	0	0	0	0	0	0	0	0	0	0	0	0	0	0	0	0	0	0	0	0	0	0	0	0
Paeniclostridium	0	0	0	0	0	0	0	0	0	0	0	0	0	0	0	0	0	0	0	0	0	0	0	0	0	0	0	0	0	0	0	0	0	0	0	0	0	0	0	0	0	0	0	0	0	0	0	0
Peptostreptococcus	0	0	0	0	0	0	3.09065	0	0	0	0	0	0	3.63812	0	0	0	0	0	2.11179	0	0	0	1.38422	1.85238	1.80735	0	0	0	1.24709	0	0	2.26807	1.43797	2.02414	1.92345	1.87727	0	0	0	2.52655	0	0	0	0	0	2.12852	0
Romboutsia	0	1.73831	9.05048	2.46061	2.1304	0	0	0	7.22919	9.71957	2.97257	1.87447	8.04526	9.11487	8.32685	9.22296	8.86455	1.70144	8.24097	8.68986	9.70686	8.70035	10.5077	8.6852	11.047	11.5036	11.9205	12.7488	10.9972	6.64243	7.80569	9.14366	12.0926	10.099	10.6067	10.4488	9.27919	9.97151	6.54568	6.78974	8.50345	8.99813	5.87813	6.13339	7.75705	7.23988	8.25049	9.32007
Terrisporobacter	1.85511	1.73831	4.03427	2.46061	0	0	3.61803	0	2.53797	1.9146	3.87761	0	1.80994	3.10996	1.73831	0	0	1.70144	0	4.13843	3.74381	1.82296	3.89616	1.38422	0	3.08746	4.12047	3.40629	0	0	0	0	2.26807	1.43797	0	0	3.17335	3.31159	0	0	0	0	0	0	0	1.34936	0	0
Phascolarctobacterium	0	0	0	0	0	0	0	0	0	0	0	0	0	0	0	0	0	0	0	0	0	0	0	0	0	0	0	0	0	0	0	0	0	0	0	0	0	0	0	0	0	0	0	0	0	0	0	0
Centipeda	0	0	0	0	0	0	0	0	0	0	0	0	0	0	0	0	0	0	0	0	0	0	0	0	0	0	0	0	0	0	0	0	0	0	0	0	0	0	0	0	0	0	0	0	0	0	0	2.74373
Selenomonas	0	0	0	0	0	0	0	0	0	0	0	0	0	0	0	0	0	0	0	0	0	0	0	0	0	0	0	0	0	0	0	0	0	0	0	0	0	0	0	0	0	0	0	0	0	0	0	0
Dialister	0	0	0	0	0	0	0	0	0	0	0	0	0	0	0	0	0	0	0	0	0	0	0	0	0	0	0	0	0	0	0	0	0	0	0	0	0	0	0	0	0	0	0	0	0	0	0	4.17744
Megasphaera	0	0	0	0	0	0	0	0	0	0	0	0	0	0	0	0	0	0	0	0	0	0	0	0	0	0	0	0	0	0	0	0	0	0	0	0	0	0	0	0	0	0	0	0	0	0	0	0
Negativicoccus	0	0	0	0	0	0	0	0	0	0	0	0	0	0	0	0	0	0	0	0	0	0	0	0	0	0	0	0	0	0	0	0	0	0	0	0	0	0	0	0	0	0	0	0	0	0	0	0
Veillonella	0	0	0	0	0	0	0	0	0	0	0	0	0	0	0	0	0	0	0	0	0	0	0	0	0	0	0	0	0	0	0	0	0	0	2.02414	1.92345	0	0	0	0	0	0	0	0	1.21475	2.03421	0	1.94448
Fusobacterium	0	0	0	0	0	0	0	0	0	0	0	0	0	0	0	0	0	0	0	0	0	0	0	0	0	0	0	0	0	0	0	1.92941	0	0	0	0	0	0	0	0	0	0	0	0	0	0	0	1.94448
Leptotrichia	0	0	0	0	0	0	0	0	0	0	0	0	0	0	0	0	0	0	0	0	0	0	0	0	0	0	0	0	0	0	0	0	0	0	0	0	0	0	1.51017	0	0	0	0	0	0	0	0	3.25505
Gemmatimonas	0	0	0	0	0	0	0	0	0	0	0	0	0	0	0	0	0	0	0	0	0	0	0	0	0	0	0	0	0	0	0	0	0	0	0	0	0	0	0	0	0	0	0	0	0	0	0	0
Roseisolibacter	0	0	0	0	0	0	0	0	0	0	0	0	0	0	0	0	0	0	0	0	0	0	0	0	0	0	0	0	0	0	0	0	0	0	0	0	0	0	0	0	0	0	0	0	0	0	0	0
Archangium	0	0	0	0	0	0	0	0	0	0	0	0	0	0	0	0	0	0	0	0	0	0	0	0	0	0	0	0	0	0	0	0	0	0	0	0	0	0	0	0	0	0	0	0	0	0	0	0
Haliangium	0	0	0	0	0	0	0	0	0	0	0	0	0	0	0	0	0	0	0	0	0	0	0	0	0	0	0	0	0	0	0	0	0	0	0	0	0	0	0	0	0	0	0	0	0	0	0	0
Phaselicystis	0	0	0	0	0	0	0	0	0	0	0	0	0	0	0	0	0	0	0	0	0	0	0	0	0	0	0	0	0	0	0	0	0	0	0	0	0	0	0	0	0	0	0	0	0	0	0	0
Pajaroellobacter	0	0	0	0	0	0	0	0	0	0	0	0	0	0	0	0	0	0	0	0	0	0	0	0	0	0	0	0	0	0	0	0	0	0	0	0	0	0	0	0	0	0	0	0	0	0	0	0
Nitrospira	0	0	0	0	0	0	0	0	0	0	0	0	0	0	0	0	0	0	0	0	0	0	0	0	0	0	0	0	0	0	0	0	0	0	0	0	0	0	0	0	0	0	0	0	0	0	0	0
Candidatus Saccharimonas	9.46187	8.06261	8.54422	7.8917	9.33599	11.5698	11.2752	8.16347	8.71998	10.5397	8.42402	7.68883	9.56585	10.1235	10.5153	8.22881	5.16526	6.00142	7.12372	9.04778	11.0249	9.27975	8.96867	10.8328	5.41871	5.16993	6.6346	6.23024	6.33217	6.38228	5.98425	6.31563	8.36301	8.37775	9.9848	8.98467	9.33998	10.1293	11.2963	11.3817	7.14442	9.91777	10.136	10.0453	11.1729	7.4071	9.4736	11.9569
GTL1	0	0	0	0	0	0	0	0	0	0	0	0	0	0	0	0	0	0	0	0	0	0	0	0	0	0	0	0	0	0	0	0	0	0	0	0	0	0	0	0	0	0	0	0	0	0	0	0
TM7a	0	0	0	0	0	0	0	0	0	0	0	0	0	0	0	0	0	0	0	0	0	0	0	0	0	0	0	0	0	0	0	0	0	0	0	0	0	0	0	0	0	0	0	0	0	0	0	0
TM7x	0	0	0	0	0	0	0	0	0	0	0	0	1.80994	0	0	0	0	0	0	0	0	0	0	0	0	0	0	0	0	0	0	0	0	0	0	0	0	0	0	0	0	0	0	0	0	0	0	1.94448
Acidicaldus	0	0	0	0	0	0	0	0	0	0	0	0	0	0	0	0	0	0	0	0	0	0	0	0	0	0	0	0	0	0	0	0	0	0	0	0	0	0	0	0	0	0	0	0	0	0	0	0
Skermanella	0	0	0	0	0	0	0	0	0	0	0	0	0	0	0	0	0	0	0	0	0	0	0	0	0	0	0	0	0	0	0	0	0	0	0	0	0	0	0	0	0	0	0	0	0	0	0	0
Brevundimonas	0	2.50409	0	0	0	0	0	0	1.76717	0	0	0	0	0	0	1.28132	0	0	0	0	3.21171	0	0	1.38422	0	2.58496	0	2.3548	0	0	0	0	0	0	0	0	1.87727	0	0	0	0	0	0	0	0	0	0	0
Phenylobacterium	0	0	0	0	0	0	0	0	0	0	0	0	0	0	0	0	0	0	0	0	0	0	0	0	0	0	0	0	0	0	0	0	0	0	0	0	0	0	0	0	0	0	0	0	0	0	0	0
Hirschia	0	0	0	0	0	0	2.25078	0	0	0	0	0	0	0	0	0	0	0	0	0	0	0	0	0	0	0	0	0	0	0	0	0	0	0	0	0	0	0	0	0	0	0	0	0	0	0	0	0
Defluviicoccus	0	0	0	0	0	0	0	0	0	0	0	0	0	0	0	0	0	0	0	0	0	0	0	0	0	0	0	0	0	0	0	0	0	0	0	0	0	0	0	0	0	0	0	0	0	0	0	0
Reyranella	0	0	0	0	0	0	2.25078	0	0	0	0	0	0	0	0	0	0	0	0	0	0	0	0	0	0	0	0	0	0	0	0	0	0	0	0	0	0	0	0	0	0	0	0	0	0	0	0	0
Bosea	1.85511	0	0	0	0	0	2.25078	0	3.40808	0	3.87761	0	0	2.26807	1.73831	0	0	0	0	0	3.21171	0	0	0	2.63736	0	2.09717	0	0	0	0	0	0	0	0	0	1.87727	0	0	0	1.75743	0	0	0	0	0	0	1.94448
Methylobacterium-Methylorubrum	0	0	0	0	0	0	0	0	0	0	0	0	0	0	0	0	0	0	0	0	0	0	0	0	0	0	2.91789	0	0	1.24709	0	1.92941	0	0	0	0	1.87727	0	0	0	0	0	0	0	0	0	0	0
Microvirga	0	0	0	0	0	0	0	0	0	0	0	0	0	0	0	0	0	0	0	0	0	0	0	0	0	0	0	0	0	0	0	0	0	0	0	0	0	0	0	0	0	0	0	0	0	0	0	0
Devosia	0	0	0	0	0	0	0	0	1.76717	0	0	0	0	0	0	0	0	0	0	0	0	0	0	0	0	0	0	0	0	0	0	0	0	0	0	0	0	0	0	0	0	0	0	0	0	0	0	0
Hyphomicrobium	0	0	0	0	0	0	0	0	3.40808	0	0	0	0	0	0	0	0	0	0	0	0	0	0	0	0	0	0	0	0	0	0	0	0	0	0	0	0	0	0	0	0	0	0	0	0	0	0	0
Allorhizobium-Neorhizobium-Pararhizobium-Rhizobium	0	0	0	0	0	0	0	0	0	0	0	0	0	2.26807	0	0	0	0	0	0	2.35959	0	0	0	0	0	0	0	0	0	2.04099	2.72639	0	0	0	0	2.66621	0	0	0	0	0	0	0	0	0	0	0
Aureimonas	0	0	0	0	0	0	0	0	0	0	0	0	0	0	0	0	0	0	0	0	2.35959	1.18208	0	0	0	3.08746	0	0	0	0	0	0	0	0	0	0	0	0	0	0	0	0	0	0	0	0	0	0
Ochrobactrum	0	0	0	0	0	0	0	0	0	0	0	0	0	0	0	0	0	0	0	0	0	0	0	0	0	0	0	0	0	0	0	0	0	0	0	0	0	0	0	0	0	0	0	0	0	0	0	0
Shinella	1.85511	0	0	0	2.1304	2.34766	2.25078	2.41387	4.77833	1.9146	2.97257	1.87447	1.80994	0	1.73831	0	0	1.70144	2.83872	0	4.68893	0	0	2.07745	0	3.08746	0	0	0	0	0	0	0	0	0	0	0	1.99139	2.71046	0	1.75743	0	0	0	0	0	0	0
Nordella	0	0	0	0	0	0	0	0	0	0	0	0	0	0	0	0	0	0	0	0	0	0	0	0	0	0	0	0	0	0	0	0	0	0	0	0	0	0	0	0	0	0	0	0	0	0	0	0
Bradyrhizobium	0	0	0	0	0	0	0	0	3.40808	0	0	2.66297	0	0	0	0	0	0	0	2.11179	2.35959	0	0	0	0	0	0	1.24595	0	0	0	0	0	0	0	0	0	0	0	0	0	0	0	0	0	0	0	0
Flavimaricola	0	0	0	0	0	0	0	0	0	0	0	0	0	0	0	0	0	0	0	0	0	0	0	0	0	0	0	0	0	0	0	0	0	0	0	0	0	0	0	0	0	0	0	0	0	0	0	0
Altererythrobacter	0	0	0	0	0	0	0	0	0	0	0	0	0	0	0	0	0	0	0	0	0	0	0	0	0	0	0	0	0	0	0	0	0	0	0	0	0	0	0	0	0	0	0	0	0	0	0	0
Sphingomonas	0	1.73831	2.02748	0	0	0	0	0	1.76717	0	2.97257	0	0	0	0	0	0	0	0	0	0	0	0	0	0	0	2.09717	0	0	0	0	0	0	1.43797	0	0	1.87727	0	0	0	0	0	0	0	0	0	0	2.74373
Sphingopyxis	1.85511	0	0	0	0	0	2.25078	0	0	0	0	0	0	0	0	0	0	0	2.02748	0	4.43704	0	0	0	0	1.80735	0	1.24595	0	0	0	0	0	0	0	0	0	0	0	0	0	0	0	0	0	0	0	0
Aeromonas	0	0	0	0	0	0	0	0	0	0	0	0	0	0	0	0	0	0	0	0	0	0	0	0	0	0	0	0	0	0	0	0	0	0	0	0	0	0	0	0	0	0	0	0	0	0	0	0
Tolumonas	0	0	0	0	0	0	0	0	0	0	0	0	0	0	0	0	0	0	0	0	0	0	0	0	0	0	0	0	0	0	0	0	0	0	0	0	0	0	0	0	0	0	0	0	0	0	0	0
Achromobacter	0	0	0	0	0	0	0	0	0	0	0	0	0	0	0	0	0	0	0	0	0	0	0	0	0	0	0	0	0	0	0	0	0	0	0	0	0	0	0	0	0	0	0	0	0	0	0	0
Alcaligenes	0	0	0	0	0	0	0	0	0	0	0	0	0	0	0	0	0	0	0	0	0	0	0	0	0	0	0	0	0	0	0	0	0	0	0	0	0	0	0	0	0	0	0	0	0	0	0	0
Lautropia	0	0	0	0	0	0	0	0	0	0	0	0	0	0	0	0	0	0	0	0	0	0	0	0	0	0	0	0	0	0	0	0	3.10996	0	0	0	0	0	0	0	0	0	0	0	0	0	0	0
Limnobacter	0	0	0	0	0	0	0	0	0	0	0	0	0	0	0	0	0	0	0	0	0	0	0	0	0	0	0	0	0	0	0	0	0	0	0	0	0	0	0	0	0	0	0	0	0	0	0	0
Ralstonia	0	0	0	0	0	0	0	0	0	0	0	0	2.58797	0	0	0	0	0	0	2.93443	0	0	0	0	0	0	4.582	0	0	0	0	0	0	0	0	0	3.54784	3.68983	0	0	0	0	4.34141	0	0	0	0	2.74373
Acidovorax	0	0	0	0	0	0	0	0	0	0	0	0	0	0	0	0	0	0	0	0	0	0	0	0	0	0	0	0	0	0	0	0	0	0	0	0	0	0	0	0	0	0	0	0	0	0	0	0
Caenimonas	0	0	0	0	0	0	0	0	0	0	0	0	0	0	0	0	0	0	0	0	0	0	0	0	0	0	0	0	0	0	0	0	0	0	0	0	0	0	0	0	0	0	0	0	0	0	0	0
Comamonas	0	0	0	0	0	0	0	0	0	0	0	0	0	0	0	0	0	0	0	0	0	0	0	0	0	0	0	0	0	0	0	0	0	0	0	0	0	0	0	0	0	0	0	0	0	0	0	0
Delftia	0	0	0	0	0	0	0	0	0	0	0	0	0	0	0	0	0	0	0	0	0	0	0	0	0	0	0	0	0	0	0	0	0	0	0	0	0	0	0	0	0	0	0	0	0	0	0	0
Hydrogenophaga	0	0	0	0	0	0	0	0	0	0	0	0	0	0	0	0	0	0	0	0	0	0	0	0	0	0	0	0	0	0	0	0	0	0	0	0	0	0	0	0	0	0	0	0	0	0	0	0
Leptothrix	0	0	0	0	0	0	0	0	0	0	0	0	0	0	0	0	0	0	0	0	0	0	0	0	0	0	0	0	0	0	0	0	0	0	0	0	0	0	0	0	0	0	0	0	0	0	0	0
Piscinibacter	0	0	0	0	0	0	0	0	0	0	0	0	0	0	0	0	0	0	0	0	0	0	0	0	0	0	0	0	0	0	0	0	0	0	0	0	0	0	0	0	0	0	0	0	0	0	0	0
Ramlibacter	0	0	0	0	0	0	0	0	0	0	0	0	0	0	0	0	0	0	0	0	0	0	0	0	0	0	0	0	0	0	0	0	0	0	0	0	0	0	0	0	0	0	0	0	0	0	0	0
Rubrivivax	0	0	0	0	0	0	0	0	0	0	0	0	0	0	0	0	0	0	0	0	0	0	0	0	0	0	0	0	0	0	0	0	0	0	0	0	0	0	0	0	0	0	0	0	0	0	0	0
Bergeriella	0	0	0	0	0	0	0	0	0	0	0	0	0	0	0	0	0	0	0	0	0	0	0	0	0	0	0	0	0	0	0	0	0	0	0	0	0	0	0	0	0	0	0	0	0	0	0	0
Eikenella	0	0	0	0	0	0	0	0	0	0	0	0	0	0	0	0	0	0	0	0	0	0	0	0	0	0	0	0	0	0	0	0	0	0	0	0	0	0	0	0	0	0	0	0	0	0	0	0
Kingella	0	0	0	0	0	0	0	0	0	0	0	0	0	0	0	0	0	0	0	0	0	0	0	0	0	0	0	0	0	0	0	0	0	0	0	0	0	0	0	0	0	0	0	0	0	0	0	0
Neisseria	0	0	0	0	0	0	0	0	0	0	0	0	0	0	0	0	0	0	0	0	0	0	0	0	0	0	0	0	0	0	0	0	0	0	0	0	0	0	0	0	0	0	0	0	0	0	0	0
Stenoxybacter	0	0	0	0	0	0	0	0	0	0	0	0	0	0	0	0	0	0	0	0	0	0	0	0	0	0	0	0	0	0	0	0	0	0	0	0	0	0	0	0	0	0	0	0	0	0	0	0
966-1	0	0	0	0	0	0	0	0	0	0	0	0	0	0	0	0	0	0	0	0	0	0	0	0	0	0	0	0	0	0	0	0	0	0	0	0	0	0	0	0	0	0	0	0	0	0	0	0
Ellin6067	0	0	0	0	0	0	0	0	0	0	0	0	0	0	0	0	0	0	0	0	0	0	0	0	0	0	0	0	0	0	0	0	0	0	0	0	0	0	0	0	0	0	0	0	0	0	0	0
MND1	0	0	0	0	0	0	0	0	0	0	0	0	0	0	0	0	0	0	0	0	0	0	0	0	0	0	0	0	0	0	0	0	0	0	0	0	0	0	0	0	0	0	0	0	0	0	0	0
Massilia	0	0	0	0	0	0	0	0	0	0	0	0	0	0	0	0	0	0	0	0	0	1.82296	0	0	0	0	0	0	0	0	0	0	0	0	0	0	0	0	0	0	0	0	0	0	0	0	0	0
Azospira	0	0	0	0	0	0	0	0	0	0	0	0	0	0	0	0	0	0	0	0	0	0	0	0	0	0	0	0	0	0	0	0	0	0	0	0	0	0	0	0	0	0	0	0	0	0	0	0
Dechloromonas	0	0	0	0	0	0	0	0	0	0	0	0	0	0	0	0	0	0	0	0	0	0	0	0	0	0	0	0	0	0	0	0	0	0	0	0	0	0	0	0	0	0	0	0	0	0	0	0
Methyloversatilis	0	0	0	0	0	0	0	0	0	0	0	0	0	0	0	0	0	0	0	0	0	0	0	0	0	0	0	0	0	0	0	0	0	0	0	0	0	0	0	0	0	0	0	0	0	0	0	0
Propionivibrio	0	0	0	0	0	0	0	0	0	0	0	0	0	0	0	0	0	0	0	0	0	0	0	0	0	0	0	0	0	0	0	0	0	0	0	0	0	0	0	0	0	0	0	0	0	0	0	0
Sulfuritalea	0	0	0	0	0	0	0	0	0	0	0	0	0	0	0	0	0	0	0	0	0	0	0	0	0	0	0	0	0	0	0	0	0	0	0	0	0	0	0	0	0	0	0	0	0	0	0	0
AAP99	0	0	0	0	0	0	0	0	0	0	0	0	0	0	0	0	0	0	0	0	0	0	0	0	0	0	0	0	0	0	0	0	0	0	0	0	0	0	0	0	0	0	0	0	0	0	0	0
Parasutterella	11.8286	11.5411	13.1839	11.967	11.0879	10.6804	10.3504	10.0983	9.89257	10.7352	12.0617	10.7909	12.8994	12.177	12.6916	10.7713	12.079	11.753	10.565	8.7689	11.4568	10.1826	13.8366	11.6948	9.61524	8.20945	10.1407	8.82115	9.93906	9.65454	9.2783	9.03197	9.69565	7.94927	8.78021	8.39316	12.9338	11.5194	9.98049	10.284	12.6093	10.2778	13.0706	11.7215	8.76251	8.71066	8.49262	9.72162
Cardiobacterium	0	0	0	0	0	0	0	0	0	0	0	0	0	0	0	0	0	0	0	0	0	0	0	0	0	0	0	0	0	0	0	0	0	0	0	0	0	0	0	0	0	0	0	0	0	0	0	1.94448
Candidatus Competibacter	0	0	0	0	0	0	0	0	0	0	0	0	0	0	0	0	0	0	0	0	0	0	0	0	0	0	0	0	0	0	0	0	0	0	0	0	0	0	0	0	0	0	0	0	0	0	0	0
Aquicella	0	0	0	0	0	0	0	0	0	0	0	0	0	0	0	0	0	0	0	0	0	0	0	0	0	0	0	0	0	0	0	0	0	0	0	0	0	0	0	0	0	0	0	0	0	0	0	0
Aquamonas	0	0	0	0	0	0	0	0	0	0	0	0	0	0	0	0	0	0	0	0	0	0	0	0	0	0	0	0	0	0	0	0	0	0	0	0	0	0	0	0	0	0	0	0	0	0	0	0
Enterobacter	0	2.50409	0	0	0	0	0	0	0	0	0	0	0	0	0	0	0	0	0	0	0	0	0	0	0	0	0	0	0	0	0	0	0	0	0	0	0	0	0	0	0	0	0	0	0	0	0	0
Escherichia-Shigella	3.14623	3.90869	3.73419	3.85932	2.95545	2.34766	0	2.90564	0	0	0	3.16993	3.75823	0	2.50409	0	0	0	0	0	4.13167	0	0	2.07745	0	0	0	0	0	0	0	0	0	0	0	2.71953	3.54784	2.79751	0	3.38568	0	0	0	0	0	0	0	0
Klebsiella	0	0	0	0	0	0	0	0	0	0	0	0	0	0	0	0	0	0	0	0	0	0	0	0	0	0	0	0	0	0	0	0	0	0	0	0	0	0	0	0	0	0	0	0	0	0	0	0
Kluyvera	0	0	0	0	0	0	0	0	0	0	0	0	0	0	0	0	0	0	0	0	0	0	0	0	0	0	0	0	0	0	0	0	0	0	0	0	0	0	0	0	0	0	0	0	0	0	0	0
Pseudocitrobacter	0	0	0	0	0	0	0	0	0	0	0	0	0	0	0	0	0	0	0	0	0	0	2.98995	0	0	0	0	0	0	0	0	0	0	0	0	0	0	0	0	0	0	0	0	0	0	0	0	0
Pantoea	0	0	0	0	0	0	0	0	0	0	0	0	0	0	0	0	0	0	0	0	0	0	0	0	0	0	0	0	0	0	0	0	5.14369	0	0	3.60563	0	0	0	0	0	0	0	0	0	0	0	0
Rosenbergiella	0	0	0	0	0	0	0	0	0	0	0	0	0	0	0	0	0	0	0	0	0	0	0	0	0	0	0	0	0	0	0	0	0	0	0	0	0	2.79751	0	0	0	0	0	0	0	0	0	0
Serratia	0	0	0	0	0	0	0	0	0	0	0	0	0	0	0	0	0	0	0	0	0	0	0	0	0	0	0	0	0	0	0	0	0	0	0	0	0	0	0	0	0	0	0	0	0	0	0	0
Acidibacter	0	0	0	0	0	0	0	0	0	0	0	0	0	0	0	0	0	0	0	0	0	0	0	0	0	0	0	0	0	0	0	0	0	0	0	0	0	0	0	0	0	0	0	0	0	0	0	0
Legionella	0	0	0	0	0	0	0	0	0	0	0	0	0	0	0	0	0	0	0	0	0	0	0	0	0	0	0	0	0	0	0	0	0	0	0	0	0	0	0	0	0	0	0	0	0	0	0	0
Methylocaldum	0	0	0	0	0	0	0	0	0	0	0	0	0	0	0	0	0	0	0	0	0	0	0	0	0	0	0	0	0	0	0	0	0	0	0	0	0	0	0	0	0	0	0	0	0	0	0	0
Kistimonas	0	0	0	0	0	0	0	0	0	0	0	0	0	0	0	0	0	0	0	0	0	0	0	0	0	0	0	0	0	0	0	0	0	0	0	0	0	0	0	0	0	0	0	0	0	0	0	0
Actinobacillus	0	0	0	0	0	0	0	0	0	0	0	0	0	0	0	0	0	0	0	0	0	0	0	0	0	0	0	0	0	0	0	0	0	0	0	0	0	0	0	0	0	0	0	0	0	0	0	0
Aggregatibacter	0	0	0	0	0	0	0	0	0	0	0	0	0	0	0	0	0	0	0	0	0	0	0	0	0	0	0	0	0	0	0	0	0	0	0	0	0	0	0	0	0	0	0	0	0	0	0	2.74373
Conservatibacter	0	0	0	0	0	0	0	0	0	0	0	0	0	0	0	0	0	0	0	0	0	0	0	0	0	0	0	0	0	0	0	0	0	0	0	0	0	0	0	0	0	0	0	0	0	0	0	0
Haemophilus	0	0	0	2.95545	0	0	0	0	0	0	0	0	0	0	0	0	0	0	0	0	0	0	0	0	0	0	0	0	0	0	0	0	0	0	0	0	0	0	0	0	0	0	0	0	0	0	0	0
Acinetobacter	0	0	3.35484	2.46061	4.97294	3.19849	0	0	0	0	0	0	4.21287	0	2.50409	0	0	0	3.73419	0	4.13167	0	0	0	0	2.58496	0	1.90438	0	0	3.37097	4.36897	0	0	0	3.22957	4.09109	0	0	0	0	0	0	0	0	2.03421	0	0
Enhydrobacter	0	0	0	0	0	0	0	0	0	0	0	0	0	0	0	0	0	0	0	0	0	0	0	0	0	0	0	0	0	0	0	0	0	0	0	0	0	0	0	0	0	0	0	0	0	0	0	0
Pseudomonas	0	0	0	0	0	0	0	0	0	0	0	0	0	0	0	0	0	0	0	0	0	0	0	0	0	0	0	0	0	0	0	0	0	0	0	2.71953	0	0	0	0	0	0	0	0	0	0	0	0
Steroidobacter	0	0	0	0	0	0	0	0	0	0	0	0	0	0	0	0	0	0	0	0	0	0	0	0	0	0	0	0	0	0	0	0	0	0	0	0	0	0	0	0	0	0	0	0	0	0	0	0
Thiothrix	0	0	0	0	0	0	0	0	0	0	0	0	0	0	0	0	0	0	0	0	0	0	0	0	0	0	0	0	0	0	0	0	0	0	0	0	0	0	0	0	0	0	0	0	0	0	0	0
Vibrio	0	0	0	0	0	0	0	0	0	0	0	0	0	0	0	0	0	0	0	0	0	0	0	0	0	0	0	0	0	0	0	0	0	0	0	0	0	0	0	0	0	0	0	0	0	0	0	0
Ahniella	0	0	0	0	0	0	0	0	0	0	0	0	0	0	0	0	0	0	0	0	0	0	0	0	0	0	0	0	0	0	0	0	0	0	0	0	0	0	0	0	0	0	0	0	0	0	0	0
Chujaibacter	0	0	0	0	0	0	0	0	0	0	0	0	0	0	0	0	0	0	0	0	0	0	0	0	0	0	0	0	0	0	0	0	0	0	0	0	0	0	0	0	0	0	0	0	0	0	0	0
Dokdonella	0	0	0	0	0	0	0	0	0	0	0	0	0	0	0	0	0	0	0	0	0	0	0	0	0	0	0	0	0	0	0	0	0	0	0	0	0	0	0	0	0	0	0	0	0	0	0	0
Arenimonas	0	0	0	0	0	0	0	0	0	0	0	0	0	0	0	0	0	0	0	0	0	0	0	0	0	0	0	0	0	0	0	0	0	0	0	0	0	0	0	0	0	0	0	0	0	0	0	0
Lysobacter	0	0	0	0	0	0	0	0	0	0	0	0	0	0	0	0	0	0	0	0	0	0	0	0	0	0	0	0	0	0	0	0	0	0	0	0	0	0	0	0	0	0	0	0	0	0	0	0
Stenotrophomonas	0	0	0	0	0	0	0	0	0	0	0	0	0	0	0	0	0	0	0	0	0	0	0	0	0	0	2.91789	0	0	0	0	0	0	0	0	0	3.17335	0	0	0	0	0	0	0	0	0	0	0
Treponema	0	0	0	0	0	0	0	0	0	0	0	0	0	0	0	0	0	0	0	0	0	0	0	0	0	0	0	0	0	0	0	0	0	0	0	0	0	0	0	0	0	0	0	0	0	0	0	0
Candidatus Udaeobacter	0	0	0	0	0	0	0	0	0	0	0	0	0	0	0	0	0	0	0	0	0	0	0	0	0	0	0	0	0	0	0	0	0	0	0	0	0	0	0	0	0	0	0	0	0	0	0	0
Opitutus	0	0	0	0	0	0	0	0	0	0	0	0	0	0	0	0	0	0	0	0	0	0	0	0	0	0	0	0	0	0	0	0	0	0	0	0	0	0	0	0	0	0	0	0	0	0	0	0
ADurb.Bin063-1	0	0	0	0	0	0	0	0	0	0	0	0	0	0	0	0	0	0	0	0	0	0	0	0	0	0	0	0	0	0	0	0	0	0	0	0	0	0	0	0	0	0	0	0	0	0	0	0
Akkermansia	0	0	0	3.85932	2.95545	0	0	0	1.76717	0	0	0	4.95769	4.97885	1.73831	1.28132	0	3.85932	4.03427	4.38775	2.35959	2.26517	3.89616	3.61732	7.30065	7.3966	7.27704	7.96957	7.98078	12.0735	9.37961	12.8195	9.1346	9.08903	10.4915	8.47471	4.30134	5.19827	5.09895	5.64816	9.47274	4.28528	7.27776	5.12604	5.88568	11.2766	6.47069	7.37714
Brevifollis	0	0	0	0	0	0	0	0	0	0	0	0	0	0	0	0	0	0	0	0	0	0	0	0	0	0	0	0	0	0	0	0	0	0	0	0	0	0	0	0	0	0	0	0	0	0	0	0
Prosthecobacter	0	0	0	0	0	0	0	0	0	0	0	0	0	0	0	0	0	0	0	0	0	0	0	0	0	0	0	0	0	0	0	0	0	0	0	0	0	0	0	0	0	0	0	0	0	0	0	0
Unknown	16.6913	16.1995	16.5932	16.7853	16.4362	15.3889	15.254	15.208	15.0793	15.8924	15.5217	14.7377	16.4118	15.6474	16.3445	15.9524	15.6829	15.7902	14.4921	14.3428	17.4067	15.0777	15.6335	15.3184	16.2624	15.8039	15.9579	14.7711	15.2356	15.8454	15.9922	16.705	15.2552	16.0178	16.508	16.5411	16.2369	14.9411	15.7924	14.8685	16.3396	14.7805	15.6276	15.0681	15.6404	15.156	15.8217	16.4178

## Sheet: Tests
Phylum	Genotype	p.value	padj			Family	Genotype	p.value	padj			Paired wilcoxon test pre vs post FMT for each genotype separate
Firmicutes	WT	0.000976563	0.0195312			Peptostreptococcaceae	CSTKO	0.000976563	0.0308594			FDR corrected
Verrucomicrobiota	WT	0.00244141	0.0244141			Acholeplasmataceae	WT	0.000488281	0.0192871
Actinobacteriota	WT	0.00683594	0.0371094			Staphylococcaceae	CSTKO	0.00341797	0.0385742
Bacteroidota	WT	0.00927734	0.0371094			Coriobacteriales Incertae Sedis	WT	0.000488281	0.0192871
Patescibacteria	WT	0.00927734	0.0371094			Defluviitaleaceae	CSTKO	0.00385729	0.0406302
Verrucomicrobiota	CSTKO	0.0209961	0.069987			Desulfovibrionaceae	WT	0.000488281	0.0192871
Campilobacterota	CSTKO	0.0639648	0.159912			UCG-010	CSTKO	0.00488281	0.0453814
Proteobacteria	CSTKO	0.0639648	0.159912			Tannerellaceae	WT	0.000488281	0.0192871
Cyanobacteria	CSTKO	0.129395	0.287543			Monoglobaceae	CSTKO	0.00683594	0.0514323
Proteobacteria	WT	0.151367	0.302734			Anaerofustaceae	WT	0.00146484	0.0321452
Firmicutes	CSTKO	0.203613	0.370206			Acholeplasmataceae	CSTKO	0.00927734	0.0563777
Deferribacterota	WT	0.233398	0.388997			Bacteroidaceae	WT	0.00244141	0.0321452
Desulfobacterota	CSTKO	0.30127	0.463492			Atopobiaceae	CSTKO	0.00927734	0.0563777
Actinobacteriota	CSTKO	0.380371	0.507161			Defluviitaleaceae	WT	0.00244141	0.0321452
Patescibacteria	CSTKO	0.380371	0.507161			Tannerellaceae	CSTKO	0.00927734	0.0563777
Bacteroidota	CSTKO	0.423828	0.529785			Marinifilaceae	WT	0.00146484	0.0321452
Cyanobacteria	WT	0.469727	0.552619			Akkermansiaceae	CSTKO	0.012207	0.0665073
Campilobacterota	WT	0.569336	0.632595			Prevotellaceae	WT	0.00244141	0.0321452
Deferribacterota	CSTKO	0.850098	0.89484			Bacteroidaceae	CSTKO	0.0341797	0.163648
Desulfobacterota	WT	0.909668	0.909668			Saccharimonadaceae	WT	0.00244141	0.0321452
						Muribaculaceae	CSTKO	0.0639648	0.280735
						Sutterellaceae	WT	0.00244141	0.0321452
						Anaerococcus	CSTKO	0.105645	0.417299
						Butyricicoccaceae	WT	0.00341797	0.0385742
						Deferribacteraceae	CSTKO	0.151367	0.551479
						Peptostreptococcaceae	WT	0.00488281	0.0453814
						Enterobacteriaceae	CSTKO	0.153576	0.551479
						[Eubacterium] coprostanoligenes group	WT	0.00683594	0.0514323
						Akkermansiaceae	WT	0.00683594	0.0514323
						Erysipelotrichaceae	CSTKO	0.203613	0.630802
						Atopobiaceae	WT	0.00683594	0.0514323
						Lachnospiraceae	CSTKO	0.203613	0.630802
						[Clostridium] methylpentosum group	WT	0.00927734	0.0563777
						Lachnospiraceae	WT	0.00927734	0.0563777
						Marinifilaceae	CSTKO	0.203613	0.630802
						Clostridiaceae	WT	0.012207	0.0665073
						[Clostridium] methylpentosum group	CSTKO	0.233398	0.658517
						Helicobacteraceae	WT	0.012207	0.0665073
						Christensenellaceae	CSTKO	0.221272	0.658517
						Unknown	WT	0.0161133	0.0848633
						Sutterellaceae	CSTKO	0.233398	0.658517
						Deferribacteraceae	WT	0.0209961	0.107012
						Hydrogenoanaerobacterium	CSTKO	0.294507	0.762822
						Monoglobaceae	WT	0.0268555	0.132599
						Burkholderiaceae	CSTKO	0.371093	0.825813
						Bacillaceae	WT	0.0590582	0.274447
						Micrococcaceae	CSTKO	0.36131	0.825813
						Erysipelotrichaceae	WT	0.0639648	0.280735
						Oscillospiraceae	CSTKO	0.339355	0.825813
						Lactobacillaceae	WT	0.0771484	0.320775
						Mitochondria	WT	0.0771484	0.320775
						Porphyromonadaceae	CSTKO	0.371093	0.825813
						Anaerovoracaceae	WT	0.0922852	0.373873
						Ruminococcaceae	CSTKO	0.380371	0.834703
						Ruminococcaceae	WT	0.129395	0.48677
						Sphingomonadaceae	CSTKO	0.401678	0.869386
						UCG-010	WT	0.129395	0.48677
						Anaerovoracaceae	CSTKO	0.423828	0.881116
						Enterobacteriaceae	WT	0.201243	0.630802
						Planococcaceae	CSTKO	0.422678	0.881116
						Rikenellaceae	WT	0.203613	0.630802
						Leuconostocaceae	CSTKO	0.475533	0.963258
						Streptococcaceae	WT	0.203613	0.630802
						Mitochondria	CSTKO	0.469727	0.963258
						Veillonellaceae	WT	0.201243	0.630802
						[Eubacterium] coprostanoligenes group	CSTKO	1	1
						Oscillospiraceae	WT	0.233398	0.658517
						Actinomycetaceae	CSTKO	1	1
						Peptococcaceae	WT	0.233398	0.658517
						Corynebacteriaceae	WT	0.262193	0.726779
						Moraxellaceae	WT	0.271899	0.74069
						Aerococcaceae	CSTKO	0.909668	1
						Actinomycetaceae	WT	0.280713	0.751739
						Anaerofustaceae	CSTKO	0.677246	1
						Christensenellaceae	WT	0.286321	0.753978
						Bacillaceae	CSTKO	1	1
						Brevibacteriaceae	WT	0.371093	0.825813
						Beijerinckiaceae	CSTKO	0.529368	1
						Bifidobacteriaceae	CSTKO	0.791016	1
						Butyricicoccaceae	CSTKO	0.969727	1
						Erwiniaceae	WT	0.36131	0.825813
						Carnobacteriaceae	CSTKO	0.569336	1
						Erysipelatoclostridiaceae	WT	0.339355	0.825813
						Leptotrichiaceae	WT	0.371093	0.825813
						Porphyromonadaceae	WT	0.371093	0.825813
						Caulobacteraceae	CSTKO	0.855132	1
						Vicinamibacteraceae	WT	0.371093	0.825813
						Clostridiaceae	CSTKO	0.909668	1
						Caulobacteraceae	WT	0.422678	0.881116
						Coriobacteriales Incertae Sedis	CSTKO	0.518555	1
						Corynebacteriaceae	CSTKO	0.569336	1
						Aerococcaceae	WT	0.529368	1
						Desulfovibrionaceae	CSTKO	0.909668	1
						Anaerococcus	WT	1	1
						Devosiaceae	CSTKO	1	1
						Beijerinckiaceae	WT	0.674987	1
						Eggerthellaceae	CSTKO	0.733398	1
						Bifidobacteriaceae	WT	1	1
						Enterococcaceae	CSTKO	0.635586	1
						Burkholderiaceae	WT	0.674987	1
						Erwiniaceae	CSTKO	1	1
						Cardiobacteriaceae	WT	1	1
						Erysipelatoclostridiaceae	CSTKO	0.850098	1
						Carnobacteriaceae	WT	1	1
						Finegoldia	CSTKO	1	1
						Desulfonatronovibrionaceae	WT	1	1
						Geodermatophilaceae	CSTKO	1	1
						Dietziaceae	WT	1	1
						Helicobacteraceae	CSTKO	0.850098	1
						Eggerthellaceae	WT	0.569336	1
						Enterococcaceae	WT	0.791016	1
						Hyphomicrobiaceae	CSTKO	1	1
						Finegoldia	WT	1	1
						Hyphomonadaceae	CSTKO	1	1
						Flavobacteriaceae	WT	1	1
						Lactobacillaceae	CSTKO	0.850098	1
						Fusobacteriaceae	WT	1	1
						Marinilabiliaceae	CSTKO	1	1
						Geodermatophilaceae	WT	1	1
						Microbacteriaceae	CSTKO	0.583882	1
						Hydrogenoanaerobacterium	WT	0.529368	1
						Moraxellaceae	CSTKO	1	1
						Lentimicrobiaceae	WT	1	1
						Mycoplasmataceae	CSTKO	1	1
						Leuconostocaceae	WT	0.683481	1
						Oxalobacteraceae	CSTKO	1	1
						Paenibacillaceae	CSTKO	1	1
						Microbacteriaceae	WT	1	1
						Pasteurellaceae	CSTKO	1	1
						Peptococcaceae	CSTKO	0.791016	1
						Micromonosporaceae	WT	1	1
						Prevotellaceae	CSTKO	0.62207	1
						Muribaculaceae	WT	0.850098	1
						Propionibacteriaceae	CSTKO	1	1
						Nocardioidaceae	WT	1	1
						Reyranellaceae	CSTKO	1	1
						P5D1-392	WT	1	1
						Paenibacillaceae	WT	1	1
						Rhizobiaceae	CSTKO	0.689084	1
						Parvimonas	WT	1	1
						Rhodobacteraceae	CSTKO	1	1
						Pasteurellaceae	WT	1	1
						Rikenellaceae	CSTKO	0.850098	1
						Planococcaceae	WT	1	1
						Pseudomonadaceae	WT	1	1
						Saccharimonadaceae	CSTKO	0.791016	1
						Rhizobiaceae	WT	1	1
						Sanguibacteraceae	CSTKO	1	1
						Sanguibacteraceae	WT	1	1
						Streptococcaceae	CSTKO	0.62207	1
						Selenomonadaceae	WT	1	1
						Unknown	CSTKO	0.62207	1
						Sphingomonadaceae	WT	0.833935	1
						Staphylococcaceae	WT	0.569336	1
						Streptomycetaceae	WT	1	1
						Xanthobacteraceae	CSTKO	1	1
						Xanthobacteraceae	WT	1	1
						Xanthomonadaceae	WT	1	1

## Sheet: Correlations
	Roseburia	Candidatus Arthromitus	Turicibacter	Parasutterella	Butyricicoccus	Prevotellaceae UCG-001	Bacteroides	Desulfovibrio	Ruminococcus	Lachnospiraceae UCG-006	Candidatus Saccharimo0s	Romboutsia	Mucispirillum	NK4A214 group	Rikenella	Erysipelatoclostridium	Harryflintia	Peptococcus	Acetitomaculum	Monoglobus	Rikenellaceae RC9 gut group	DNF00809	Tuzzerella	Bilophila	A0eroplasma	UCG-005	A0erofustis	Defluviitaleaceae UCG-011	[Eubacterium] ventriosum group
Card14	-0.642201	0	0	0	-0.72436	0	0	0	0	0	0	0	0	-0.818481	0	0	0	-0.664446	0	0	0	0	0	0	0	0	0	0	0
Myl7	0.764782	0	0	0	0.828565	0	0	0	0	0	0	0	0	0.752143	0	0	0.736472	0.891328	0	0	0	0	0	0	0	0	0	0	0
Chrdl2	0.733403	0	0	0	0.803254	0	0	0	0	0	0	0	0	0	0	0	0	0.681048	0	0	0	0	0	0	0	0	0	0	0
Apol9a	0.634527	0	0	0	0	0	0	0	0	0	0	0	0	0	0	0	0.814782	0	0	0	0	0	0	0	0	0	0	0	0
Pde7a	-0.678869	0	0	0	-0.732499	0	0	0	-0.717582	0	0	0	0	-0.780896	0	0	0	-0.640303	0	0	0	0	0	0	0	0	0	0	0
Phf11b	0.645127	0	0	0	0	0	0	0	0.728428	0	0	0	0	0.664865	0	0	0.65367	0	0	0	0	0	0	0	0	0	0	0	0
Anxa8	0	-0.648058	0	-0.668897	0	0	-0.657676	0	-0.654892	0	0	0	0	0	0	0	0	0	0	0	0	0	0	0	0	0	0	0	0
Il1rn	0	-0.662644	0	-0.800694	0	0	0	0	0	0	0	0	0	0	0	0	0	0	0	0	0	0	0	0	0	0	0	0	0
Tbc1d4	0	0.649511	0	0	0	0	0	0	0	0	0	0	0	0	0	0	0	0	0	0	0	0	0	0	0	0	0	0	0
Hepacam	0	-0.752478	0	-0.772358	0	0	0	0	0	0	0	0	0	0	0	0	0	0	0	0	0	0	0	0	0	0	0	0	0
Ace2	0	0	0.796565	0	0	0	0	0	0	0	0	0	0	0	0	0	-0.649533	-0.670524	0	0	0	0	0	0	0	0	0	0	0
Mttp	0	0	0.774497	0	0	0	0	0	0	0	0	0	0	0	0	0.683795	0	0	0	0	0	0	0	0	0	0	0	0	0
Klb	0	0	0.657713	0	0	0	0	0	0	0.790837	0	0.768801	0	0	0	0.69744	0	0	0.647375	0	0	0	0	0	0.710748	0	0	0	0
Cdkn3	0	0	-0.68723	0	0	0	0	0.653772	0	0	0	0	0	0	0	0	0	0	0	0	0	0	0	0	0	0	0	0	0
Saa3	0	0	-0.664518	0	0	0	0	0	0	0	0	0	0	0	0	0	0	0	0	0	0	0	0	0	0	0	0	0	0
Ctla2a	0	0	-0.634397	0	0	0	0	0	0	0	0	0	0	0	0	0	0	0.764333	0	0	0	0	0	0	0	0	0	0	0
Gm13588	0	0	-0.677136	0	0	0	0	0.722575	0	0	0	0	0	0	0	0	0	0	0	0	0	0	0	0	0	0	0	0	0
Gm45716	0	0	-0.805785	0	0	0	0	0	0	0	0	0	0	0	0	0	0	0.649386	0	0	0	0	0	0	0	0	0	0	0
Gm33424	0	0	-0.759121	0	0	0	0	0.7686	0	0	0	0	0	0	0	0	0	0	0	0	0	0	0	0	0	0	0	0	0
Slc46a1	0	0	0	-0.680327	0	0	-0.708536	0	0	0	0	0	0	0	0	0	0	0	0	0	0	0	0	0	0	0	0	0	0
Ckmt2	0	0	0	-0.69558	0	0	0	0	0	0	0	0	0	0	0	0	0	0	0	0	0	0	0	0	0	-0.774514	0	0	0
Abcg8	0	0	0	-0.677971	0	0	0	0	-0.70358	0	0	0	0	0	0	0	-0.658829	-0.718274	0	0	0	0	0	0	0	0	0	0	0
Btnl2	0	0	0	0.662359	0	0	0.790227	0	0.689158	0	0	0	0	0	0	0	0	0	0	0	0	0	0	0	0	0	0	0	0
Rbp4	0	0	0	0.687585	0	0	0	0	0	0	0	0	0	0	0	0	0	0	-0.683766	0	0	0	0	0	0	0	0	0	0
Itih2	0	0	0	-0.701289	0	0	0	0	-0.925249	0	0	0	0	0	0	0	-0.772509	0	0	0	0	0	0	0	0	0	0	0	0
Abcg5	0	0	0	-0.639757	0	0	0	0	-0.824215	0	0	0	0	0	0	0	0	0	0	0	0	0	0	0	0	0	0	0	0
Gjb4	0	0	0	-0.632081	0	0	0	0	-0.733733	0	0	0	0	0	0	0	-0.761101	0	0	0	0	0	0	0	0	0	0	0	0
Cyp2d12	0	0	0	-0.702056	0	0	0	0	-0.65721	0	0	0	0	0	0	0	0	0	0.720626	0	0	0	0	0	0	0	0	0	0
Gpr137b-ps	0	0	0	-0.669488	0	0	0	0	-0.839266	0	0	0	0	0	0	0	-0.75009	0	0	0	0	0	0	0	0	0	0	0	0
Gpr137b	0	0	0	0	-0.726828	0	0	0	0	0	0	0	0	-0.663131	0	0	0	0	0	0	0	0	0	0	0	0	0	0	0
Nqo1	0	0	0	0	0	0.772623	0	0	0	0	0	0	0	0	0	0	0	0	0	0	0	0.776909	0	0	0	0	0	0	0
Slc9a3	0	0	0	0	0	0.638672	0.837763	0	0.779371	0	0	0	0	0	0.702576	0	0	0	0	0	0	0	0	0	0	0	0	0	0
Ffar2	0	0	0	0	0	0.651241	0.711639	0	0.806718	0	0	0	0	0	0.642512	0	0	0	0	0	0	0	0	0	0	0	0	0	0
Klk15	0	0	0	0	0	-0.693818	-0.808203	0	-0.725516	0	0	0	0	0	-0.796987	0	0	0	0	0.701065	0	0	0	0	0	0	0	0	0
Gm36684	0	0	0	0	0	-0.794212	0	0	0	0	0	0	-0.655288	0	0	0	0	0	0	0	-0.698142	-0.788032	0	0	0	0	0	0	0
Cpm	0	0	0	0	0	0	-0.643193	0	-0.774468	0	0	0	0	0	0	0	0	0	0	0	0	0	0	0	0	0	0	0	0
Fbxo32	0	0	0	0	0	0	-0.678981	0	0	0	0	0	0	0	0	0	0	0	0	0	0	0	0	0	0	0	0	0	0
Il1rl1	0	0	0	0	0	0	0.717749	0	0	0	0	0	0	0	0	0	0	0	0	-0.635362	0	0	0	0	0	0	0	0	-0.690664
Gpr83	0	0	0	0	0	0	-0.880378	0	0	0	0	0	0	0	-0.745551	0	0	0	0	0.719518	0	0	0	0	0	0	0	0	0
Plet1	0	0	0	0	0	0	0.633922	0	0.780498	0	0	0	0	0	0.652384	0	0	0	0	0	0	0	0	0	0	0	0	0	0
Ppp1r3b	0	0	0	0	0	0	-0.721875	0	0	0	0	0	0	-0.650257	-0.770817	0	0	0	0	0.688182	0	0	0	0	0	0	0	0	0
Apol10a	0	0	0	0	0	0	0.69359	0	0.861018	0	0	0	0	0	0	0	0.641658	0	0	0	0	0	0	0	0	0	0	0	0
Cd8a	0	0	0	0	0	0	0.683126	0	0	0	0	0	0	0	0	0	0	0	0	0	0	0	0	0	0	0	0	0	0
Lifr	0	0	0	0	0	0	-0.728991	0	-0.834525	0	0	0	0	0	-0.683112	0	-0.681102	0	0	0	0	0	0	0	0	0	0	0	0
Mettl7a3	0	0	0	0	0	0	-0.72535	0	-0.817911	0	0	0	0	0	-0.769076	0	0	0	0	0	0	0	0	0	0	0	0	0	0
A430048G15Rik	0	0	0	0	0	0	-0.748226	0	-0.69337	0	0	0	0	0	0	0	0	0	0	0	0	0	0	0	0	0	0	0	0
Nkg7	0	0	0	0	0	0	0	0.667767	0	0	0	0	0	0	0	0	0	0	0	0	0	0	0	0	0	0	0	0	0
Ybx2	0	0	0	0	0	0	0	-0.638728	0	0	0	0	0	-0.641836	0	0	0	-0.661996	0	0	0	0	0	0	0	0	0	0	0
Tesc	0	0	0	0	0	0	0	0.845839	0	0	0	0	0	0	0	0	0	0	0	0	0	0	0	0	0	0	0	0	0
Mt3	0	0	0	0	0	0	0	0.746639	0	0	0	0	0	0	0	0	0	0.654357	0	0	0	0	0	0	0	0	0	0	0
Nt5e	0	0	0	0	0	0	0	-0.847201	0	0	0	0	-0.771352	0	0	0	0	-0.698765	0	0	0	0	0	-0.732666	0	0	0	0	0
Higd1a	0	0	0	0	0	0	0	0.914654	0	0	0	0	0.684974	0	0	0	0	0	0	0	0	0	0	0.832696	0	0	0	0	0
Anpep	0	0	0	0	0	0	0	-0.660952	0	0	0	0	0	0	0	0	0	0	0	0	0	0	0	0	0	0	0	0	0
Nrtn	0	0	0	0	0	0	0	0.849483	0	0	0	0	0.652425	0	0	0	0	0.680245	0	0	0	0	0	0.729665	0	0	0	0	0
B4galnt3	0	0	0	0	0	0	0	-0.716294	0	0	0	0	0	0	0	0	-0.708926	-0.654607	0	0	0	0	0	0	0	0	0	0	0
Slc51b	0	0	0	0	0	0	0	0.677999	0	0	0	0	0	0	0	0	0	0	0	0	0	0	0	0.644836	0	0	0	0	0
C7	0	0	0	0	0	0	0	-0.642278	0	0	0	0	0	0	0	0	0	0	0	0	0	0	0	0	0	0	0	0	0
Tmsb10	0	0	0	0	0	0	0	0.726973	0	0	0	0	0	0	0	0	0	0	0	0	0	0	0	0	0	0	0	0	0
Lgals9	0	0	0	0	0	0	0	0	0.678858	0	0	0	0	0	0	0	0.738937	0	0	0	0	0	0	0	0	0	0	0	0
Atp7b	0	0	0	0	0	0	0	0	-0.809762	0	0	0	0	0	0	0	-0.688183	0	0	0	0	0	0	0	0	0	0	0	0
Odad4	0	0	0	0	0	0	0	0	-0.660302	0	0	0	0	0	0	0	-0.777612	0	0	0	0	0	0	0	0	0	0	0	0
1810065E05Rik	0	0	0	0	0	0	0	0	0.723534	0	0	0	0.666211	0.68508	0.666751	0	0	0	0	0	0	0	0	0	0	0	0	0	0
Lama3	0	0	0	0	0	0	0	0	-0.802763	0	0	0	0	0	0	0	-0.839158	-0.637445	0	0	0	0	0	0	0	0	0	0	0
Npas2	0	0	0	0	0	0	0	0	-0.651682	0	0	0	-0.680304	0	0	0	0	0	0	0	0	0	0	0	0	0	0	0	0
Ddah1	0	0	0	0	0	0	0	0	0.711045	0	0	0	0	0	0	0	0	0	0	0	0	0	0	0	0	0	0	0	0
Cgref1	0	0	0	0	0	0	0	0	0.718676	0	0	0	0	0	0	0	0	0	0	0	0	0	0	0	0	0	0	0	0
Adamts15	0	0	0	0	0	0	0	0	-0.765362	0	0	0	-0.689045	-0.730201	-0.638884	0	0	0	0	0	0	0	0	0	0	0	0	0	0
Tmem132c	0	0	0	0	0	0	0	0	-0.726743	0	-0.666834	0	0	0	0	0	-0.916782	0	0	0	0	0	0	0	0	0	0	0	0
Ccl5	0	0	0	0	0	0	0	0	0.640134	0	0	0	0	0.638107	0	0	0.654479	0	0	0	0	0	0	0	0	0	0	0	0
Wnt8b	0	0	0	0	0	0	0	0	-0.852546	0	0	0	0	0	0	0	-0.641007	0	0	0	0	0	0	0	0	0	0	0	0
Smim3	0	0	0	0	0	0	0	0	0.774677	0	0	0	0	0	0.701333	0	0	0	0	0	0	0	0	0	0	0	0	0	0
Car8	0	0	0	0	0	0	0	0	0.658691	0	0	0	0	0	0	0	0	0	0	0	0	0	0	0	0	0	0	0	0
Klhdc8a	0	0	0	0	0	0	0	0	0.703134	0	0	0	0	0	0.675699	0	0	0	0	0	0	0	0	0	0	0	0	0	0
Trpv3	0	0	0	0	0	0	0	0	-0.799222	0	0	0	0	0	0	0	0	0	0	0	0	0	0	0	0	0	0	0	0
Il1rl2	0	0	0	0	0	0	0	0	-0.909217	0	0	0	0	0	0	0	-0.761382	0	0	0	0	0	0	0	0	0	0	0	0
Gm15675	0	0	0	0	0	0	0	0	-0.780979	0	0	0	0	0	-0.693082	0	0	0	0	0	0	0	0	0	0	0	0	0	0
Slc37a2	0	0	0	0	0	0	0	0	0	0.689816	0	0.885821	0	0	0	0	0	0	0.764104	0	0	0	0	0	0	0	0	0.686109	0
Atg9b	0	0	0	0	0	0	0	0	0	-0.751908	0	0	0	0	0	0	0	0	0	0	0	0	0	0	0	0	0	0	0
Xirp1	0	0	0	0	0	0	0	0	0	0	-0.818836	0	0	0	0	0	-0.66076	0	0	0	0	0	0	0	0	0	0	0	0
6430710C18Rik	0	0	0	0	0	0	0	0	0	0	-0.705327	0	0	0	0	0	0	0	0	0	0	0	0	0	0	0	0	0	0
Tgm3	0	0	0	0	0	0	0	0	0	0	0	0.671195	0	0	0	0	0	0	0.825031	0	0	0	0	0	0	0	0	0	0.642922
Slc34a2	0	0	0	0	0	0	0	0	0	0	0	0.669548	0	0	0	0	0	0	0	0	0	0	0	0	0	0	0	0	0
Dkkl1	0	0	0	0	0	0	0	0	0	0	0	-0.653496	0	0	0	0	0	0	-0.746854	0	0	0	0	0	0	0	0	0	0
Gal	0	0	0	0	0	0	0	0	0	0	0	0	0.647581	0	0	0	0	0.737736	0	0	0	0	0	0	0	0	0	0	0
Prr5l	0	0	0	0	0	0	0	0	0	0	0	0	0.770949	0.673591	0	0	0	0	0	0	0	0	0.656874	0	0	0	0	0	0
Cd3g	0	0	0	0	0	0	0	0	0	0	0	0	0	0.692076	0	0	0	0	0	0	0	0	0	0	0	0	0	0	0
Cd7	0	0	0	0	0	0	0	0	0	0	0	0	0	0.641895	0	0	0.673332	0	0	0	0	0	0	0	0	0	0	0	0
Gm37969	0	0	0	0	0	0	0	0	0	0	0	0	0	-0.717467	0	0	0	0	0	0	0	0	0	0	0	0	0	0	0
Gm48832	0	0	0	0	0	0	0	0	0	0	0	0	0	-0.772972	0	0	0	0	0	0	0	0	0	0	0	0	0	0	0
Tnnt2	0	0	0	0	0	0	0	0	0	0	0	0	0	0	-0.665085	0	0	0	0	0.641618	0	0	0	0	0	0	0	0	0
Siglech	0	0	0	0	0	0	0	0	0	0	0	0	0	0	-0.691191	0	0	0	0	0	0	0	0	0	0	0	0	0	0
Gm38114	0	0	0	0	0	0	0	0	0	0	0	0	0	0	-0.745645	0	0	0	0	0	0	0	0	0	0	0	0	0	0
Gzmb	0	0	0	0	0	0	0	0	0	0	0	0	0	0	0	0	0.655863	0	0	0	0	0	0	0	0	0	0	0	0
Gzma	0	0	0	0	0	0	0	0	0	0	0	0	0	0	0	0	0.667981	0	0	0	0	0	0	0	0	0	0	0	0
Phf11d	0	0	0	0	0	0	0	0	0	0	0	0	0	0	0	0	0.69353	0	0	0	0	0	0	0	0	0	0	0	0
Apol9b	0	0	0	0	0	0	0	0	0	0	0	0	0	0	0	0	0.794878	0	0	0	0	0	0	0	0	0	0	0	0
Trgv2	0	0	0	0	0	0	0	0	0	0	0	0	0	0	0	0	0.784366	0	0	0	0	0	0	0	0	0	0	0	0
Art2a	0	0	0	0	0	0	0	0	0	0	0	0	0	0	0	0	0.710744	0	0	0	0	0	0	0	0	0	0	0	0
Cd44	0	0	0	0	0	0	0	0	0	0	0	0	0	0	0	0	0	0.673267	0	0	0	0	0	0	0	0	0	0	0
Aoc1	0	0	0	0	0	0	0	0	0	0	0	0	0	0	0	0	0	-0.867145	0	0	0	0	0	0	0	0	0	0	0
Slc6a20a	0	0	0	0	0	0	0	0	0	0	0	0	0	0	0	0	0	-0.70801	0	0	0	0	0	0	0	0	0	0	0
Sct	0	0	0	0	0	0	0	0	0	0	0	0	0	0	0	0	0	0.806457	0	0	0	0	0	0	0	0	0	0	0
Ttll6	0	0	0	0	0	0	0	0	0	0	0	0	0	0	0	0	0	-0.72556	0	0	0	0	0	0	0	0	0	0	0
Gm9515	0	0	0	0	0	0	0	0	0	0	0	0	0	0	0	0	0	-0.710386	0	0	0	0	0	0	0	0	0	0	0
2210009P08Rik	0	0	0	0	0	0	0	0	0	0	0	0	0	0	0	0	0	0.842892	0	0	0	0	0	0	0	0	0	0	0
Cd207	0	0	0	0	0	0	0	0	0	0	0	0	0	0	0	0	0	0	0.635509	0	0	0	0	0	0	0	0	0	0.653453
Itk	0	0	0	0	0	0	0	0	0	0	0	0	0	0	0	0	0	0	0	0	0.8022	0	0	0	0	0	0	0	0
Gm10686	0	0	0	0	0	0	0	0	0	0	0	0	0	0	0	0	0	0	0	0	-0.679555	0	0	0	0	0	0	0	0
Lck	0	0	0	0	0	0	0	0	0	0	0	0	0	0	0	0	0	0	0	0	0	0	0.681973	0	0	0	0	0	0
Mboat2	0	0	0	0	0	0	0	0	0	0	0	0	0	0	0	0	0	0	0	0	0	0	-0.747478	0	0	0	0	0	0
Cyp2f2	0	0	0	0	0	0	0	0	0	0	0	0	0	0	0	0	0	0	0	0	0	0	0	0	0	-0.775958	0	0	0
Nrg1	0	0	0	0	0	0	0	0	0	0	0	0	0	0	0	0	0	0	0	0	0	0	0	0	0	0.743186	0	0	0
Cyp2c68	0	0	0	0	0	0	0	0	0	0	0	0	0	0	0	0	0	0	0	0	0	0	0	0	0	-0.733869	0	0	0
Cpa2	0	0	0	0	0	0	0	0	0	0	0	0	0	0	0	0	0	0	0	0	0	0	0	0	0	0	0.667911	0	0
Arhgdig	0	0	0	0	0	0	0	0	0	0	0	0	0	0	0	0	0	0	0	0	0	0	0	0	0	0	0.654837	0	0
Col6a4	0	0	0	0	0	0	0	0	0	0	0	0	0	0	0	0	0	0	0	0	0	0	0	0	0	0	0	0	-0.814961
Npnt	0	0	0	0	0	0	0	0	0	0	0	0	0	0	0	0	0	0	0	0	0	0	0	0	0	0	0	0	-0.726389
