# Supplementary material for: Gut microbiota transplantation drives the adoptive transfer of colonic genotype-phenotype characteristics between mice lacking catestatin and their wild type counterparts
Source: Gut Microbes. 2022 May 29;14(1):2081476. doi: 10.1080/19490976.2022.2081476 (PMC9154784; doi:10.1080/19490976.2022.2081476)
Supplement: Supplemental Material [file KGMI_A_2081476_SM1096.zip › Supplementary Excel Sheet 2.xlsx]

## Sheet: Remarks
Supplementary Excel Sheet 2
containing transcriptome related data
Sheet	Remark
GSEA CSTKOvsWT (WT)	Gene set enrichment analysis (GSEA), comparing CST-KO vs WT control animals; table shows gene sets enriched in WT
GSEA CSTKOvsWT (CSTKO)	Gene set enrichment analysis (GSEA), comparing CST-KO vs WT control animals; table shows gene sets enriched in CST-KO
GSEA WTvsWTFMT (WT)	Gene set enrichment analysis (GSEA), comparing WT vs WTFMT-CST-KO animals; table shows gene sets enriched in WT
GSEA WTvsWTFMT (WTFMT)	Gene set enrichment analysis (GSEA), comparing WT vs WTFMT-CST-KO animals; table shows gene sets enriched in WTFMT-CST-KO
GSEA CSTKOvsCSTKOFMT (CSTKO)	Gene set enrichment analysis (GSEA), comparing CST-KO vs CST-KOFMT-WT animals; table shows gene sets enriched in CST-KO
GSEA CSTKOvsCSTKOFMT (CSTKOFMT)	Gene set enrichment analysis (GSEA), comparing CST-KO vs CST-KOFMT-WT animals; table shows gene sets enriched in CST-KOFMT-WT
DESeq2 CSTKOvsWT	Results from differential expression analysis using DESeq2, CST-KO vs WT control animals
DESeq2 WTvsWTFMT	Results from differential expression analysis using DESeq2, WT vs WTFMT-CST-KO animals
DESeq2 CSTKOvsCSTKOFMT	Results from differential expression analysis using DESeq2, CST-KO vs CST-KOFMT-WT animals
CP CSTKOvsWT BP_Up	Results from GO overrepresentation analysis using ClusterProfiler, considering only GO bioprocesses (BP); only upregulated genes were used for enrichement; CST-KO vs WT control animals
CP CSTKOvsWT BP_Down	Results from GO overrepresentation analysis using ClusterProfiler, considering only GO bioprocesses (BP); only downregulated genes were used for enrichement; CST-KO vs WT control animals
CP CSTKOvsWT BP_Both	Results from GO overrepresentation analysis using ClusterProfiler, considering only GO bioprocesses (BP); all genes were used for enrichement; CST-KO vs WT control animals
CP WTvsWTFMT BP_Up	Results from GO overrepresentation analysis using ClusterProfiler, considering only GO bioprocesses (BP); only upregulated genes were used for enrichement; WT vs WTFMT-CST-KO animals
CP WTvsWTFMT BP_Down	Results from GO overrepresentation analysis using ClusterProfiler, considering only GO bioprocesses (BP); only downregulated genes were used for enrichement; WT vs WTFMT-CST-KO animals
CP WTvsWTFMT BP_Both	Results from GO overrepresentation analysis using ClusterProfiler, considering only GO bioprocesses (BP); all genes were used for enrichement; WT vs WTFMT-CST-KO animals
CP CSTKOvsCSTKOFMT BP_Up	Results from GO overrepresentation analysis using ClusterProfiler, considering only GO bioprocesses (BP); only upregulated genes were used for enrichement; CST-KO vs CST-KOFMT-WT animals
CP CSTKOvsCSTKOFMT BP_Down	Results from GO overrepresentation analysis using ClusterProfiler, considering only GO bioprocesses (BP); only downregulated genes were used for enrichement; CST-KO vs CST-KOFMT-WT animals
CP CSTKOvsCSTKOFMT BP_Both	Results from GO overrepresentation analysis using ClusterProfiler, considering only GO bioprocesses (BP); all genes were used for enrichement; CST-KO vs CST-KOFMT-WT animals
Core regulatory network	Genes with opposite log2 fold changes when comparing control vs FMT animals (eg. Upregulation in WT and downregulation in CST-KO);
	Genes are supplemented with data from the TaMMA meta-transcriptome catalogue to infer involvement in IBD (either Ulcerative colitis [UC] or Chrons disease [CD])

## Sheet: GSEA CSTKOvsWT (WT)
NAME	SIZE	ES	NES	NOM p-val	FDR q-val	FWER p-val	RANK AT MAX	LEADING EDGE
GOBP_NUCLEOBASE_CONTAINING_SMALL_MOLECULE_CATABOLIC_PROCESS	43	-0.592349	-1.92168	0	0.231272	0.124	1101	tags=35%, list=6%, signal=37%
GOBP_PYRIMIDINE_CONTAINING_COMPOUND_CATABOLIC_PROCESS	33	-0.651339	-1.91018	0	0.150081	0.157	986	tags=33%, list=5%, signal=35%
GOBP_PYRIMIDINE_NUCLEOSIDE_METABOLIC_PROCESS	29	-0.670257	-1.85948	0	0.233482	0.304	986	tags=38%, list=5%, signal=40%
GOBP_LYTIC_VACUOLE_ORGANIZATION	71	-0.45533	-1.79991	0	0.437913	0.53	3044	tags=39%, list=17%, signal=47%
GOBP_PYRIMIDINE_NUCLEOSIDE_CATABOLIC_PROCESS	17	-0.827046	-1.79383	0	0.393345	0.569	986	tags=65%, list=5%, signal=68%
GOBP_PYRIMIDINE_NUCLEOSIDE_MONOPHOSPHATE_METABOLIC_PROCESS	18	-0.638258	-1.79231	0.00217391	0.336413	0.58	986	tags=33%, list=5%, signal=35%
GOBP_PYRIMIDINE_CONTAINING_COMPOUND_METABOLIC_PROCESS	75	-0.489087	-1.76152	0.00206186	0.445505	0.729	2184	tags=29%, list=12%, signal=33%
GOBP_MEMBRANE_LIPID_CATABOLIC_PROCESS	35	-0.558233	-1.75743	0	0.412175	0.743	2063	tags=37%, list=11%, signal=42%
GOBP_GLYCOSYL_COMPOUND_CATABOLIC_PROCESS	35	-0.566171	-1.75268	0.0156863	0.389391	0.756	2115	tags=46%, list=12%, signal=52%
GOBP_NUCLEOSIDE_CATABOLIC_PROCESS	27	-0.639848	-1.75193	0	0.353374	0.766	986	tags=48%, list=5%, signal=51%
GOBP_RNA_DECAPPING	16	-0.615846	-1.74168	0	0.371803	0.807	916	tags=25%, list=5%, signal=26%
GOBP_PYRIMIDINE_NUCLEOTIDE_CATABOLIC_PROCESS	19	-0.542293	-1.72644	0.00390625	0.414543	0.85	986	tags=21%, list=5%, signal=22%
GOBP_REGULATION_OF_GOLGI_ORGANIZATION	17	-0.54254	-1.71258	0	0.459386	0.893	1552	tags=18%, list=9%, signal=19%
GOBP_ORGANOPHOSPHATE_CATABOLIC_PROCESS	150	-0.376017	-1.70051	0	0.49677	0.923	2152	tags=26%, list=12%, signal=29%
GOBP_CERAMIDE_CATABOLIC_PROCESS	19	-0.629503	-1.68214	0.008	0.573795	0.942	1640	tags=42%, list=9%, signal=46%
GOBP_VESICLE_MEDIATED_TRANSPORT_BETWEEN_ENDOSOMAL_COMPARTMENTS	41	-0.498861	-1.67741	0.0279441	0.566301	0.947	4861	tags=49%, list=27%, signal=67%
GOBP_GLYCOLIPID_CATABOLIC_PROCESS	15	-0.687763	-1.67559	0.00808081	0.543454	0.948	1640	tags=47%, list=9%, signal=51%
GOBP_GLYCOPROTEIN_CATABOLIC_PROCESS	27	-0.539179	-1.67501	0.0142566	0.516669	0.948	2193	tags=33%, list=12%, signal=38%
GOBP_POLYOL_CATABOLIC_PROCESS	26	-0.517959	-1.66936	0	0.517617	0.958	1755	tags=27%, list=10%, signal=30%
GOBP_EXTRACELLULAR_VESICLE_BIOGENESIS	22	-0.572059	-1.66232	0.0267686	0.536658	0.964	665	tags=18%, list=4%, signal=19%
GOBP_PYRIMIDINE_DEOXYRIBONUCLEOTIDE_METABOLIC_PROCESS	22	-0.508104	-1.65404	0.0221774	0.561502	0.968	986	tags=23%, list=5%, signal=24%
GOBP_CARBOHYDRATE_DERIVATIVE_CATABOLIC_PROCESS	184	-0.396601	-1.65361	0.00976562	0.538203	0.969	2193	tags=28%, list=12%, signal=31%
GOBP_DNA_DEALKYLATION	28	-0.48412	-1.65183	0	0.526631	0.972	3443	tags=39%, list=19%, signal=48%
GOBP_EPITHELIAL_CELL_MATURATION	15	-0.639586	-1.65148	0.0123967	0.50672	0.972	3409	tags=53%, list=19%, signal=66%
GOBP_REGULATION_OF_HISTONE_DEACETYLATION	28	-0.517144	-1.64594	0.00761905	0.515833	0.972	2623	tags=25%, list=15%, signal=29%
GOBP_POSITIVE_REGULATION_OF_TISSUE_REMODELING	22	-0.658134	-1.63716	0.00383142	0.545118	0.986	1992	tags=27%, list=11%, signal=31%
GOBP_COPPER_ION_TRANSPORT	16	-0.599823	-1.63556	0.00618557	0.533891	0.988	1201	tags=25%, list=7%, signal=27%
GOBP_AUDITORY_RECEPTOR_CELL_DEVELOPMENT	19	-0.556965	-1.63424	0.00406504	0.521865	0.988	2114	tags=37%, list=12%, signal=42%
GOBP_REGULATION_OF_MACROPHAGE_DERIVED_FOAM_CELL_DIFFERENTIATION	31	-0.490253	-1.6317	0	0.517366	0.989	680	tags=26%, list=4%, signal=27%
GOBP_POSITIVE_REGULATION_OF_HISTONE_DEACETYLATION	17	-0.616104	-1.6298	0.0219561	0.510356	0.989	2623	tags=41%, list=15%, signal=48%
GOBP_FATTY_ACYL_COA_BIOSYNTHETIC_PROCESS	29	-0.440824	-1.62647	0.00200401	0.512064	0.989	1366	tags=24%, list=8%, signal=26%
GOBP_DEOXYRIBONUCLEOSIDE_MONOPHOSPHATE_METABOLIC_PROCESS	16	-0.579117	-1.61463	0.0117188	0.559722	0.992	2791	tags=50%, list=15%, signal=59%
GOBP_SPHINGOID_METABOLIC_PROCESS	21	-0.443694	-1.61449	0.00932836	0.543887	0.994	1704	tags=29%, list=9%, signal=32%
GOBP_PHOSPHATE_ION_TRANSPORT	26	-0.557919	-1.61239	0.00374532	0.539273	0.994	1849	tags=31%, list=10%, signal=34%
GOBP_OLIGOSACCHARIDE_METABOLIC_PROCESS	51	-0.461231	-1.60979	0	0.537016	0.997	1959	tags=31%, list=11%, signal=35%
GOBP_FOAM_CELL_DIFFERENTIATION	37	-0.467385	-1.60473	0.00189394	0.54984	0.997	680	tags=24%, list=4%, signal=25%
GOBP_CELLULAR_CARBOHYDRATE_CATABOLIC_PROCESS	44	-0.449477	-1.59365	0.0213592	0.595721	0.997	2745	tags=27%, list=15%, signal=32%
GOBP_NUCLEOBASE_METABOLIC_PROCESS	34	-0.483839	-1.58423	0.0344828	0.634626	1	2530	tags=32%, list=14%, signal=38%
GOBP_THIOESTER_BIOSYNTHETIC_PROCESS	51	-0.387747	-1.58238	0	0.630143	1	1397	tags=24%, list=8%, signal=25%
GOBP_AUDITORY_RECEPTOR_CELL_MORPHOGENESIS	16	-0.568098	-1.5755	0.0279441	0.652584	1	2114	tags=38%, list=12%, signal=42%
GOBP_PURINE_NUCLEOBASE_METABOLIC_PROCESS	19	-0.57646	-1.57335	0.0139721	0.649826	1	2530	tags=42%, list=14%, signal=49%
GOBP_REGULATION_OF_CYTOPLASMIC_TRANSPORT	26	-0.453438	-1.56168	0.0383838	0.707712	1	4861	tags=46%, list=27%, signal=63%
GOBP_CALCIUM_INDEPENDENT_CELL_CELL_ADHESION_VIA_PLASMA_MEMBRANE_CELL_ADHESION_MOLECULES	23	-0.625157	-1.55686	0.00389864	0.722548	1	1525	tags=30%, list=8%, signal=33%
GOBP_REGULATION_OF_ESTABLISHMENT_OR_MAINTENANCE_OF_CELL_POLARITY	25	-0.485121	-1.55076	0.0117417	0.747051	1	4113	tags=44%, list=23%, signal=57%
GOBP_COENZYME_A_METABOLIC_PROCESS	15	-0.530842	-1.5411	0.0221328	0.796684	1	4656	tags=60%, list=26%, signal=81%
GOBP_PROTEIN_DNA_COMPLEX_DISASSEMBLY	20	-0.50138	-1.53968	0.0462777	0.789102	1	1259	tags=20%, list=7%, signal=21%
GOBP_ACETYL_COA_BIOSYNTHETIC_PROCESS	22	-0.457279	-1.53702	0.0174757	0.79111	1	1397	tags=27%, list=8%, signal=30%
GOBP_PHOSPHOLIPID_CATABOLIC_PROCESS	49	-0.459821	-1.53672	0.0212355	0.776595	1	2968	tags=41%, list=16%, signal=49%
GOBP_INTERMEMBRANE_LIPID_TRANSFER	44	-0.46986	-1.53421	0.0221774	0.776898	1	2917	tags=34%, list=16%, signal=41%
GOBP_VACUOLE_ORGANIZATION	171	-0.331577	-1.5261	0.0101626	0.817567	1	3074	tags=29%, list=17%, signal=35%
GOBP_NEGATIVE_REGULATION_OF_EPITHELIAL_TO_MESENCHYMAL_TRANSITION	38	-0.555528	-1.52513	0.0182927	0.808295	1	2893	tags=37%, list=16%, signal=44%
GOBP_NEGATIVE_REGULATION_OF_CELLULAR_RESPONSE_TO_VASCULAR_ENDOTHELIAL_GROWTH_FACTOR_STIMULUS	18	-0.67269	-1.52244	0.0202952	0.810819	1	2379	tags=33%, list=13%, signal=38%
GOBP_AUTOPHAGOSOME_MATURATION	38	-0.400116	-1.51766	0.0294695	0.826219	1	3000	tags=32%, list=17%, signal=38%
GOBP_REGULATION_OF_LIPOPOLYSACCHARIDE_MEDIATED_SIGNALING_PATHWAY	20	-0.539768	-1.51599	0.0223577	0.823034	1	2580	tags=40%, list=14%, signal=47%
GOBP_RESPONSE_TO_DEXAMETHASONE	38	-0.456721	-1.51142	0.0156863	0.839245	1	3550	tags=42%, list=20%, signal=52%
GOBP_PROTEIN_AUTOUBIQUITINATION	72	-0.399266	-1.50929	0.0470348	0.839445	1	3877	tags=33%, list=21%, signal=42%
GOBP_POSITIVE_REGULATION_OF_CELLULAR_RESPONSE_TO_INSULIN_STIMULUS	25	-0.496288	-1.50861	0.0255941	0.829346	1	1739	tags=32%, list=10%, signal=35%
GOBP_ALCOHOL_CATABOLIC_PROCESS	50	-0.400553	-1.50851	0.0172745	0.815978	1	1976	tags=22%, list=11%, signal=25%
GOBP_POSITIVE_REGULATION_OF_MACROPHAGE_DERIVED_FOAM_CELL_DIFFERENTIATION	19	-0.519815	-1.50273	0.0256917	0.841768	1	680	tags=26%, list=4%, signal=27%
GOBP_POSITIVE_REGULATION_OF_PROTEIN_DEACETYLATION	22	-0.486793	-1.4991	0.0333952	0.85104	1	3036	tags=36%, list=17%, signal=44%
GOBP_RESPONSE_TO_PH	40	-0.464872	-1.49807	0.0263653	0.844151	1	2526	tags=35%, list=14%, signal=41%
GOBP_CELLULAR_RESPONSE_TO_PH	21	-0.555586	-1.49506	0.0503876	0.851486	1	2266	tags=38%, list=13%, signal=44%
GOBP_REGULATION_OF_CELLULAR_RESPIRATION	22	-0.441975	-1.49175	0.0184805	0.860944	1	855	tags=18%, list=5%, signal=19%
GOBP_DEOXYRIBOSE_PHOSPHATE_CATABOLIC_PROCESS	26	-0.438403	-1.48832	0.00796813	0.871878	1	2115	tags=27%, list=12%, signal=30%
GOBP_INTRA_S_DNA_DAMAGE_CHECKPOINT	17	-0.595064	-1.48779	0.0821053	0.862076	1	5590	tags=71%, list=31%, signal=102%
GOBP_POSITIVE_REGULATION_OF_NATURAL_KILLER_CELL_ACTIVATION	19	-0.466004	-1.48717	0.042885	0.853171	1	970	tags=21%, list=5%, signal=22%
GOBP_REGULATION_OF_EARLY_ENDOSOME_TO_LATE_ENDOSOME_TRANSPORT	17	-0.509264	-1.48241	0.0981595	0.874861	1	4861	tags=53%, list=27%, signal=72%
GOBP_NUCLEOTIDE_EXCISION_REPAIR_DNA_DUPLEX_UNWINDING	21	-0.557554	-1.47889	0.0752033	0.886034	1	4698	tags=52%, list=26%, signal=71%
GOBP_INNER_EAR_AUDITORY_RECEPTOR_CELL_DIFFERENTIATION	34	-0.462336	-1.47769	0.022541	0.88171	1	2268	tags=32%, list=13%, signal=37%
GOBP_GLIAL_CELL_PROLIFERATION	48	-0.383105	-1.47751	0.00584795	0.870138	1	1288	tags=19%, list=7%, signal=20%
GOBP_POSITIVE_REGULATION_OF_KERATINOCYTE_DIFFERENTIATION	16	-0.534396	-1.47654	0.0433071	0.864166	1	2209	tags=31%, list=12%, signal=36%
GOBP_DRUG_CATABOLIC_PROCESS	19	-0.568731	-1.47593	0.0477099	0.85622	1	974	tags=42%, list=5%, signal=44%
GOBP_NUCLEOSIDE_BISPHOSPHATE_BIOSYNTHETIC_PROCESS	65	-0.347655	-1.46756	0.0155039	0.902747	1	1397	tags=20%, list=8%, signal=22%
GOBP_POLYOL_METABOLIC_PROCESS	125	-0.33573	-1.46694	0.00396825	0.895132	1	1920	tags=22%, list=11%, signal=25%
GOBP_NUCLEOSIDE_PHOSPHATE_CATABOLIC_PROCESS	79	-0.36396	-1.46563	0.00192678	0.892052	1	2124	tags=27%, list=12%, signal=30%
GOBP_GLOBAL_GENOME_NUCLEOTIDE_EXCISION_REPAIR	25	-0.499376	-1.44954	0.0726915	0.996519	1	3363	tags=40%, list=19%, signal=49%
GOBP_RIBONUCLEOSIDE_CATABOLIC_PROCESS	17	-0.540124	-1.44786	0.0458167	0.99615	1	774	tags=41%, list=4%, signal=43%
GOBP_RESPONSE_TO_IONIZING_RADIATION	142	-0.344871	-1.44282	0.0160966	1	1	3063	tags=27%, list=17%, signal=33%
GOBP_CARBOHYDRATE_CATABOLIC_PROCESS	189	-0.348356	-1.44271	0.0367347	1	1	2233	tags=24%, list=12%, signal=27%
GOBP_MAINTENANCE_OF_PROTEIN_LOCATION_IN_NUCLEUS	23	-0.423843	-1.44214	0.041841	0.998056	1	3226	tags=35%, list=18%, signal=42%
GOBP_REGULATION_OF_INTRACELLULAR_STEROID_HORMONE_RECEPTOR_SIGNALING_PATHWAY	73	-0.371296	-1.44192	0.0634615	0.987343	1	2688	tags=27%, list=15%, signal=32%
GOBP_INTRACILIARY_TRANSPORT_INVOLVED_IN_CILIUM_ASSEMBLY	40	-0.423575	-1.4403	0.043299	0.986299	1	3351	tags=40%, list=19%, signal=49%
GOBP_MONOSACCHARIDE_CATABOLIC_PROCESS	59	-0.409372	-1.43972	0.0618763	0.978381	1	1755	tags=29%, list=10%, signal=32%
GOBP_VITAMIN_TRANSMEMBRANE_TRANSPORT	16	-0.506365	-1.43855	0.0896414	0.974921	1	2906	tags=38%, list=16%, signal=45%
GOBP_NEGATIVE_REGULATION_OF_INTRACELLULAR_STEROID_HORMONE_RECEPTOR_SIGNALING_PATHWAY	35	-0.446067	-1.4381	0.0489796	0.966701	1	2476	tags=34%, list=14%, signal=40%
GOBP_PHOTOPERIODISM	32	-0.439466	-1.43752	0.0640301	0.959114	1	2240	tags=31%, list=12%, signal=36%
GOBP_CELL_AGING	108	-0.335869	-1.4351	0	0.965313	1	2587	tags=24%, list=14%, signal=28%
GOBP_POSITIVE_REGULATION_OF_RELEASE_OF_CYTOCHROME_C_FROM_MITOCHONDRIA	27	-0.529491	-1.43253	0.0929791	0.9721	1	3221	tags=44%, list=18%, signal=54%
GOBP_REGULATION_OF_NUCLEOTIDE_BIOSYNTHETIC_PROCESS	39	-0.435552	-1.4297	0.0310786	0.979575	1	1700	tags=28%, list=9%, signal=31%
GOBP_MULTICELLULAR_ORGANISM_AGING	31	-0.434888	-1.42904	0.0557851	0.973603	1	783	tags=16%, list=4%, signal=17%
GOBP_REGULATION_OF_ER_TO_GOLGI_VESICLE_MEDIATED_TRANSPORT	15	-0.468504	-1.42612	0.07173	0.983307	1	1168	tags=27%, list=6%, signal=28%
GOBP_ACETYL_COA_BIOSYNTHETIC_PROCESS_FROM_PYRUVATE	15	-0.467273	-1.42609	0.0424354	0.972843	1	1243	tags=27%, list=7%, signal=29%
GOBP_NUCLEOTIDE_EXCISION_REPAIR_PREINCISION_COMPLEX_STABILIZATION	20	-0.464149	-1.42603	0.0933063	0.962832	1	3363	tags=40%, list=19%, signal=49%
GOBP_REGULATION_OF_RESPONSE_TO_DNA_DAMAGE_STIMULUS	217	-0.323332	-1.41727	0.0434783	1	1	4155	tags=31%, list=23%, signal=40%
GOBP_INDOLE_CONTAINING_COMPOUND_METABOLIC_PROCESS	24	-0.52889	-1.41544	0.0926641	1	1	456	tags=17%, list=3%, signal=17%
GOBP_RESPONSE_TO_THYROID_HORMONE	23	-0.502026	-1.41205	0.0910891	1	1	4436	tags=52%, list=25%, signal=69%
GOBP_PYRIMIDINE_RIBONUCLEOTIDE_METABOLIC_PROCESS	27	-0.460126	-1.41027	0.0786749	1	1	2180	tags=26%, list=12%, signal=29%
GOBP_POSITIVE_REGULATION_OF_CHROMATIN_ORGANIZATION	98	-0.346721	-1.40793	0.0729783	1	1	4210	tags=33%, list=23%, signal=42%
GOBP_REGULATION_OF_INTRINSIC_APOPTOTIC_SIGNALING_PATHWAY_IN_RESPONSE_TO_DNA_DAMAGE	37	-0.42229	-1.40289	0.0329897	1	1	2899	tags=32%, list=16%, signal=39%
GOBP_RESPONSE_TO_ACIDIC_PH	24	-0.490312	-1.39865	0.0682657	1	1	2266	tags=33%, list=13%, signal=38%
GOBP_DNA_DEMETHYLATION	22	-0.446143	-1.39573	0.0748988	1	1	3443	tags=36%, list=19%, signal=45%
GOBP_NEGATIVE_REGULATION_OF_CHROMATIN_ORGANIZATION	64	-0.354328	-1.39185	0.0272374	1	1	2753	tags=25%, list=15%, signal=29%
GOBP_POSITIVE_REGULATION_OF_RESPONSE_TO_ENDOPLASMIC_RETICULUM_STRESS	35	-0.392063	-1.38984	0.113383	1	1	3393	tags=29%, list=19%, signal=35%
GOBP_NEGATIVE_REGULATION_OF_ATPASE_ACTIVITY	17	-0.535677	-1.38409	0.105263	1	1	2491	tags=35%, list=14%, signal=41%
GOBP_RIBONUCLEOTIDE_CATABOLIC_PROCESS	38	-0.371364	-1.38173	0.025974	1	1	2124	tags=29%, list=12%, signal=33%
GOBP_PHOSPHATE_ION_TRANSMEMBRANE_TRANSPORT	15	-0.502861	-1.37762	0.0947776	1	1	1849	tags=33%, list=10%, signal=37%
GOBP_PINOCYTOSIS	22	-0.368772	-1.37629	0.0424779	1	1	1406	tags=18%, list=8%, signal=20%
GOBP_FATTY_ACYL_COA_METABOLIC_PROCESS	39	-0.369265	-1.37461	0.0386965	1	1	1486	tags=23%, list=8%, signal=25%
GOBP_CELLULAR_RESPONSE_TO_IONIZING_RADIATION	65	-0.384335	-1.37459	0.0578512	1	1	3063	tags=29%, list=17%, signal=35%
GOBP_REGULATION_OF_HISTONE_MODIFICATION	139	-0.317573	-1.37385	0.101392	1	1	4210	tags=31%, list=23%, signal=40%
GOBP_RIBONUCLEOSIDE_METABOLIC_PROCESS	61	-0.37966	-1.37335	0.0575397	1	1	2116	tags=30%, list=12%, signal=33%
GOBP_CELLULAR_RESPONSE_TO_RADIATION	181	-0.307106	-1.3714	0.0120482	1	1	3973	tags=31%, list=22%, signal=40%
GOBP_UNSATURATED_FATTY_ACID_BIOSYNTHETIC_PROCESS	48	-0.393948	-1.37098	0.0397112	1	1	1377	tags=25%, list=8%, signal=27%
GOBP_NEGATIVE_REGULATION_OF_RNA_CATABOLIC_PROCESS	66	-0.334476	-1.37081	0.0742115	1	1	3628	tags=32%, list=20%, signal=40%
GOBP_CARDIAC_EPITHELIAL_TO_MESENCHYMAL_TRANSITION	30	-0.443006	-1.3681	0.0675944	1	1	2456	tags=33%, list=14%, signal=39%
GOBP_NEGATIVE_REGULATION_OF_DOUBLE_STRAND_BREAK_REPAIR_VIA_HOMOLOGOUS_RECOMBINATION	18	-0.463208	-1.36801	0.093254	1	1	6281	tags=67%, list=35%, signal=102%
GOBP_CELLULAR_RESPONSE_TO_DEXAMETHASONE_STIMULUS	29	-0.398734	-1.36581	0.0722222	1	1	3550	tags=41%, list=20%, signal=51%
GOBP_CELLULAR_MODIFIED_AMINO_ACID_METABOLIC_PROCESS	181	-0.338633	-1.36346	0.0218978	1	1	1778	tags=19%, list=10%, signal=21%
GOBP_REGULATION_OF_SYSTEMIC_ARTERIAL_BLOOD_PRESSURE_MEDIATED_BY_A_CHEMICAL_SIGNAL	46	-0.387236	-1.36324	0.0325497	1	1	1083	tags=20%, list=6%, signal=21%
GOBP_PHAGOLYSOSOME_ASSEMBLY	15	-0.437699	-1.36061	0.0678643	1	1	2737	tags=40%, list=15%, signal=47%
GOBP_NAD_METABOLIC_PROCESS	51	-0.423486	-1.36051	0.152475	1	1	2434	tags=35%, list=13%, signal=41%
GOBP_PYRIMIDINE_NUCLEOTIDE_METABOLIC_PROCESS	47	-0.394733	-1.35973	0.102345	1	1	986	tags=17%, list=5%, signal=18%
GOBP_RESPONSE_TO_STEROL_DEPLETION	18	-0.442357	-1.35872	0.119691	1	1	4432	tags=44%, list=25%, signal=59%
GOBP_CELLULAR_RESPONSE_TO_STEROL_DEPLETION	16	-0.450662	-1.35755	0.125237	1	1	2839	tags=31%, list=16%, signal=37%
GOBP_REGULATION_OF_LYSOSOMAL_LUMEN_PH	15	-0.50072	-1.35357	0.126789	1	1	3000	tags=40%, list=17%, signal=48%
GOBP_MIDDLE_EAR_MORPHOGENESIS	17	-0.460192	-1.35251	0.0505226	1	1	1676	tags=35%, list=9%, signal=39%
GOBP_GLYCOLYTIC_PROCESS_THROUGH_FRUCTOSE_6_PHOSPHATE	29	-0.482968	-1.35239	0.173038	1	1	3242	tags=52%, list=18%, signal=63%
GOBP_CIRCADIAN_REGULATION_OF_GENE_EXPRESSION	65	-0.363136	-1.35217	0.0738137	1	1	2347	tags=26%, list=13%, signal=30%
GOBP_POSITIVE_REGULATION_OF_RNA_SPLICING	36	-0.387774	-1.35208	0.103659	1	1	3191	tags=33%, list=18%, signal=40%
GOBP_PROTEIN_LOCALIZATION_TO_LYSOSOME	45	-0.343374	-1.35188	0.0464217	1	1	1799	tags=20%, list=10%, signal=22%
GOBP_CELLULAR_RESPONSE_TO_FLUID_SHEAR_STRESS	18	-0.464596	-1.35165	0.0865385	1	1	5571	tags=50%, list=31%, signal=72%
GOBP_ORGANIC_HYDROXY_COMPOUND_CATABOLIC_PROCESS	70	-0.341635	-1.35152	0.038835	1	1	1241	tags=17%, list=7%, signal=18%
GOBP_MITOTIC_RECOMBINATION	24	-0.510412	-1.35136	0.083503	1	1	6087	tags=75%, list=34%, signal=113%
GOBP_POSITIVE_REGULATION_OF_PROTEIN_ACETYLATION	44	-0.363713	-1.35117	0.0810811	1	1	1780	tags=20%, list=10%, signal=23%
GOBP_NUCLEOTIDE_EXCISION_REPAIR_DNA_DAMAGE_RECOGNITION	23	-0.505398	-1.35038	0.163934	1	1	4698	tags=48%, list=26%, signal=65%
GOBP_NUCLEOSIDE_METABOLIC_PROCESS	92	-0.365466	-1.35033	0.0896414	1	1	2116	tags=26%, list=12%, signal=29%
GOBP_ENTRAINMENT_OF_CIRCADIAN_CLOCK	33	-0.45252	-1.35004	0.148008	1	1	2240	tags=30%, list=12%, signal=35%
GOBP_ERROR_PRONE_TRANSLESION_SYNTHESIS	21	-0.528898	-1.34927	0.154661	1	1	1984	tags=33%, list=11%, signal=37%
GOBP_NUCLEAR_TRANSCRIBED_MRNA_POLY_A_TAIL_SHORTENING	35	-0.459952	-1.34876	0.169323	1	1	6334	tags=51%, list=35%, signal=79%
GOBP_PROTEIN_MONOUBIQUITINATION	65	-0.377851	-1.3478	0.126362	1	1	5091	tags=51%, list=28%, signal=70%
GOBP_REGULATION_OF_MICROTUBULE_BASED_MOVEMENT	47	-0.384903	-1.34697	0.0552268	1	1	2850	tags=30%, list=16%, signal=35%
GOBP_NEGATIVE_REGULATION_OF_DNA_DEPENDENT_DNA_REPLICATION	16	-0.526617	-1.34438	0.156057	1	1	5696	tags=75%, list=32%, signal=110%
GOBP_POSITIVE_REGULATION_OF_CHROMOSOME_ORGANIZATION	160	-0.292049	-1.34169	0.062	1	1	4095	tags=28%, list=23%, signal=36%
GOBP_DNA_UNWINDING_INVOLVED_IN_DNA_REPLICATION	16	-0.53039	-1.34159	0.175258	1	1	6273	tags=75%, list=35%, signal=115%
GOBP_POSITIVE_REGULATION_OF_DNA_TEMPLATED_TRANSCRIPTION_ELONGATION	26	-0.401203	-1.34101	0.150628	1	1	4027	tags=35%, list=22%, signal=44%
GOBP_NADH_METABOLIC_PROCESS	43	-0.387653	-1.33929	0.136452	1	1	1755	tags=28%, list=10%, signal=31%
GOBP_HEMATOPOIETIC_STEM_CELL_PROLIFERATION	25	-0.432841	-1.33864	0.108159	1	1	2587	tags=32%, list=14%, signal=37%
GOBP_PYROPTOSIS	17	-0.481801	-1.3384	0.0980392	1	1	1398	tags=35%, list=8%, signal=38%
GOBP_ETHANOL_METABOLIC_PROCESS	16	-0.499187	-1.33699	0.101243	1	1	2522	tags=38%, list=14%, signal=44%
GOBP_GLUCOSE_CATABOLIC_PROCESS	36	-0.48278	-1.33474	0.168467	1	1	2233	tags=36%, list=12%, signal=41%
GOBP_NEGATIVE_REGULATION_OF_DNA_RECOMBINATION	43	-0.42544	-1.3335	0.0818363	1	1	3567	tags=33%, list=20%, signal=40%
GOBP_KERATAN_SULFATE_METABOLIC_PROCESS	32	-0.429426	-1.33288	0.128655	1	1	2096	tags=38%, list=12%, signal=42%
GOBP_ENGULFMENT_OF_APOPTOTIC_CELL	19	-0.480964	-1.33133	0.0996016	1	1	1633	tags=21%, list=9%, signal=23%
GOBP_CYTOPLASMIC_TRANSLATIONAL_INITIATION	32	-0.570939	-1.33084	0.243408	1	1	2707	tags=38%, list=15%, signal=44%
GOBP_REGULATION_OF_CYTOPLASMIC_TRANSLATION	21	-0.54553	-1.32936	0.24498	1	1	3615	tags=43%, list=20%, signal=54%
GOBP_POSITIVE_REGULATION_OF_EPIDERMAL_CELL_DIFFERENTIATION	24	-0.423632	-1.329	0.0888889	1	1	2209	tags=25%, list=12%, signal=28%
GOBP_NEGATIVE_REGULATION_OF_RESPONSE_TO_DNA_DAMAGE_STIMULUS	81	-0.358575	-1.32666	0.088	1	1	3804	tags=31%, list=21%, signal=39%
GOBP_LIPID_DIGESTION	20	-0.585092	-1.32608	0.0919118	1	1	3399	tags=55%, list=19%, signal=68%
GOBP_HISTONE_H3_ACETYLATION	60	-0.361173	-1.32568	0.0939335	1	1	4688	tags=40%, list=26%, signal=54%
GOBP_PROTEIN_TARGETING_TO_LYSOSOME	22	-0.430224	-1.32401	0.128571	1	1	1799	tags=27%, list=10%, signal=30%
GOBP_MRNA_MODIFICATION	24	-0.469186	-1.324	0.191781	1	1	2707	tags=29%, list=15%, signal=34%
GOBP_NEGATIVE_REGULATION_OF_SIGNAL_TRANSDUCTION_BY_P53_CLASS_MEDIATOR	30	-0.410784	-1.3238	0.076087	1	1	3036	tags=40%, list=17%, signal=48%
GOBP_AGING	293	-0.276747	-1.32312	0.0145455	1	1	2587	tags=20%, list=14%, signal=24%
GOBP_REGULATION_OF_CILIUM_MOVEMENT	32	-0.450542	-1.32073	0.0917969	1	1	3185	tags=34%, list=18%, signal=42%
GOBP_REGULATION_OF_CHROMATIN_BINDING	22	-0.405939	-1.31991	0.140998	1	1	3612	tags=32%, list=20%, signal=40%
GOBP_GLYCEROPHOSPHOLIPID_CATABOLIC_PROCESS	32	-0.448778	-1.31943	0.15	1	1	1003	tags=22%, list=6%, signal=23%
GOBP_NEGATIVE_REGULATION_OF_INTRINSIC_APOPTOTIC_SIGNALING_PATHWAY_BY_P53_CLASS_MEDIATOR	20	-0.431603	-1.31922	0.0674157	1	1	2824	tags=45%, list=16%, signal=53%
GOBP_MISMATCH_REPAIR	33	-0.417225	-1.31782	0.135081	1	1	4307	tags=39%, list=24%, signal=52%
GOBP_LIPOSACCHARIDE_METABOLIC_PROCESS	109	-0.28335	-1.3171	0.0350877	1	1	2066	tags=20%, list=11%, signal=23%
GOBP_BETA_CATENIN_DESTRUCTION_COMPLEX_DISASSEMBLY	21	-0.530676	-1.31475	0.173469	1	1	2586	tags=29%, list=14%, signal=33%
GOBP_NEGATIVE_REGULATION_OF_STEROL_TRANSPORT	26	-0.45247	-1.31452	0.0597826	1	1	594	tags=12%, list=3%, signal=12%
GOBP_INTRACELLULAR_STEROL_TRANSPORT	27	-0.44647	-1.31134	0.140449	1	1	593	tags=19%, list=3%, signal=19%
GOBP_POSITIVE_REGULATION_OF_GLUCOSE_METABOLIC_PROCESS	41	-0.404705	-1.31098	0.106776	1	1	1968	tags=24%, list=11%, signal=27%
GOBP_DEMETHYLATION	61	-0.421531	-1.31091	0.159046	1	1	3592	tags=38%, list=20%, signal=47%
GOBP_LACTATE_METABOLIC_PROCESS	15	-0.49389	-1.31072	0.126	1	1	2004	tags=27%, list=11%, signal=30%
GOBP_POSITIVE_REGULATION_OF_TELOMERASE_ACTIVITY	33	-0.369563	-1.31064	0.117284	1	1	3533	tags=33%, list=20%, signal=41%
GOBP_REGULATION_OF_EXOSOMAL_SECRETION	16	-0.417276	-1.30814	0.172932	1	1	665	tags=13%, list=4%, signal=13%
GOBP_HISTONE_UBIQUITINATION	46	-0.392639	-1.30739	0.205074	1	1	5009	tags=50%, list=28%, signal=69%
GOBP_NEGATIVE_REGULATION_OF_DIGESTIVE_SYSTEM_PROCESS	16	-0.478789	-1.30689	0.0852995	1	1	1421	tags=31%, list=8%, signal=34%
GOBP_CELLULAR_RESPONSE_TO_THYROID_HORMONE_STIMULUS	16	-0.506851	-1.30574	0.188259	1	1	2590	tags=31%, list=14%, signal=36%
GOBP_INTRACILIARY_TRANSPORT	53	-0.346063	-1.30541	0.063655	1	1	3525	tags=38%, list=20%, signal=47%
GOBP_NEGATIVE_REGULATION_OF_INTRINSIC_APOPTOTIC_SIGNALING_PATHWAY_IN_RESPONSE_TO_DNA_DAMAGE	30	-0.394735	-1.30492	0.0849802	1	1	2824	tags=33%, list=16%, signal=39%
GOBP_EXTRINSIC_APOPTOTIC_SIGNALING_PATHWAY_VIA_DEATH_DOMAIN_RECEPTORS	82	-0.354777	-1.30467	0.136187	1	1	4277	tags=37%, list=24%, signal=48%
GOBP_FOLIC_ACID_CONTAINING_COMPOUND_METABOLIC_PROCESS	24	-0.382693	-1.30362	0.113772	1	1	289	tags=13%, list=2%, signal=13%
GOBP_REGULATION_OF_DOUBLE_STRAND_BREAK_REPAIR_VIA_HOMOLOGOUS_RECOMBINATION	46	-0.390321	-1.30148	0.156627	1	1	6014	tags=57%, list=33%, signal=85%
GOBP_SINGLE_FERTILIZATION	148	-0.301873	-1.30109	0.0175747	1	1	1616	tags=14%, list=9%, signal=15%
GOBP_POSITIVE_REGULATION_OF_EPIDERMIS_DEVELOPMENT	29	-0.391481	-1.30017	0.115079	1	1	2209	tags=24%, list=12%, signal=27%
GOBP_RESPONSE_TO_STARVATION	190	-0.294688	-1.30005	0.0525328	1	1	2802	tags=25%, list=16%, signal=29%
GOBP_MONOSACCHARIDE_BIOSYNTHETIC_PROCESS	96	-0.326163	-1.29972	0.0827206	1	1	1755	tags=24%, list=10%, signal=26%
GOBP_CELLULAR_RESPONSE_TO_UV	86	-0.319107	-1.29872	0.0591716	1	1	3973	tags=35%, list=22%, signal=45%
GOBP_ACROSOME_REACTION	35	-0.495466	-1.2985	0.171815	1	1	594	tags=17%, list=3%, signal=18%
GOBP_INDOLALKYLAMINE_METABOLIC_PROCESS	17	-0.510726	-1.29809	0.168279	1	1	456	tags=18%, list=3%, signal=18%
GOBP_NUCLEOTIDE_EXCISION_REPAIR_PREINCISION_COMPLEX_ASSEMBLY	28	-0.47464	-1.29775	0.217021	1	1	3363	tags=39%, list=19%, signal=48%
GOBP_RESPONSE_TO_PLATELET_DERIVED_GROWTH_FACTOR	20	-0.489429	-1.29745	0.148571	1	1	3237	tags=35%, list=18%, signal=43%
GOBP_CELLULAR_SENESCENCE	73	-0.310137	-1.29721	0.0522088	1	1	2402	tags=22%, list=13%, signal=25%
GOBP_RESPONSE_TO_TESTOSTERONE	41	-0.398371	-1.29639	0.102564	1	1	2723	tags=34%, list=15%, signal=40%
GOBP_NEGATIVE_REGULATION_OF_TELOMERE_MAINTENANCE_VIA_TELOMERE_LENGTHENING	26	-0.354985	-1.29395	0.125541	1	1	2587	tags=31%, list=14%, signal=36%
GOBP_MONOSACCHARIDE_METABOLIC_PROCESS	268	-0.289658	-1.2908	0.0862385	1	1	1755	tags=19%, list=10%, signal=21%
GOBP_POSITIVE_REGULATION_OF_CELL_MATRIX_ADHESION	53	-0.338088	-1.28972	0.093985	1	1	1632	tags=19%, list=9%, signal=21%
GOBP_PHOSPHATIDYLCHOLINE_ACYL_CHAIN_REMODELING	30	-0.388268	-1.28945	0.0884615	1	1	1759	tags=23%, list=10%, signal=26%
GOBP_POSITIVE_REGULATION_OF_RESPONSE_TO_DNA_DAMAGE_STIMULUS	106	-0.288118	-1.28614	0.0929368	1	1	3350	tags=23%, list=19%, signal=28%
GOBP_CELL_ADHESION_MOLECULE_PRODUCTION	22	-0.545269	-1.2851	0.209854	1	1	2917	tags=23%, list=16%, signal=27%
GOBP_EXTRACELLULAR_TRANSPORT	35	-0.422656	-1.28257	0.116935	1	1	2803	tags=26%, list=16%, signal=30%
GOBP_P_BODY_ASSEMBLY	21	-0.378474	-1.28194	0.17505	1	1	4928	tags=33%, list=27%, signal=46%
GOBP_SPERM_CAPACITATION	24	-0.378097	-1.28107	0.0615672	1	1	2929	tags=29%, list=16%, signal=35%
GOBP_DIOL_METABOLIC_PROCESS	27	-0.390005	-1.28098	0.130268	1	1	2703	tags=30%, list=15%, signal=35%
GOBP_PRIMARY_ALCOHOL_METABOLIC_PROCESS	80	-0.350328	-1.28065	0.102787	1	1	1397	tags=19%, list=8%, signal=20%
GOBP_NEGATIVE_REGULATION_OF_REACTIVE_OXYGEN_SPECIES_BIOSYNTHETIC_PROCESS	32	-0.378624	-1.27901	0.0903955	1	1	1628	tags=19%, list=9%, signal=21%
GOBP_TOR_SIGNALING	120	-0.302419	-1.27895	0.0813743	1	1	2198	tags=20%, list=12%, signal=23%
GOBP_NEGATIVE_REGULATION_OF_DNA_METABOLIC_PROCESS	120	-0.310411	-1.27523	0.0525328	1	1	2587	tags=23%, list=14%, signal=27%
GOBP_REGULATION_OF_CHROMATIN_ORGANIZATION	183	-0.285873	-1.27252	0.120654	1	1	4210	tags=30%, list=23%, signal=39%
GOBP_CHEMOKINE_C_X_C_MOTIF_LIGAND_2_PRODUCTION	16	-0.455714	-1.27163	0.171904	1	1	2477	tags=31%, list=14%, signal=36%
GOBP_CELLULAR_BIOGENIC_AMINE_METABOLIC_PROCESS	100	-0.341402	-1.27077	0.0865562	1	1	1080	tags=16%, list=6%, signal=17%
GOBP_CHROMATIN_DISASSEMBLY	20	-0.357165	-1.27044	0.133733	1	1	1259	tags=20%, list=7%, signal=21%
GOBP_AMP_METABOLIC_PROCESS	16	-0.443158	-1.27033	0.156126	1	1	1762	tags=25%, list=10%, signal=28%
GOBP_CELLULAR_RESPONSE_TO_LIGHT_STIMULUS	125	-0.281471	-1.26946	0.0524194	1	1	3472	tags=27%, list=19%, signal=33%
GOBP_POSITIVE_REGULATION_OF_STEROID_BIOSYNTHETIC_PROCESS	19	-0.494088	-1.26806	0.175403	1	1	1071	tags=21%, list=6%, signal=22%
GOBP_PEPTIDE_CROSS_LINKING	31	-0.47039	-1.26791	0.125673	1	1	1966	tags=29%, list=11%, signal=33%
GOBP_INTRACELLULAR_STEROID_HORMONE_RECEPTOR_SIGNALING_PATHWAY	112	-0.322037	-1.26776	0.143954	1	1	2753	tags=25%, list=15%, signal=29%
GOBP_FERTILIZATION	180	-0.300457	-1.26568	0.0207939	1	1	2854	tags=21%, list=16%, signal=24%
GOBP_REGULATION_OF_EXTRINSIC_APOPTOTIC_SIGNALING_PATHWAY_VIA_DEATH_DOMAIN_RECEPTORS	58	-0.382833	-1.26497	0.180608	1	1	4277	tags=40%, list=24%, signal=52%
GOBP_LABYRINTHINE_LAYER_MORPHOGENESIS	20	-0.458595	-1.26459	0.198131	1	1	2877	tags=40%, list=16%, signal=48%
GOBP_GLUCOSE_METABOLIC_PROCESS	209	-0.291097	-1.2638	0.0996169	1	1	1755	tags=19%, list=10%, signal=20%
GOBP_DRUG_METABOLIC_PROCESS	37	-0.442599	-1.26232	0.175601	1	1	974	tags=27%, list=5%, signal=29%
GOBP_INTRINSIC_APOPTOTIC_SIGNALING_PATHWAY_BY_P53_CLASS_MEDIATOR	74	-0.36485	-1.26186	0.160075	1	1	2530	tags=27%, list=14%, signal=31%
GOBP_CELLULAR_RESPONSE_TO_ABIOTIC_STIMULUS	317	-0.266193	-1.26144	0.0363985	1	1	3702	tags=27%, list=21%, signal=34%
GOBP_POSITIVE_REGULATION_OF_MACROPHAGE_MIGRATION	23	-0.433522	-1.26045	0.144981	1	1	110	tags=9%, list=1%, signal=9%
GOBP_ANION_HOMEOSTASIS	34	-0.346686	-1.25993	0.0659134	1	1	1464	tags=21%, list=8%, signal=22%
GOBP_GLYCOSYL_COMPOUND_METABOLIC_PROCESS	112	-0.337943	-1.25986	0.15	1	1	2116	tags=25%, list=12%, signal=28%
GOBP_ICOSANOID_SECRETION	43	-0.419279	-1.25958	0.187984	1	1	3163	tags=37%, list=18%, signal=45%
GOBP_REGULATION_OF_TOR_SIGNALING	98	-0.31879	-1.25942	0.143954	1	1	1943	tags=19%, list=11%, signal=22%
GOBP_INTRINSIC_APOPTOTIC_SIGNALING_PATHWAY_IN_RESPONSE_TO_DNA_DAMAGE	100	-0.322669	-1.25931	0.0890152	1	1	2127	tags=22%, list=12%, signal=25%
GOBP_NEGATIVE_REGULATION_OF_CALCIUM_ION_TRANSPORT_INTO_CYTOSOL	16	-0.417541	-1.25754	0.160156	1	1	885	tags=19%, list=5%, signal=20%
GOBP_REGULATION_OF_PROTEIN_DEACETYLATION	43	-0.340726	-1.25668	0.152574	1	1	3325	tags=26%, list=18%, signal=31%
GOBP_RESPONSE_TO_SALT_STRESS	26	-0.399846	-1.25649	0.1139	1	1	1381	tags=27%, list=8%, signal=29%
GOBP_RNA_POLYADENYLATION	46	-0.314759	-1.25531	0.208861	1	1	6235	tags=50%, list=35%, signal=76%
GOBP_VACUOLAR_TRANSPORT	148	-0.300865	-1.25377	0.161355	1	1	3028	tags=25%, list=17%, signal=30%
GOBP_RNA_PHOSPHODIESTER_BOND_HYDROLYSIS_EXONUCLEOLYTIC	43	-0.358807	-1.25274	0.186992	1	1	2862	tags=26%, list=16%, signal=30%
GOBP_INOSITOL_PHOSPHATE_CATABOLIC_PROCESS	18	-0.392352	-1.25191	0.194215	1	1	933	tags=11%, list=5%, signal=12%
GOBP_DNA_GEOMETRIC_CHANGE	111	-0.305036	-1.25064	0.169014	1	1	3648	tags=29%, list=20%, signal=36%
GOBP_POSITIVE_REGULATION_OF_MYOBLAST_FUSION	15	-0.433857	-1.24866	0.150579	1	1	2402	tags=33%, list=13%, signal=38%
GOBP_RIBONUCLEOSIDE_MONOPHOSPHATE_METABOLIC_PROCESS	56	-0.322765	-1.24854	0.140562	1	1	2448	tags=27%, list=14%, signal=31%
GOBP_NEGATIVE_REGULATION_OF_LIPID_TRANSPORT	48	-0.372316	-1.24669	0.17357	1	1	719	tags=10%, list=4%, signal=11%
GOBP_NEGATIVE_REGULATION_OF_TOR_SIGNALING	43	-0.397793	-1.24627	0.251012	1	1	1295	tags=19%, list=7%, signal=20%
GOBP_NEGATIVE_REGULATION_OF_LIPID_LOCALIZATION	66	-0.344662	-1.245	0.107692	1	1	719	tags=11%, list=4%, signal=11%
GOBP_PURINE_NUCLEOSIDE_MONOPHOSPHATE_METABOLIC_PROCESS	43	-0.350486	-1.24472	0.175141	1	1	2944	tags=37%, list=16%, signal=44%
GOBP_PTERIDINE_CONTAINING_COMPOUND_METABOLIC_PROCESS	30	-0.387247	-1.24378	0.162109	1	1	1246	tags=17%, list=7%, signal=18%
GOBP_PROTEIN_K48_LINKED_UBIQUITINATION	61	-0.307726	-1.24353	0.155462	1	1	3788	tags=38%, list=21%, signal=48%
GOBP_NEGATIVE_REGULATION_OF_MRNA_METABOLIC_PROCESS	84	-0.286685	-1.24341	0.171963	1	1	3628	tags=29%, list=20%, signal=36%
GOBP_ARACHIDONIC_ACID_SECRETION	29	-0.43075	-1.24239	0.178571	1	1	1658	tags=28%, list=9%, signal=30%
GOBP_POSITIVE_REGULATION_OF_PROTEIN_MATURATION	26	-0.386861	-1.24227	0.117871	1	1	1549	tags=19%, list=9%, signal=21%
GOBP_CILIUM_ORGANIZATION	404	-0.290811	-1.24187	0.12605	1	1	3555	tags=29%, list=20%, signal=36%
GOBP_POLYOL_BIOSYNTHETIC_PROCESS	61	-0.317412	-1.24107	0.136646	1	1	3186	tags=31%, list=18%, signal=38%
GOBP_CELLULAR_METABOLIC_COMPOUND_SALVAGE	33	-0.409286	-1.24066	0.196881	1	1	2813	tags=33%, list=16%, signal=39%
GOBP_PEPTIDYL_ARGININE_METHYLATION	15	-0.430853	-1.23878	0.215356	1	1	4303	tags=47%, list=24%, signal=61%
GOBP_NEGATIVE_REGULATION_OF_TELOMERE_MAINTENANCE	34	-0.351324	-1.23828	0.243299	1	1	2587	tags=29%, list=14%, signal=34%
GOBP_POSITIVE_REGULATION_OF_VASCULAR_PERMEABILITY	15	-0.48879	-1.23807	0.216912	1	1	2655	tags=47%, list=15%, signal=55%
GOBP_MODIFIED_AMINO_ACID_TRANSPORT	28	-0.415399	-1.23803	0.175601	1	1	1622	tags=29%, list=9%, signal=31%
GOBP_PURINE_CONTAINING_COMPOUND_BIOSYNTHETIC_PROCESS	196	-0.291026	-1.23784	0.101923	1	1	1762	tags=17%, list=10%, signal=18%
GOBP_FATTY_ACID_BIOSYNTHETIC_PROCESS	158	-0.302181	-1.23691	0.0748663	1	1	1829	tags=22%, list=10%, signal=24%
GOBP_PROSTAGLANDIN_TRANSPORT	17	-0.50896	-1.2369	0.224576	1	1	3792	tags=53%, list=21%, signal=67%
GOBP_POSITIVE_REGULATION_OF_MUSCLE_CELL_APOPTOTIC_PROCESS	32	-0.341952	-1.23087	0.128655	1	1	1593	tags=16%, list=9%, signal=17%
GOBP_PROTEIN_LOCALIZATION_TO_VACUOLE	69	-0.288069	-1.22913	0.127745	1	1	2797	tags=22%, list=16%, signal=26%
GOBP_CELLULAR_MONOVALENT_INORGANIC_CATION_HOMEOSTASIS	113	-0.289704	-1.22876	0.104126	1	1	3055	tags=27%, list=17%, signal=33%
GOBP_PHOSPHATIDYLINOSITOL_ACYL_CHAIN_REMODELING	18	-0.429711	-1.2285	0.166341	1	1	1759	tags=33%, list=10%, signal=37%
GOBP_OUTER_DYNEIN_ARM_ASSEMBLY	21	-0.462188	-1.22824	0.198885	1	1	5992	tags=57%, list=33%, signal=85%
GOBP_GLUTAMATE_METABOLIC_PROCESS	31	-0.401663	-1.22806	0.200337	1	1	1308	tags=23%, list=7%, signal=24%
GOBP_REGULATION_OF_SYSTEMIC_ARTERIAL_BLOOD_PRESSURE_BY_HORMONE	36	-0.383024	-1.22725	0.141561	1	1	1083	tags=19%, list=6%, signal=21%
GOBP_NUCLEOSIDE_MONOPHOSPHATE_METABOLIC_PROCESS	74	-0.305428	-1.22656	0.17126	1	1	2511	tags=27%, list=14%, signal=31%
GOBP_NEGATIVE_REGULATION_OF_DNA_REPLICATION	33	-0.390288	-1.22652	0.227545	1	1	5884	tags=58%, list=33%, signal=85%
GOBP_REGULATION_OF_TELOMERE_MAINTENANCE_VIA_TELOMERE_LENGTHENING	59	-0.30448	-1.2262	0.205761	1	1	3533	tags=29%, list=20%, signal=36%
GOBP_CHOLESTEROL_STORAGE	20	-0.464482	-1.2262	0.230483	1	1	680	tags=25%, list=4%, signal=26%
GOBP_CARBOHYDRATE_BIOSYNTHETIC_PROCESS	206	-0.296467	-1.22568	0.115152	1	1	1860	tags=21%, list=10%, signal=24%
GOBP_UDP_N_ACETYLGLUCOSAMINE_METABOLIC_PROCESS	16	-0.417339	-1.22515	0.22736	1	1	3679	tags=44%, list=20%, signal=55%
GOBP_SMALL_MOLECULE_CATABOLIC_PROCESS	408	-0.288625	-1.22507	0.145488	1	1	2286	tags=20%, list=13%, signal=23%
GOBP_NON_MOTILE_CILIUM_ASSEMBLY	54	-0.380335	-1.22484	0.244939	1	1	3495	tags=43%, list=19%, signal=53%
GOBP_BINDING_OF_SPERM_TO_ZONA_PELLUCIDA	41	-0.366295	-1.2248	0.134538	1	1	1616	tags=17%, list=9%, signal=19%
GOBP_REGULATION_OF_PROTEIN_ACETYLATION	73	-0.283313	-1.22451	0.143939	1	1	4210	tags=33%, list=23%, signal=43%
GOBP_POSITIVE_REGULATION_OF_METAPHASE_ANAPHASE_TRANSITION_OF_CELL_CYCLE	15	-0.349995	-1.2245	0.219124	1	1	389	tags=7%, list=2%, signal=7%
GOBP_AXONEMAL_DYNEIN_COMPLEX_ASSEMBLY	35	-0.434627	-1.22244	0.170455	1	1	3664	tags=31%, list=20%, signal=39%
GOBP_NEGATIVE_REGULATION_OF_DNA_REPAIR	35	-0.364347	-1.22207	0.20229	1	1	6014	tags=54%, list=33%, signal=81%
GOBP_PROTEIN_CATABOLIC_PROCESS_IN_THE_VACUOLE	18	-0.401557	-1.22198	0.204159	1	1	4298	tags=33%, list=24%, signal=44%
GOBP_DETERMINATION_OF_ADULT_LIFESPAN	18	-0.439929	-1.22135	0.220165	1	1	4710	tags=50%, list=26%, signal=68%
GOBP_ERROR_FREE_TRANSLESION_SYNTHESIS	22	-0.473187	-1.22107	0.316667	1	1	2053	tags=32%, list=11%, signal=36%
GOBP_STEROL_HOMEOSTASIS	91	-0.351179	-1.21977	0.155635	1	1	1676	tags=20%, list=9%, signal=22%
GOBP_INTRINSIC_APOPTOTIC_SIGNALING_PATHWAY_IN_RESPONSE_TO_DNA_DAMAGE_BY_P53_CLASS_MEDIATOR	44	-0.364584	-1.21913	0.158203	1	1	1972	tags=27%, list=11%, signal=31%
GOBP_SECONDARY_METABOLIC_PROCESS	51	-0.322101	-1.2183	0.0948767	1	1	1366	tags=16%, list=8%, signal=17%
GOBP_REGULATION_OF_TELOMERE_MAINTENANCE	78	-0.277478	-1.21803	0.185771	1	1	5682	tags=45%, list=31%, signal=65%
GOBP_SODIUM_ION_EXPORT_ACROSS_PLASMA_MEMBRANE	15	-0.441846	-1.21788	0.19295	1	1	2106	tags=33%, list=12%, signal=38%
GOBP_RESPONSE_TO_GROWTH_HORMONE	34	-0.348091	-1.21757	0.173432	1	1	3797	tags=32%, list=21%, signal=41%
GOBP_GLYCOSPHINGOLIPID_METABOLIC_PROCESS	65	-0.300395	-1.21728	0.115523	1	1	706	tags=14%, list=4%, signal=14%
GOBP_LIPID_STORAGE	85	-0.314087	-1.21724	0.143382	1	1	1689	tags=21%, list=9%, signal=23%
GOBP_DEOXYRIBONUCLEOTIDE_METABOLIC_PROCESS	39	-0.345127	-1.21668	0.153209	1	1	3264	tags=31%, list=18%, signal=37%
GOBP_POSITIVE_REGULATION_OF_FOCAL_ADHESION_ASSEMBLY	25	-0.423724	-1.21551	0.230469	1	1	1632	tags=24%, list=9%, signal=26%
GOBP_RESPONSE_TO_CORTICOSTEROID	150	-0.297834	-1.21406	0.158537	1	1	3653	tags=33%, list=20%, signal=41%
GOBP_MODULATION_BY_SYMBIONT_OF_ENTRY_INTO_HOST	45	-0.364088	-1.21403	0.192164	1	1	1977	tags=24%, list=11%, signal=27%
GOBP_CELLULAR_RESPONSE_TO_CORTICOSTEROID_STIMULUS	59	-0.353605	-1.21276	0.209877	1	1	3550	tags=39%, list=20%, signal=48%
GOBP_POSITIVE_REGULATION_OF_NEUROINFLAMMATORY_RESPONSE	17	-0.491879	-1.21204	0.23619	1	1	865	tags=18%, list=5%, signal=19%
GOBP_AROMATIC_AMINO_ACID_FAMILY_METABOLIC_PROCESS	32	-0.367723	-1.21179	0.170254	1	1	456	tags=13%, list=3%, signal=13%
GOBP_HAIR_CELL_DIFFERENTIATION	43	-0.380466	-1.21161	0.195122	1	1	2268	tags=28%, list=13%, signal=32%
GOBP_RESPONSE_TO_UV	143	-0.271428	-1.2108	0.128107	1	1	5001	tags=38%, list=28%, signal=53%
GOBP_NEGATIVE_REGULATION_OF_VIRAL_TRANSCRIPTION	15	-0.436032	-1.21067	0.222453	1	1	4115	tags=40%, list=23%, signal=52%
GOBP_REGULATION_OF_NUCLEAR_TRANSCRIBED_MRNA_POLY_A_TAIL_SHORTENING	15	-0.492778	-1.20929	0.30394	1	1	5441	tags=47%, list=30%, signal=67%
GOBP_CELLULAR_RESPONSE_TO_ALKALOID	31	-0.434868	-1.20917	0.182186	1	1	3013	tags=39%, list=17%, signal=46%
GOBP_CHOLESTEROL_EFFLUX	62	-0.364715	-1.20911	0.17803	1	1	1406	tags=18%, list=8%, signal=19%
GOBP_REGULATION_OF_MITOCHONDRIAL_MEMBRANE_POTENTIAL	69	-0.364095	-1.2085	0.208748	1	1	1795	tags=22%, list=10%, signal=24%
GOBP_REGULATION_OF_VACUOLE_ORGANIZATION	47	-0.300374	-1.20816	0.207317	1	1	2711	tags=28%, list=15%, signal=32%
GOBP_HYALURONAN_METABOLIC_PROCESS	38	-0.357394	-1.20804	0.18	1	1	970	tags=16%, list=5%, signal=17%
GOBP_TELOMERE_CAPPING	42	-0.304918	-1.20757	0.166	1	1	5629	tags=48%, list=31%, signal=69%
GOBP_FIBROBLAST_APOPTOTIC_PROCESS	21	-0.387635	-1.20736	0.220729	1	1	2257	tags=24%, list=13%, signal=27%
GOBP_2_OXOGLUTARATE_METABOLIC_PROCESS	16	-0.410896	-1.20729	0.24558	1	1	795	tags=19%, list=4%, signal=20%
GOBP_RESPONSE_TO_OSMOTIC_STRESS	82	-0.313586	-1.20689	0.194656	1	1	2058	tags=23%, list=11%, signal=26%
GOBP_CELLULAR_CARBOHYDRATE_METABOLIC_PROCESS	279	-0.27105	-1.20522	0.0923077	1	1	2032	tags=19%, list=11%, signal=21%
GOBP_NUCLEOTIDE_EXCISION_REPAIR_DNA_INCISION	38	-0.418073	-1.20442	0.27033	1	1	4953	tags=47%, list=27%, signal=65%
GOBP_ICOSANOID_TRANSPORT	50	-0.402251	-1.20376	0.228346	1	1	3233	tags=38%, list=18%, signal=46%
GOBP_MAINTENANCE_OF_BLOOD_BRAIN_BARRIER	33	-0.4238	-1.20336	0.19964	1	1	3072	tags=39%, list=17%, signal=47%
GOBP_POSITIVE_REGULATION_OF_PROTEIN_CONTAINING_COMPLEX_DISASSEMBLY	34	-0.368775	-1.2018	0.204499	1	1	2979	tags=29%, list=17%, signal=35%
GOBP_ALDEHYDE_BIOSYNTHETIC_PROCESS	15	-0.454937	-1.20109	0.226453	1	1	2580	tags=33%, list=14%, signal=39%
GOBP_REGULATION_OF_CLATHRIN_DEPENDENT_ENDOCYTOSIS	19	-0.386616	-1.2001	0.263261	1	1	1420	tags=16%, list=8%, signal=17%
GOBP_APICAL_JUNCTION_ASSEMBLY	85	-0.28922	-1.19985	0.173112	1	1	3631	tags=26%, list=20%, signal=32%
GOBP_NEURON_DEATH_IN_RESPONSE_TO_OXIDATIVE_STRESS	26	-0.460375	-1.19837	0.266541	1	1	2742	tags=38%, list=15%, signal=45%
GOBP_POSITIVE_REGULATION_OF_PROTEIN_MODIFICATION_BY_SMALL_PROTEIN_CONJUGATION_OR_REMOVAL	130	-0.273673	-1.19837	0.214008	1	1	3226	tags=25%, list=18%, signal=31%
GOBP_REGULATION_OF_CHROMOSOME_ORGANIZATION	266	-0.254061	-1.19736	0.182004	1	1	4939	tags=33%, list=27%, signal=45%
GOBP_PHAGOSOME_MATURATION	46	-0.352731	-1.19528	0.215722	1	1	2889	tags=26%, list=16%, signal=31%
GOBP_REGULATION_OF_LOW_DENSITY_LIPOPROTEIN_PARTICLE_CLEARANCE	19	-0.406895	-1.19463	0.205934	1	1	3142	tags=21%, list=17%, signal=25%
GOBP_NEGATIVE_REGULATION_OF_HISTONE_MODIFICATION	45	-0.290901	-1.19419	0.145194	1	1	2753	tags=22%, list=15%, signal=26%
GOBP_PROTEIN_HOMOTETRAMERIZATION	54	-0.315298	-1.19244	0.153992	1	1	1634	tags=20%, list=9%, signal=22%
GOBP_GLUCOCORTICOID_BIOSYNTHETIC_PROCESS	17	-0.459194	-1.19209	0.240642	1	1	48	tags=12%, list=0%, signal=12%
GOBP_DICARBOXYLIC_ACID_METABOLIC_PROCESS	92	-0.316518	-1.1919	0.213235	1	1	1308	tags=15%, list=7%, signal=16%
GOBP_REGULATION_OF_SYSTEMIC_ARTERIAL_BLOOD_PRESSURE_BY_CIRCULATORY_RENIN_ANGIOTENSIN	18	-0.417221	-1.18965	0.185185	1	1	2178	tags=33%, list=12%, signal=38%
GOBP_FORMATION_OF_CYTOPLASMIC_TRANSLATION_INITIATION_COMPLEX	15	-0.643697	-1.18963	0.365657	1	1	3394	tags=53%, list=19%, signal=66%
GOBP_HISTONE_H2A_UBIQUITINATION	25	-0.391362	-1.18906	0.301486	1	1	4856	tags=52%, list=27%, signal=71%
GOBP_SULFUR_COMPOUND_BIOSYNTHETIC_PROCESS	178	-0.275905	-1.18877	0.169811	1	1	2141	tags=22%, list=12%, signal=25%
GOBP_POSITIVE_REGULATION_OF_CIRCADIAN_RHYTHM	17	-0.432578	-1.18814	0.25265	1	1	137	tags=12%, list=1%, signal=12%
GOBP_EAR_MORPHOGENESIS	109	-0.320371	-1.18809	0.135182	1	1	3044	tags=29%, list=17%, signal=35%
GOBP_CILIUM_MOVEMENT	159	-0.312423	-1.18767	0.108929	1	1	2865	tags=24%, list=16%, signal=28%
GOBP_PHOSPHATIDYLETHANOLAMINE_ACYL_CHAIN_REMODELING	24	-0.393241	-1.18709	0.195519	1	1	1759	tags=25%, list=10%, signal=28%
GOBP_NEGATIVE_REGULATION_OF_MRNA_PROCESSING	29	-0.303517	-1.18689	0.21519	1	1	3201	tags=24%, list=18%, signal=29%
GOBP_PROTEIN_ACETYLATION	189	-0.268023	-1.18557	0.207547	1	1	4332	tags=34%, list=24%, signal=45%
GOBP_REGULATION_OF_DNA_REPAIR	128	-0.281971	-1.18522	0.195473	1	1	4944	tags=36%, list=27%, signal=49%
GOBP_LINOLEIC_ACID_METABOLIC_PROCESS	21	-0.395329	-1.18429	0.214286	1	1	3437	tags=33%, list=19%, signal=41%
GOBP_PHOSPHATIDYLINOSITOL_DEPHOSPHORYLATION	29	-0.536331	-1.18418	0.305987	1	1	5617	tags=55%, list=31%, signal=80%
GOBP_REGULATION_OF_EPITHELIAL_TO_MESENCHYMAL_TRANSITION	96	-0.350778	-1.18373	0.236735	1	1	2893	tags=26%, list=16%, signal=31%
GOBP_RESPONSE_TO_MUSCLE_ACTIVITY	24	-0.383317	-1.18268	0.231068	1	1	855	tags=21%, list=5%, signal=22%
GOBP_REGULATION_OF_PH	101	-0.284718	-1.18257	0.137066	1	1	3055	tags=27%, list=17%, signal=32%
GOBP_NEGATIVE_REGULATION_OF_MACROPHAGE_ACTIVATION	19	-0.42437	-1.18205	0.230357	1	1	1582	tags=21%, list=9%, signal=23%
GOBP_NEGATIVE_REGULATION_OF_TELOMERE_MAINTENANCE_VIA_TELOMERASE	20	-0.321843	-1.18078	0.216942	1	1	2587	tags=30%, list=14%, signal=35%
GOBP_REGULATION_OF_AUTOPHAGY_OF_MITOCHONDRION	31	-0.367385	-1.18057	0.29505	1	1	2039	tags=19%, list=11%, signal=22%
GOBP_REGULATION_OF_NUCLEOBASE_CONTAINING_COMPOUND_TRANSPORT	16	-0.434098	-1.18015	0.329621	1	1	4276	tags=44%, list=24%, signal=57%
GOBP_NEGATIVE_REGULATION_OF_BONE_MINERALIZATION	19	-0.38064	-1.1789	0.23694	1	1	2175	tags=26%, list=12%, signal=30%
GOBP_POSITIVE_REGULATION_OF_TELOMERE_MAINTENANCE_VIA_TELOMERE_LENGTHENING	36	-0.342909	-1.17869	0.265306	1	1	4067	tags=33%, list=23%, signal=43%
GOBP_POSITIVE_REGULATION_OF_CELLULAR_CARBOHYDRATE_METABOLIC_PROCESS	54	-0.348628	-1.17793	0.213531	1	1	1968	tags=24%, list=11%, signal=27%
GOBP_MITOTIC_CELL_CYCLE_ARREST	16	-0.4166	-1.17706	0.222222	1	1	4746	tags=44%, list=26%, signal=59%
GOBP_HISTONE_H2A_MONOUBIQUITINATION	16	-0.435442	-1.17672	0.307856	1	1	4846	tags=56%, list=27%, signal=77%
GOBP_POSITIVE_REGULATION_OF_ERYTHROCYTE_DIFFERENTIATION	30	-0.346552	-1.1767	0.20367	1	1	3648	tags=40%, list=20%, signal=50%
GOBP_NEGATIVE_REGULATION_OF_VASCULAR_ENDOTHELIAL_GROWTH_FACTOR_PRODUCTION	22	-0.585015	-1.17639	0.318458	1	1	4897	tags=14%, list=27%, signal=19%
GOBP_PYRIMIDINE_NUCLEOSIDE_BIOSYNTHETIC_PROCESS	15	-0.429313	-1.17605	0.277899	1	1	986	tags=20%, list=5%, signal=21%
GOBP_POSITIVE_REGULATION_OF_FATTY_ACID_BIOSYNTHETIC_PROCESS	23	-0.430761	-1.1757	0.225352	1	1	1377	tags=26%, list=8%, signal=28%
GOBP_POSITIVE_REGULATION_OF_TELOMERE_MAINTENANCE	50	-0.297503	-1.17514	0.228457	1	1	6428	tags=58%, list=36%, signal=90%
GOBP_EMBRYONIC_PLACENTA_MORPHOGENESIS	24	-0.403058	-1.17484	0.272212	1	1	2877	tags=33%, list=16%, signal=40%
GOBP_SIGNAL_TRANSDUCTION_IN_RESPONSE_TO_DNA_DAMAGE	129	-0.25748	-1.17478	0.16888	1	1	3403	tags=27%, list=19%, signal=33%
GOBP_REGULATION_OF_SPHINGOLIPID_BIOSYNTHETIC_PROCESS	18	-0.43192	-1.17366	0.263757	1	1	4113	tags=50%, list=23%, signal=65%
GOBP_REGULATION_OF_CELL_GROWTH_INVOLVED_IN_CARDIAC_MUSCLE_CELL_DEVELOPMENT	23	-0.36791	-1.17074	0.242661	1	1	1421	tags=22%, list=8%, signal=24%
GOBP_RESPONSE_TO_ANGIOTENSIN	25	-0.340582	-1.17001	0.220307	1	1	1628	tags=20%, list=9%, signal=22%
GOBP_KETONE_BIOSYNTHETIC_PROCESS	41	-0.352207	-1.17	0.20983	1	1	2050	tags=22%, list=11%, signal=25%
GOBP_STEROID_HORMONE_MEDIATED_SIGNALING_PATHWAY	133	-0.278289	-1.16993	0.224678	1	1	2753	tags=25%, list=15%, signal=29%
GOBP_NEGATIVE_REGULATION_OF_LIPOPROTEIN_PARTICLE_CLEARANCE	17	-0.441701	-1.16981	0.241818	1	1	4256	tags=29%, list=24%, signal=38%
GOBP_PROTEIN_DEPHOSPHORYLATION	313	-0.231627	-1.16978	0.0966543	1	1	3572	tags=25%, list=20%, signal=30%
GOBP_REGULATION_OF_INTRINSIC_APOPTOTIC_SIGNALING_PATHWAY_IN_RESPONSE_TO_DNA_DAMAGE_BY_P53_CLASS_MEDIATOR	17	-0.436926	-1.16972	0.258755	1	1	2824	tags=41%, list=16%, signal=49%
GOBP_MITOCHONDRIAL_GENOME_MAINTENANCE	21	-0.425686	-1.16971	0.291577	1	1	2123	tags=29%, list=12%, signal=32%
GOBP_SEGMENT_SPECIFICATION	16	-0.432209	-1.16907	0.24165	1	1	2202	tags=25%, list=12%, signal=28%
GOBP_REGULATION_OF_ICOSANOID_SECRETION	19	-0.434936	-1.16881	0.25567	1	1	2983	tags=37%, list=17%, signal=44%
GOBP_REGULATION_OF_DNA_DAMAGE_RESPONSE_SIGNAL_TRANSDUCTION_BY_P53_CLASS_MEDIATOR	33	-0.345389	-1.16867	0.218412	1	1	3325	tags=30%, list=18%, signal=37%
GOBP_HISTONE_MONOUBIQUITINATION	28	-0.431134	-1.16787	0.358917	1	1	4846	tags=46%, list=27%, signal=63%
GOBP_CELLULAR_RESPONSE_TO_RETINOIC_ACID	64	-0.321054	-1.1675	0.202952	1	1	3112	tags=38%, list=17%, signal=45%
GOBP_RESPONSE_TO_KETONE	188	-0.271643	-1.16689	0.171429	1	1	3396	tags=27%, list=19%, signal=33%
GOBP_RESPONSE_TO_RADIATION	434	-0.233491	-1.16536	0.0482375	1	1	3984	tags=27%, list=22%, signal=34%
GOBP_CELLULAR_RESPONSE_TO_HYDROGEN_PEROXIDE	89	-0.313338	-1.16475	0.204753	1	1	1894	tags=22%, list=10%, signal=25%
GOBP_PRODUCTION_OF_SMALL_RNA_INVOLVED_IN_GENE_SILENCING_BY_RNA	55	-0.287134	-1.16289	0.244306	1	1	4292	tags=35%, list=24%, signal=45%
GOBP_REGULATION_OF_CILIUM_DEPENDENT_CELL_MOTILITY	22	-0.396935	-1.16262	0.208092	1	1	3185	tags=36%, list=18%, signal=44%
GOBP_REGULATION_OF_PROTEIN_MODIFICATION_BY_SMALL_PROTEIN_CONJUGATION_OR_REMOVAL	230	-0.263413	-1.16243	0.242026	1	1	4117	tags=30%, list=23%, signal=39%
GOBP_TELOMERE_MAINTENANCE_VIA_RECOMBINATION	15	-0.408223	-1.16217	0.308594	1	1	6087	tags=67%, list=34%, signal=101%
GOBP_CYTOSOLIC_TRANSPORT	156	-0.259538	-1.16022	0.281659	1	1	4131	tags=29%, list=23%, signal=37%
GOBP_PROTEIN_LOCALIZATION_TO_CELL_CELL_JUNCTION	21	-0.476777	-1.15933	0.341564	1	1	3625	tags=43%, list=20%, signal=54%
GOBP_COPPER_ION_HOMEOSTASIS	16	-0.37459	-1.15772	0.231729	1	1	158	tags=13%, list=1%, signal=13%
GOBP_HISTONE_H2A_ACETYLATION	16	-0.438873	-1.15625	0.338028	1	1	7175	tags=75%, list=40%, signal=124%
GOBP_PROTEIN_K63_LINKED_DEUBIQUITINATION	35	-0.286821	-1.15545	0.276151	1	1	5442	tags=43%, list=30%, signal=61%
GOBP_RESPONSE_TO_RETINOIC_ACID	102	-0.285754	-1.15449	0.182149	1	1	2806	tags=30%, list=16%, signal=36%
GOBP_PH_REDUCTION	57	-0.337672	-1.15341	0.266917	1	1	1599	tags=14%, list=9%, signal=15%
GOBP_CLATHRIN_DEPENDENT_ENDOCYTOSIS	46	-0.331225	-1.15302	0.284536	1	1	2202	tags=20%, list=12%, signal=22%
GOBP_POSITIVE_REGULATION_OF_CHROMOSOME_SEPARATION	17	-0.30344	-1.15284	0.236893	1	1	389	tags=6%, list=2%, signal=6%
GOBP_INNER_EAR_RECEPTOR_CELL_DEVELOPMENT	41	-0.328445	-1.15261	0.237721	1	1	2114	tags=22%, list=12%, signal=25%
GOBP_RETINOL_METABOLIC_PROCESS	38	-0.341344	-1.15199	0.238095	1	1	1289	tags=18%, list=7%, signal=20%
GOBP_REGULATION_OF_TRANSLATION_NCRNA_MEDIATED	79	-0.35505	-1.15187	0.284369	1	1	3811	tags=13%, list=21%, signal=16%
GOBP_LYSOSOMAL_TRANSPORT	108	-0.299697	-1.15135	0.296813	1	1	3028	tags=26%, list=17%, signal=31%
GOBP_PHYSIOLOGICAL_CARDIAC_MUSCLE_HYPERTROPHY	33	-0.368691	-1.15117	0.273603	1	1	1837	tags=21%, list=10%, signal=24%
GOBP_NEGATIVE_REGULATION_OF_HISTONE_METHYLATION	21	-0.315375	-1.15097	0.228261	1	1	2530	tags=24%, list=14%, signal=28%
GOBP_NEGATIVE_REGULATION_OF_ERK1_AND_ERK2_CASCADE	75	-0.36243	-1.15072	0.33211	1	1	3531	tags=32%, list=20%, signal=40%
GOBP_PROTEIN_LOCALIZATION_TO_CILIUM	60	-0.290728	-1.15044	0.216374	1	1	3106	tags=25%, list=17%, signal=30%
GOBP_CELLULAR_RESPONSE_TO_STARVATION	152	-0.26724	-1.15043	0.229445	1	1	2797	tags=22%, list=16%, signal=25%
GOBP_HYPEROSMOTIC_RESPONSE	26	-0.354687	-1.15024	0.292593	1	1	3010	tags=35%, list=17%, signal=41%
GOBP_NEGATIVE_REGULATION_OF_PROTEIN_MODIFICATION_BY_SMALL_PROTEIN_CONJUGATION_OR_REMOVAL	89	-0.298711	-1.14981	0.265594	1	1	3877	tags=29%, list=21%, signal=37%
GOBP_DOUBLE_STRAND_BREAK_REPAIR	252	-0.281166	-1.14961	0.284314	1	1	5921	tags=48%, list=33%, signal=70%
GOBP_POSITIVE_REGULATION_OF_PROTEIN_POLYMERIZATION	128	-0.263706	-1.14934	0.208171	1	1	2098	tags=16%, list=12%, signal=18%
GOBP_PREASSEMBLY_OF_GPI_ANCHOR_IN_ER_MEMBRANE	17	-0.378852	-1.14869	0.305556	1	1	4758	tags=47%, list=26%, signal=64%
GOBP_ATRIOVENTRICULAR_VALVE_DEVELOPMENT	25	-0.4393	-1.14834	0.317365	1	1	2769	tags=28%, list=15%, signal=33%
GOBP_INTESTINAL_LIPID_ABSORPTION	19	-0.494905	-1.14784	0.279926	1	1	3399	tags=53%, list=19%, signal=65%
GOBP_S_ADENOSYLMETHIONINE_METABOLIC_PROCESS	15	-0.393651	-1.14782	0.269307	0.999568	1	1510	tags=27%, list=8%, signal=29%
GOBP_BRANCHED_CHAIN_AMINO_ACID_METABOLIC_PROCESS	23	-0.358173	-1.14656	0.307843	1	1	4299	tags=57%, list=24%, signal=74%
GOBP_ENDOSOME_TO_LYSOSOME_TRANSPORT	51	-0.326818	-1.14554	0.289528	1	1	4697	tags=45%, list=26%, signal=61%
GOBP_ALCOHOL_METABOLIC_PROCESS	351	-0.255635	-1.14395	0.188849	1	1	1408	tags=14%, list=8%, signal=15%
GOBP_SMOOTH_MUSCLE_CELL_PROLIFERATION	159	-0.284662	-1.14384	0.226415	1	1	2127	tags=19%, list=12%, signal=21%
GOBP_EYE_PHOTORECEPTOR_CELL_DEVELOPMENT	32	-0.368604	-1.14357	0.298561	1	1	3758	tags=41%, list=21%, signal=51%
GOBP_CELL_CELL_JUNCTION_ASSEMBLY	144	-0.283777	-1.14353	0.217082	1	1	3688	tags=26%, list=20%, signal=32%
GOBP_ENDOSOMAL_TRANSPORT	230	-0.24181	-1.14344	0.260417	1	1	3480	tags=25%, list=19%, signal=30%
GOBP_PURINE_CONTAINING_COMPOUND_METABOLIC_PROCESS	435	-0.243967	-1.14275	0.196498	1	1	2124	tags=18%, list=12%, signal=20%
GOBP_BARBED_END_ACTIN_FILAMENT_CAPPING	26	-0.438258	-1.1421	0.34375	1	1	4509	tags=54%, list=25%, signal=72%
GOBP_POSITIVE_REGULATION_OF_EPITHELIAL_CELL_APOPTOTIC_PROCESS	36	-0.348715	-1.14166	0.248214	1	1	1835	tags=19%, list=10%, signal=22%
GOBP_PORE_COMPLEX_ASSEMBLY	20	-0.315604	-1.14147	0.248421	0.999239	1	5346	tags=45%, list=30%, signal=64%
GOBP_LAMELLIPODIUM_MORPHOGENESIS	16	-0.419041	-1.14009	0.325397	1	1	1364	tags=25%, list=8%, signal=27%
GOBP_POSITIVE_REGULATION_BY_HOST_OF_VIRAL_TRANSCRIPTION	16	-0.34246	-1.14007	0.266402	1	1	3614	tags=31%, list=20%, signal=39%
GOBP_CELLULAR_PIGMENTATION	52	-0.266171	-1.13917	0.246403	1	1	3028	tags=21%, list=17%, signal=25%
GOBP_PEPTIDYL_LYSINE_ACETYLATION	160	-0.278556	-1.13812	0.306796	1	1	4332	tags=35%, list=24%, signal=46%
GOBP_HOMOLOGOUS_CHROMOSOME_PAIRING_AT_MEIOSIS	49	-0.35403	-1.1374	0.326007	1	1	4856	tags=41%, list=27%, signal=56%
GOBP_ANGIOGENESIS_INVOLVED_IN_WOUND_HEALING	29	-0.394402	-1.13716	0.300797	1	1	2985	tags=28%, list=17%, signal=33%
GOBP_NUCLEOBASE_CONTAINING_SMALL_MOLECULE_BIOSYNTHETIC_PROCESS	106	-0.297693	-1.13697	0.237132	1	1	2124	tags=22%, list=12%, signal=24%
GOBP_REGULATION_OF_DEFENSE_RESPONSE_TO_VIRUS_BY_HOST	38	-0.319884	-1.13613	0.274194	1	1	2361	tags=26%, list=13%, signal=30%
GOBP_RETROGRADE_TRANSPORT_ENDOSOME_TO_GOLGI	83	-0.237107	-1.13612	0.248447	0.999498	1	4115	tags=29%, list=23%, signal=37%
GOBP_REGULATION_OF_ODONTOGENESIS	15	-0.426891	-1.13453	0.267552	1	1	1230	tags=27%, list=7%, signal=29%
GOBP_PROTEIN_ACYLATION	230	-0.232996	-1.13408	0.270073	1	1	4361	tags=32%, list=24%, signal=41%
GOBP_RESPONSE_TO_STEROID_HORMONE	327	-0.256956	-1.13393	0.230241	1	1	2848	tags=24%, list=16%, signal=27%
GOBP_PERICARDIUM_DEVELOPMENT	20	-0.399735	-1.13392	0.302974	0.999102	1	1679	tags=25%, list=9%, signal=28%
GOBP_PROSTANOID_BIOSYNTHETIC_PROCESS	29	-0.368787	-1.13381	0.26773	0.99723	1	2346	tags=31%, list=13%, signal=36%
GOBP_ALTERNATIVE_MRNA_SPLICING_VIA_SPLICEOSOME	71	-0.257333	-1.13343	0.276718	0.996406	1	4324	tags=31%, list=24%, signal=41%
GOBP_REGULATION_OF_CILIUM_ASSEMBLY	58	-0.319428	-1.13294	0.311258	0.996207	1	3452	tags=34%, list=19%, signal=43%
GOBP_LOW_DENSITY_LIPOPROTEIN_PARTICLE_REMODELING	15	-0.482412	-1.13271	0.320717	0.994799	1	2949	tags=47%, list=16%, signal=56%
GOBP_DNA_INTEGRITY_CHECKPOINT	153	-0.292406	-1.13221	0.303534	0.994591	1	4151	tags=34%, list=23%, signal=44%
GOBP_INTERSTRAND_CROSS_LINK_REPAIR	55	-0.333564	-1.13208	0.289528	0.992883	1	4305	tags=35%, list=24%, signal=45%
GOBP_INTRACELLULAR_RECEPTOR_SIGNALING_PATHWAY	270	-0.248394	-1.13193	0.228007	0.991231	1	2753	tags=21%, list=15%, signal=25%
GOBP_PHOSPHORYLATED_CARBOHYDRATE_DEPHOSPHORYLATION	17	-0.40172	-1.13071	0.303609	0.993954	1	933	tags=12%, list=5%, signal=12%
GOBP_NUCLEOSOME_POSITIONING	15	-0.446405	-1.13066	0.310621	0.991868	1	1370	tags=27%, list=8%, signal=29%
GOBP_RESPONSE_TO_ANTIBIOTIC	43	-0.284206	-1.13013	0.222222	0.991544	1	3797	tags=28%, list=21%, signal=35%
GOBP_POSITIVE_REGULATION_OF_TRANSCRIPTION_FROM_RNA_POLYMERASE_II_PROMOTER_INVOLVED_IN_CELLULAR_RESPONSE_TO_CHEMICAL_STIMULUS	22	-0.361115	-1.129	0.284314	0.993936	1	3636	tags=36%, list=20%, signal=45%
GOBP_MONOCARBOXYLIC_ACID_BIOSYNTHETIC_PROCESS	214	-0.277902	-1.12825	0.248722	0.994549	1	1829	tags=20%, list=10%, signal=22%
GOBP_NEGATIVE_REGULATION_OF_OSSIFICATION	36	-0.341433	-1.12783	0.256458	0.993971	1	2268	tags=25%, list=13%, signal=29%
GOBP_ENDOSOME_TRANSPORT_VIA_MULTIVESICULAR_BODY_SORTING_PATHWAY	28	-0.406004	-1.12704	0.372709	0.994908	1	3408	tags=29%, list=19%, signal=35%
GOBP_PROTEIN_DEMETHYLATION	32	-0.433209	-1.12648	0.372671	0.994654	1	3592	tags=41%, list=20%, signal=51%
GOBP_REGULATION_OF_ATP_BIOSYNTHETIC_PROCESS	19	-0.420415	-1.12548	0.332083	0.996441	1	1700	tags=26%, list=9%, signal=29%
GOBP_SMOOTH_MUSCLE_CELL_APOPTOTIC_PROCESS	30	-0.307911	-1.1251	0.275416	0.995687	1	1679	tags=17%, list=9%, signal=18%
GOBP_ORGANELLE_DISASSEMBLY	104	-0.283053	-1.12489	0.320408	0.994309	1	2348	tags=19%, list=13%, signal=22%
GOBP_DEPHOSPHORYLATION	473	-0.220694	-1.12465	0.149362	0.993063	1	2390	tags=16%, list=13%, signal=18%
GOBP_ASPARTATE_FAMILY_AMINO_ACID_CATABOLIC_PROCESS	23	-0.341051	-1.12448	0.284861	0.991548	1	1185	tags=13%, list=7%, signal=14%
GOBP_REGULATION_OF_GLUCOSE_METABOLIC_PROCESS	118	-0.268811	-1.12405	0.240672	0.990962	1	1746	tags=17%, list=10%, signal=19%
GOBP_HOMEOSTASIS_OF_NUMBER_OF_CELLS_WITHIN_A_TISSUE	26	-0.362924	-1.12399	0.301498	0.988993	1	2985	tags=23%, list=17%, signal=28%
GOBP_INOSITOL_PHOSPHATE_METABOLIC_PROCESS	69	-0.308236	-1.12383	0.291322	0.987455	1	1239	tags=17%, list=7%, signal=19%
GOBP_REGULATION_OF_HISTONE_H3_K4_METHYLATION	28	-0.318888	-1.12302	0.298539	0.988435	1	2551	tags=29%, list=14%, signal=33%
GOBP_PROTEIN_PHOSPHOPANTETHEINYLATION	303	-0.208826	-1.1211	0.192042	0.99391	1	1823	tags=13%, list=10%, signal=14%
GOBP_UNSATURATED_FATTY_ACID_METABOLIC_PROCESS	102	-0.285338	-1.12093	0.265823	0.992408	1	2346	tags=24%, list=13%, signal=27%
GOBP_REGULATION_OF_ERYTHROCYTE_DIFFERENTIATION	45	-0.306405	-1.12016	0.261649	0.993371	1	3295	tags=36%, list=18%, signal=43%
GOBP_REGULATION_OF_SYSTEMIC_ARTERIAL_BLOOD_PRESSURE_BY_RENIN_ANGIOTENSIN	22	-0.386799	-1.11981	0.278369	0.992647	1	2178	tags=27%, list=12%, signal=31%
GOBP_INNER_EAR_MORPHOGENESIS	89	-0.317272	-1.11833	0.261404	0.996083	1	2985	tags=29%, list=17%, signal=35%
GOBP_PROSTANOID_METABOLIC_PROCESS	44	-0.34352	-1.11822	0.290036	0.994375	1	2968	tags=34%, list=16%, signal=41%
GOBP_AMMONIUM_ION_METABOLIC_PROCESS	25	-0.351282	-1.11821	0.297445	0.992281	1	487	tags=12%, list=3%, signal=12%
GOBP_NEGATIVE_REGULATION_OF_CELL_DIVISION	16	-0.406655	-1.11666	0.324219	0.996215	1	3713	tags=31%, list=21%, signal=39%
GOBP_REGULATION_OF_DNA_METABOLIC_PROCESS	346	-0.227836	-1.11636	0.234848	0.995177	1	2918	tags=19%, list=16%, signal=22%
GOBP_TISSUE_REMODELING	172	-0.27883	-1.11614	0.251938	0.993907	1	2273	tags=19%, list=13%, signal=21%
GOBP_POSITIVE_REGULATION_OF_AMYLOID_BETA_FORMATION	19	-0.387632	-1.11581	0.329412	0.992934	1	1122	tags=21%, list=6%, signal=22%
GOBP_DNA_LIGATION	15	-0.329218	-1.11535	0.298056	0.992658	1	3010	tags=27%, list=17%, signal=32%
GOBP_EXTRACELLULAR_MATRIX_DISASSEMBLY	78	-0.310315	-1.11525	0.30038	0.990964	1	1047	tags=13%, list=6%, signal=14%
GOBP_IRON_ION_HOMEOSTASIS	83	-0.293986	-1.11424	0.284946	0.99287	1	1421	tags=18%, list=8%, signal=20%
GOBP_RIBOSE_PHOSPHATE_BIOSYNTHETIC_PROCESS	187	-0.26211	-1.11383	0.223969	0.992257	1	2180	tags=18%, list=12%, signal=20%
GOBP_MITOCHONDRION_MORPHOGENESIS	19	-0.328693	-1.11317	0.317328	0.992718	1	4214	tags=37%, list=23%, signal=48%
GOBP_3_UTR_MEDIATED_MRNA_STABILIZATION	20	-0.351726	-1.11125	0.291585	0.998172	1	2862	tags=30%, list=16%, signal=36%
GOBP_PROTEIN_TARGETING_TO_VACUOLE	39	-0.326837	-1.11065	0.336864	0.998448	1	3767	tags=31%, list=21%, signal=39%
GOBP_CELLULAR_ALDEHYDE_METABOLIC_PROCESS	60	-0.34835	-1.11	0.33829	0.998834	1	1808	tags=20%, list=10%, signal=22%
GOBP_RESPONSE_TO_XENOBIOTIC_STIMULUS	110	-0.326121	-1.10978	0.306513	0.997684	1	974	tags=16%, list=5%, signal=17%
GOBP_POSITIVE_REGULATION_OF_VASCULAR_ENDOTHELIAL_GROWTH_FACTOR_RECEPTOR_SIGNALING_PATHWAY	16	-0.432483	-1.10858	0.354406	1	1	1091	tags=19%, list=6%, signal=20%
GOBP_PHOSPHOLIPID_DEPHOSPHORYLATION	43	-0.435097	-1.10725	0.375	1	1	4135	tags=40%, list=23%, signal=51%
GOBP_EPITHELIAL_CELL_DEVELOPMENT	207	-0.282404	-1.10707	0.278884	1	1	2224	tags=18%, list=12%, signal=21%
GOBP_REGULATION_OF_HAIR_CYCLE	26	-0.347584	-1.10477	0.278557	1	1	1133	tags=23%, list=6%, signal=25%
GOBP_PHOSPHATIDYLCHOLINE_METABOLIC_PROCESS	87	-0.268413	-1.10394	0.206522	1	1	3089	tags=26%, list=17%, signal=32%
GOBP_CELL_AGGREGATION	23	-0.414517	-1.10369	0.309615	1	1	2491	tags=30%, list=14%, signal=35%
GOBP_REGULATION_OF_URINE_VOLUME	21	-0.376416	-1.10365	0.300601	1	1	3163	tags=43%, list=18%, signal=52%
GOBP_REGULATION_OF_DNA_RECOMBINATION	102	-0.295916	-1.10327	0.336694	1	1	3567	tags=25%, list=20%, signal=32%
GOBP_RESPONSE_TO_ISCHEMIA	50	-0.292842	-1.10309	0.243682	1	1	2050	tags=22%, list=11%, signal=25%
GOBP_CELLULAR_RESPONSE_TO_EXTRACELLULAR_STIMULUS	229	-0.248536	-1.10281	0.241697	1	1	2290	tags=19%, list=13%, signal=22%
GOBP_PROTEIN_TETRAMERIZATION	81	-0.26131	-1.10187	0.212727	1	1	1634	tags=16%, list=9%, signal=18%
GOBP_REGULATION_OF_TRANSLATIONAL_INITIATION_IN_RESPONSE_TO_STRESS	15	-0.34637	-1.10145	0.321792	1	1	1810	tags=27%, list=10%, signal=30%
GOBP_MACROMOLECULE_DEACYLATION	106	-0.239193	-1.10128	0.316406	1	1	3036	tags=23%, list=17%, signal=27%
GOBP_CELLULAR_RESPONSE_TO_STEROID_HORMONE_STIMULUS	199	-0.260169	-1.10063	0.305861	1	1	2828	tags=24%, list=16%, signal=28%
GOBP_REGULATION_OF_CELL_AGING	55	-0.293439	-1.10056	0.306288	1	1	2398	tags=20%, list=13%, signal=23%
GOBP_TRANSFERRIN_TRANSPORT	36	-0.34583	-1.10049	0.358268	1	1	2353	tags=19%, list=13%, signal=22%
GOBP_PYRUVATE_METABOLIC_PROCESS	148	-0.26669	-1.09901	0.29771	1	1	2266	tags=22%, list=13%, signal=25%
GOBP_MHC_CLASS_II_BIOSYNTHETIC_PROCESS	16	-0.440323	-1.09873	0.373106	1	1	3797	tags=50%, list=21%, signal=63%
GOBP_NUCLEOTIDE_EXCISION_REPAIR	103	-0.3242	-1.09788	0.383858	1	1	4748	tags=37%, list=26%, signal=50%
GOBP_CEREBRAL_CORTEX_NEURON_DIFFERENTIATION	20	-0.39976	-1.09765	0.348214	1	1	3544	tags=35%, list=20%, signal=44%
GOBP_POSITIVE_REGULATION_OF_MRNA_SPLICING_VIA_SPLICEOSOME	22	-0.338697	-1.09717	0.312749	1	1	2721	tags=23%, list=15%, signal=27%
GOBP_POSITIVE_REGULATION_OF_ORGANIC_ACID_TRANSPORT	36	-0.361813	-1.09673	0.302789	1	1	2983	tags=31%, list=17%, signal=37%
GOBP_REGULATION_OF_OXIDATIVE_STRESS_INDUCED_NEURON_DEATH	22	-0.444546	-1.09671	0.381308	1	1	2742	tags=41%, list=15%, signal=48%
GOBP_NEGATIVE_REGULATION_OF_MRNA_CATABOLIC_PROCESS	55	-0.2906	-1.0964	0.281369	0.999937	1	3628	tags=31%, list=20%, signal=39%
GOBP_DNA_DAMAGE_RESPONSE_SIGNAL_TRANSDUCTION_RESULTING_IN_TRANSCRIPTION	17	-0.378134	-1.09615	0.327485	0.998837	1	1404	tags=24%, list=8%, signal=25%
GOBP_POSITIVE_REGULATION_OF_LIPID_BIOSYNTHETIC_PROCESS	84	-0.308324	-1.09588	0.294326	0.997895	1	1377	tags=19%, list=8%, signal=21%
GOBP_ADIPOSE_TISSUE_DEVELOPMENT	37	-0.322217	-1.0954	0.308824	0.997564	1	1499	tags=19%, list=8%, signal=21%
GOBP_POSITIVE_REGULATION_OF_NUCLEOTIDE_BIOSYNTHETIC_PROCESS	19	-0.407158	-1.09486	0.313933	0.997679	1	1693	tags=26%, list=9%, signal=29%
GOBP_VITAMIN_METABOLIC_PROCESS	120	-0.278792	-1.09472	0.302703	0.996238	1	3330	tags=27%, list=18%, signal=32%
GOBP_NEPHRON_TUBULE_FORMATION	17	-0.366906	-1.09425	0.316288	0.996032	1	2779	tags=29%, list=15%, signal=35%
GOBP_REGULATION_OF_JUN_KINASE_ACTIVITY	81	-0.288998	-1.09338	0.300412	0.997212	1	2660	tags=22%, list=15%, signal=26%
GOBP_NEGATIVE_REGULATION_OF_EPITHELIAL_CELL_MIGRATION	107	-0.267746	-1.0924	0.251386	0.999116	1	1739	tags=10%, list=10%, signal=11%
GOBP_PYRIMIDINE_NUCLEOBASE_METABOLIC_PROCESS	16	-0.334354	-1.09184	0.320911	0.999413	1	3397	tags=31%, list=19%, signal=38%
GOBP_NEGATIVE_REGULATION_OF_STRESS_ACTIVATED_PROTEIN_KINASE_SIGNALING_CASCADE	47	-0.28509	-1.0911	0.309963	1	1	2304	tags=23%, list=13%, signal=27%
GOBP_MOLTING_CYCLE	100	-0.323436	-1.09076	0.340816	0.999636	1	3345	tags=33%, list=19%, signal=40%
GOBP_INNER_EAR_RECEPTOR_CELL_STEREOCILIUM_ORGANIZATION	31	-0.333346	-1.08984	0.303393	1	1	2114	tags=23%, list=12%, signal=26%
GOBP_CELLULAR_RESPONSE_TO_NUTRIENT	42	-0.321272	-1.08929	0.335155	1	1	1746	tags=26%, list=10%, signal=29%
GOBP_MONOVALENT_INORGANIC_CATION_HOMEOSTASIS	158	-0.253777	-1.08907	0.284916	1	1	2372	tags=21%, list=13%, signal=24%
GOBP_REGULATION_OF_CELL_CELL_ADHESION_MEDIATED_BY_CADHERIN	21	-0.40473	-1.08877	0.38764	0.999385	1	3631	tags=43%, list=20%, signal=54%
GOBP_CELL_CYCLE_CHECKPOINT	206	-0.268651	-1.08862	0.339623	0.998047	1	4151	tags=31%, list=23%, signal=39%
GOBP_POSITIVE_REGULATION_OF_PROTEIN_CATABOLIC_PROCESS	220	-0.2225	-1.08785	0.283364	0.998911	1	1775	tags=13%, list=10%, signal=14%
GOBP_REGULATION_OF_ATPASE_ACTIVITY	79	-0.305222	-1.08709	0.314711	0.999723	1	2106	tags=20%, list=12%, signal=23%
GOBP_GLUTATHIONE_DERIVATIVE_METABOLIC_PROCESS	17	-0.546986	-1.08706	0.456767	0.997888	1	2141	tags=35%, list=12%, signal=40%
GOBP_ENTRY_INTO_HOST	147	-0.268115	-1.0868	0.315018	0.996936	1	2446	tags=23%, list=14%, signal=27%
GOBP_NEGATIVE_REGULATION_OF_COLD_INDUCED_THERMOGENESIS	47	-0.336361	-1.08649	0.356766	0.996125	1	1254	tags=21%, list=7%, signal=23%
GOBP_NEGATIVE_REGULATION_OF_ALCOHOL_BIOSYNTHETIC_PROCESS	15	-0.358968	-1.08645	0.344762	0.99439	1	48	tags=7%, list=0%, signal=7%
GOBP_HISTONE_H4_ACETYLATION	67	-0.324153	-1.08627	0.372093	0.993145	1	4022	tags=31%, list=22%, signal=40%
GOBP_POSITIVE_REGULATION_OF_TORC1_SIGNALING	17	-0.319911	-1.08625	0.344423	0.991299	1	1483	tags=18%, list=8%, signal=19%
GOBP_HEART_FIELD_SPECIFICATION	18	-0.404488	-1.08538	0.336484	0.992564	1	648	tags=17%, list=4%, signal=17%
GOBP_NOSE_DEVELOPMENT	15	-0.379821	-1.08461	0.396304	0.993644	1	4253	tags=40%, list=24%, signal=52%
GOBP_ENDOCRINE_PANCREAS_DEVELOPMENT	45	-0.303261	-1.08399	0.319703	0.993996	1	2923	tags=27%, list=16%, signal=32%
GOBP_REGULATION_OF_STEM_CELL_POPULATION_MAINTENANCE	31	-0.338659	-1.08303	0.356557	0.995464	1	3917	tags=35%, list=22%, signal=45%
GOBP_MACROAUTOPHAGY	303	-0.231928	-1.08301	0.34	0.993691	1	2889	tags=19%, list=16%, signal=22%
GOBP_REGULATION_OF_INTRACELLULAR_ESTROGEN_RECEPTOR_SIGNALING_PATHWAY	39	-0.286942	-1.08158	0.336634	0.996991	1	4303	tags=36%, list=24%, signal=47%
GOBP_REGULATION_OF_ANDROGEN_RECEPTOR_SIGNALING_PATHWAY	25	-0.312516	-1.08116	0.409346	0.996761	1	2445	tags=24%, list=14%, signal=28%
GOBP_CELLULAR_LIPID_CATABOLIC_PROCESS	224	-0.266555	-1.08098	0.302655	0.995523	1	2383	tags=20%, list=13%, signal=23%
GOBP_REGULATION_OF_NUCLEOTIDE_METABOLIC_PROCESS	117	-0.256328	-1.08076	0.300766	0.99439	1	3840	tags=32%, list=21%, signal=40%
GOBP_ESTABLISHMENT_OF_PROTEIN_LOCALIZATION_TO_VACUOLE	51	-0.273652	-1.08068	0.34638	0.992794	1	4782	tags=33%, list=27%, signal=45%
GOBP_EPITHELIAL_TO_MESENCHYMAL_TRANSITION	149	-0.297165	-1.08022	0.343689	0.992671	1	3104	tags=28%, list=17%, signal=33%
GOBP_CARBOHYDRATE_PHOSPHORYLATION	24	-0.358971	-1.07999	0.325188	0.991671	1	3815	tags=50%, list=21%, signal=63%
GOBP_THYROID_HORMONE_METABOLIC_PROCESS	26	-0.346992	-1.07994	0.319188	0.989981	1	1540	tags=27%, list=9%, signal=29%
GOBP_REGULATION_OF_AUTOPHAGOSOME_ASSEMBLY	38	-0.258486	-1.07922	0.332016	0.990613	1	2661	tags=24%, list=15%, signal=28%
GOBP_FATTY_ACID_DERIVATIVE_BIOSYNTHETIC_PROCESS	55	-0.290551	-1.07898	0.369231	0.98971	1	1366	tags=16%, list=8%, signal=18%
GOBP_REGULATION_OF_HISTONE_H3_K9_METHYLATION	19	-0.355189	-1.07897	0.358178	0.98792	1	3214	tags=26%, list=18%, signal=32%
GOBP_NEGATIVE_REGULATION_OF_NEURAL_PRECURSOR_CELL_PROLIFERATION	20	-0.383315	-1.07874	0.362976	0.986903	1	3518	tags=40%, list=20%, signal=50%
GOBP_POSITIVE_REGULATION_OF_SMOOTH_MUSCLE_CELL_PROLIFERATION	95	-0.272126	-1.0778	0.337884	0.988487	1	2806	tags=24%, list=16%, signal=29%
GOBP_POSITIVE_REGULATION_OF_MRNA_METABOLIC_PROCESS	83	-0.24609	-1.07758	0.334623	0.987418	1	3148	tags=24%, list=17%, signal=29%
GOBP_POSITIVE_REGULATION_OF_EXTRINSIC_APOPTOTIC_SIGNALING_PATHWAY	47	-0.270888	-1.07752	0.312614	0.985859	1	2272	tags=15%, list=13%, signal=17%
GOBP_REGULATION_OF_DNA_DAMAGE_CHECKPOINT	15	-0.421766	-1.07727	0.40678	0.984898	1	5111	tags=53%, list=28%, signal=74%
GOBP_POSITIVE_REGULATION_OF_PEPTIDYL_LYSINE_ACETYLATION	33	-0.303091	-1.07713	0.339048	0.983599	1	2341	tags=21%, list=13%, signal=24%
GOBP_MOVEMENT_IN_HOST_ENVIRONMENT	167	-0.255074	-1.07711	0.351351	0.981855	1	1977	tags=19%, list=11%, signal=21%
GOBP_DNA_MODIFICATION	114	-0.234189	-1.07686	0.291209	0.980957	1	4029	tags=26%, list=22%, signal=34%
GOBP_NEGATIVE_REGULATION_OF_CHROMOSOME_ORGANIZATION	88	-0.282458	-1.07657	0.363821	0.98013	1	3296	tags=27%, list=18%, signal=33%
GOBP_REGULATION_OF_MICROGLIAL_CELL_ACTIVATION	20	-0.42117	-1.07588	0.358047	0.980885	1	1273	tags=15%, list=7%, signal=16%
GOBP_POLYSACCHARIDE_CATABOLIC_PROCESS	27	-0.37198	-1.07574	0.366142	0.979574	1	249	tags=7%, list=1%, signal=7%
GOBP_PHOSPHATIDYLSERINE_METABOLIC_PROCESS	37	-0.310222	-1.07562	0.352705	0.978165	1	2122	tags=19%, list=12%, signal=21%
GOBP_REGULATION_OF_CELLULAR_RESPONSE_TO_VASCULAR_ENDOTHELIAL_GROWTH_FACTOR_STIMULUS	27	-0.392486	-1.07498	0.360465	0.978651	1	2809	tags=30%, list=16%, signal=35%
GOBP_RESPONSE_TO_EXTRACELLULAR_STIMULUS	465	-0.232085	-1.07475	0.257951	0.977733	1	2290	tags=18%, list=13%, signal=21%
GOBP_N_GLYCAN_PROCESSING	19	-0.365969	-1.07418	0.39	0.977994	1	1959	tags=26%, list=11%, signal=29%
GOBP_ALPHA_AMINO_ACID_CATABOLIC_PROCESS	85	-0.273623	-1.07397	0.330784	0.977067	1	1308	tags=14%, list=7%, signal=15%
GOBP_HOMEOSTASIS_OF_NUMBER_OF_CELLS	244	-0.240953	-1.07391	0.319788	0.97548	1	3221	tags=25%, list=18%, signal=31%
GOBP_ALDITOL_METABOLIC_PROCESS	22	-0.378231	-1.07364	0.346516	0.974663	1	2266	tags=32%, list=13%, signal=36%
GOBP_ORGANIC_ACID_BIOSYNTHETIC_PROCESS	313	-0.260755	-1.07343	0.338028	0.973674	1	1829	tags=18%, list=10%, signal=20%
GOBP_TELOMERE_MAINTENANCE_VIA_TELOMERE_LENGTHENING	78	-0.265208	-1.07289	0.334025	0.973887	1	3533	tags=27%, list=20%, signal=33%
GOBP_STEROID_HORMONE_BIOSYNTHETIC_PROCESS	47	-0.34149	-1.07224	0.366782	0.974354	1	2580	tags=23%, list=14%, signal=27%
GOBP_POSITIVE_REGULATION_OF_PROTEIN_DEPOLYMERIZATION	19	-0.380973	-1.07195	0.339468	0.973654	1	3762	tags=37%, list=21%, signal=47%
GOBP_REGULATION_OF_MYOBLAST_FUSION	18	-0.357544	-1.07162	0.332685	0.973056	1	470	tags=17%, list=3%, signal=17%
GOBP_POSITIVE_REGULATION_OF_GLIAL_CELL_PROLIFERATION	18	-0.378388	-1.07147	0.382643	0.97186	1	3112	tags=33%, list=17%, signal=40%
GOBP_NEGATIVE_REGULATION_OF_PROTEIN_TYROSINE_KINASE_ACTIVITY	30	-0.320708	-1.07127	0.363128	0.970828	1	4435	tags=37%, list=25%, signal=49%
GOBP_FOLIC_ACID_METABOLIC_PROCESS	17	-0.351672	-1.0708	0.362573	0.970976	1	1246	tags=18%, list=7%, signal=19%
GOBP_RESPONSE_TO_ACTIVITY	69	-0.27362	-1.07066	0.315197	0.969728	1	2839	tags=26%, list=16%, signal=31%
GOBP_PROTEIN_METHYLATION	166	-0.214593	-1.07056	0.315891	0.9684	1	4716	tags=30%, list=26%, signal=40%
GOBP_POSITIVE_REGULATION_OF_VASCULATURE_DEVELOPMENT	167	-0.272201	-1.06925	0.323636	0.971391	1	3101	tags=24%, list=17%, signal=29%
GOBP_POSITIVE_REGULATION_OF_SMALL_MOLECULE_METABOLIC_PROCESS	138	-0.283858	-1.0691	0.336957	0.970246	1	1968	tags=19%, list=11%, signal=21%
GOBP_RAB_PROTEIN_SIGNAL_TRANSDUCTION	21	-0.328654	-1.06898	0.387914	0.968968	1	1485	tags=19%, list=8%, signal=21%
GOBP_NUCLEIC_ACID_PHOSPHODIESTER_BOND_HYDROLYSIS	292	-0.256243	-1.06887	0.338742	0.96769	1	3651	tags=25%, list=20%, signal=30%
GOBP_BONE_RESORPTION	61	-0.289483	-1.06886	0.297456	0.966045	1	2273	tags=21%, list=13%, signal=24%
GOBP_REGULATION_OF_HISTONE_METHYLATION	60	-0.276446	-1.06885	0.356838	0.964415	1	3366	tags=23%, list=19%, signal=29%
GOBP_INTESTINAL_ABSORPTION	39	-0.382856	-1.06693	0.404973	0.969407	1	3399	tags=41%, list=19%, signal=50%
GOBP_CELL_PROLIFERATION_INVOLVED_IN_HEART_MORPHOGENESIS	16	-0.420615	-1.06472	0.380863	0.975404	1	2268	tags=31%, list=13%, signal=36%
GOBP_NUCLEOSIDE_PHOSPHATE_BIOSYNTHETIC_PROCESS	256	-0.242645	-1.06359	0.304688	0.977822	1	3075	tags=21%, list=17%, signal=26%
GOBP_HISTONE_DEUBIQUITINATION	23	-0.326461	-1.06329	0.38833	0.977208	1	3917	tags=43%, list=22%, signal=55%
GOBP_NEGATIVE_REGULATION_OF_PROTEIN_KINASE_B_SIGNALING	61	-0.341442	-1.06233	0.396648	0.978928	1	3662	tags=30%, list=20%, signal=37%
GOBP_ANDROGEN_RECEPTOR_SIGNALING_PATHWAY	39	-0.298159	-1.06224	0.384615	0.977597	1	2723	tags=23%, list=15%, signal=27%
GOBP_NEGATIVE_REGULATION_OF_MYELOID_CELL_DIFFERENTIATION	76	-0.26758	-1.06189	0.345009	0.977119	1	3366	tags=29%, list=19%, signal=35%
GOBP_VIRAL_RELEASE_FROM_HOST_CELL	31	-0.296549	-1.06178	0.371134	0.975791	1	718	tags=10%, list=4%, signal=10%
GOBP_CIRCADIAN_RHYTHM	209	-0.234117	-1.06174	0.375618	0.974273	1	2759	tags=21%, list=15%, signal=25%
GOBP_PHOTORECEPTOR_CELL_DEVELOPMENT	46	-0.29841	-1.06101	0.358047	0.97514	1	3044	tags=30%, list=17%, signal=37%
GOBP_AMINOGLYCAN_CATABOLIC_PROCESS	67	-0.315175	-1.06072	0.375472	0.974514	1	3044	tags=28%, list=17%, signal=34%
GOBP_NEGATIVE_REGULATION_OF_REACTIVE_OXYGEN_SPECIES_METABOLIC_PROCESS	59	-0.298948	-1.06067	0.353497	0.972997	1	1874	tags=17%, list=10%, signal=19%
GOBP_CELLULAR_RESPONSE_TO_FATTY_ACID	35	-0.299511	-1.06043	0.400749	0.972226	1	2245	tags=29%, list=12%, signal=33%
GOBP_ESTABLISHMENT_OF_PROTEIN_LOCALIZATION_TO_TELOMERE	18	-0.426582	-1.05997	0.395062	0.972025	1	4710	tags=50%, list=26%, signal=68%
GOBP_NEGATIVE_REGULATION_OF_LIPID_STORAGE	22	-0.354592	-1.05996	0.386282	0.970412	1	461	tags=14%, list=3%, signal=14%
GOBP_BLASTOCYST_GROWTH	19	-0.335505	-1.05991	0.38523	0.968929	1	3253	tags=37%, list=18%, signal=45%
GOBP_VACUOLAR_ACIDIFICATION	23	-0.314764	-1.05959	0.372659	0.968373	1	2269	tags=17%, list=13%, signal=20%
GOBP_RESPONSE_TO_HYDROGEN_PEROXIDE	132	-0.278008	-1.05934	0.34955	0.967604	1	2004	tags=20%, list=11%, signal=23%
GOBP_POSITIVE_REGULATION_OF_G1_S_TRANSITION_OF_MITOTIC_CELL_CYCLE	39	-0.298594	-1.05886	0.370143	0.967555	1	4186	tags=33%, list=23%, signal=43%
GOBP_WATER_SOLUBLE_VITAMIN_METABOLIC_PROCESS	77	-0.292553	-1.05832	0.35272	0.967641	1	3312	tags=27%, list=18%, signal=33%
GOBP_REGULATION_OF_B_CELL_RECEPTOR_SIGNALING_PATHWAY	26	-0.467102	-1.05827	0.462282	0.966178	1	4218	tags=50%, list=23%, signal=65%
GOBP_TRANSITION_METAL_ION_TRANSPORT	124	-0.274008	-1.05811	0.364602	0.965126	1	2491	tags=19%, list=14%, signal=22%
GOBP_NEGATIVE_REGULATION_OF_MAPK_CASCADE	174	-0.263634	-1.05754	0.391791	0.965383	1	3531	tags=28%, list=20%, signal=34%
GOBP_NUCLEOSIDE_SALVAGE	15	-0.397142	-1.0575	0.404124	0.963934	1	986	tags=20%, list=5%, signal=21%
GOBP_ESTABLISHMENT_OF_PIGMENT_GRANULE_LOCALIZATION	24	-0.300521	-1.05695	0.364892	0.964247	1	2013	tags=17%, list=11%, signal=19%
GOBP_GLUCOCORTICOID_METABOLIC_PROCESS	24	-0.377212	-1.05692	0.359929	0.96276	1	48	tags=8%, list=0%, signal=8%
GOBP_POSITIVE_REGULATION_OF_STEROID_METABOLIC_PROCESS	29	-0.370332	-1.05419	0.418112	0.970192	1	2917	tags=28%, list=16%, signal=33%
GOBP_MICROTUBULE_BUNDLE_FORMATION	107	-0.292422	-1.05415	0.395437	0.968739	1	2319	tags=21%, list=13%, signal=25%
GOBP_REGULATION_OF_PHOSPHOPROTEIN_PHOSPHATASE_ACTIVITY	113	-0.236838	-1.05412	0.351301	0.967225	1	3572	tags=24%, list=20%, signal=30%
GOBP_PEPTIDYL_GLUTAMIC_ACID_MODIFICATION	30	-0.345765	-1.0539	0.427734	0.966444	1	3503	tags=33%, list=19%, signal=41%
GOBP_TRANSEPITHELIAL_TRANSPORT	30	-0.352653	-1.05355	0.382353	0.966054	1	3668	tags=43%, list=20%, signal=54%
GOBP_REGULATION_OF_CELLULAR_CARBOHYDRATE_METABOLIC_PROCESS	143	-0.250016	-1.05345	0.36036	0.964808	1	1968	tags=19%, list=11%, signal=21%
GOBP_NEGATIVE_REGULATION_OF_NEURON_DEATH	187	-0.253254	-1.05339	0.346429	0.963412	1	1693	tags=16%, list=9%, signal=17%
GOBP_REGULATION_OF_EPITHELIAL_CELL_APOPTOTIC_PROCESS	89	-0.27359	-1.05297	0.326047	0.963275	1	1835	tags=16%, list=10%, signal=17%
GOBP_POSITIVE_REGULATION_OF_SIGNAL_TRANSDUCTION_BY_P53_CLASS_MEDIATOR	21	-0.375258	-1.0529	0.397436	0.961922	1	2445	tags=24%, list=14%, signal=28%
GOBP_NUCLEOSIDE_TRIPHOSPHATE_METABOLIC_PROCESS	102	-0.305939	-1.05201	0.399254	0.963408	1	2180	tags=18%, list=12%, signal=20%
GOBP_RESPONSE_TO_UV_B	16	-0.401976	-1.05191	0.400735	0.962119	1	948	tags=19%, list=5%, signal=20%
GOBP_POSITIVE_REGULATION_OF_ATPASE_ACTIVITY	57	-0.299873	-1.0518	0.361423	0.960926	1	2106	tags=21%, list=12%, signal=24%
GOBP_RECOMBINATIONAL_REPAIR	137	-0.293255	-1.05148	0.38	0.96051	1	6087	tags=53%, list=34%, signal=79%
GOBP_ENDOPLASMIC_RETICULUM_CALCIUM_ION_HOMEOSTASIS	25	-0.323168	-1.05092	0.389222	0.960766	1	2295	tags=24%, list=13%, signal=27%
GOBP_ANIMAL_ORGAN_REGENERATION	72	-0.25754	-1.04972	0.358156	0.96326	1	1856	tags=18%, list=10%, signal=20%
GOBP_NEUROTRANSMITTER_METABOLIC_PROCESS	29	-0.38165	-1.0497	0.375734	0.961741	1	1028	tags=17%, list=6%, signal=18%
GOBP_NEGATIVE_REGULATION_OF_PEPTIDYL_SERINE_PHOSPHORYLATION	29	-0.3206	-1.04957	0.365169	0.960636	1	4338	tags=38%, list=24%, signal=50%
GOBP_INTRINSIC_APOPTOTIC_SIGNALING_PATHWAY_IN_RESPONSE_TO_OXIDATIVE_STRESS	44	-0.316931	-1.04917	0.400366	0.960372	1	1700	tags=20%, list=9%, signal=23%
GOBP_ALPHA_AMINO_ACID_METABOLIC_PROCESS	182	-0.255798	-1.0487	0.375231	0.960346	1	1340	tags=14%, list=7%, signal=15%
GOBP_STEROL_TRANSPORT	119	-0.292109	-1.04844	0.369202	0.959673	1	3399	tags=27%, list=19%, signal=33%
GOBP_FATTY_ACID_METABOLIC_PROCESS	370	-0.242078	-1.04813	0.359375	0.959103	1	1829	tags=17%, list=10%, signal=19%
GOBP_CELLULAR_CARBOHYDRATE_BIOSYNTHETIC_PROCESS	85	-0.288064	-1.04718	0.386752	0.960676	1	1829	tags=19%, list=10%, signal=21%
GOBP_PRE_MIRNA_PROCESSING	15	-0.309296	-1.04713	0.391732	0.959309	1	924	tags=13%, list=5%, signal=14%
GOBP_REGULATION_OF_DOUBLE_STRAND_BREAK_REPAIR	85	-0.283287	-1.04653	0.39823	0.95976	1	4944	tags=35%, list=27%, signal=48%
GOBP_POSITIVE_REGULATION_OF_PROTEIN_CONTAINING_COMPLEX_ASSEMBLY	248	-0.22222	-1.04631	0.375712	0.958938	1	3387	tags=21%, list=19%, signal=26%
GOBP_VITAMIN_TRANSPORT	36	-0.323006	-1.04601	0.384058	0.958393	1	2917	tags=31%, list=16%, signal=36%
GOBP_EPIDERMIS_DEVELOPMENT	380	-0.276656	-1.04441	0.379817	0.962122	1	2285	tags=17%, list=13%, signal=19%
GOBP_POSITIVE_REGULATION_OF_DNA_METABOLIC_PROCESS	195	-0.219222	-1.04408	0.354086	0.96167	1	3533	tags=21%, list=20%, signal=26%
GOBP_POSITIVE_REGULATION_OF_HISTONE_METHYLATION	35	-0.308386	-1.04396	0.404661	0.960567	1	3366	tags=26%, list=19%, signal=32%
GOBP_BASEMENT_MEMBRANE_ORGANIZATION	29	-0.342366	-1.04278	0.416174	0.96313	1	1406	tags=14%, list=8%, signal=15%
GOBP_NUCLEOSIDE_DIPHOSPHATE_METABOLIC_PROCESS	152	-0.230697	-1.04213	0.359465	0.963675	1	2233	tags=20%, list=12%, signal=22%
GOBP_REGULATION_OF_KERATINOCYTE_PROLIFERATION	35	-0.369519	-1.04211	0.438721	0.962209	1	3774	tags=40%, list=21%, signal=50%
GOBP_POSITIVE_REGULATION_OF_EXTRACELLULAR_MATRIX_ORGANIZATION	23	-0.354574	-1.04168	0.391304	0.962007	1	1415	tags=17%, list=8%, signal=19%
GOBP_REGULATION_OF_NATURAL_KILLER_CELL_ACTIVATION	32	-0.324085	-1.04145	0.362617	0.961234	1	970	tags=16%, list=5%, signal=16%
GOBP_POSITIVE_REGULATION_OF_TRANSLATIONAL_INITIATION	26	-0.281906	-1.04136	0.351816	0.960044	1	1810	tags=15%, list=10%, signal=17%
GOBP_REGULATION_OF_NEUROBLAST_PROLIFERATION	31	-0.356003	-1.0408	0.415842	0.960328	1	760	tags=13%, list=4%, signal=13%
GOBP_POSITIVE_REGULATION_OF_PROTEIN_AUTOPHOSPHORYLATION	27	-0.342721	-1.04077	0.419878	0.958924	1	2689	tags=26%, list=15%, signal=30%
GOBP_RNA_3_END_PROCESSING	143	-0.240402	-1.0406	0.360748	0.95799	1	4360	tags=24%, list=24%, signal=31%
GOBP_TISSUE_REGENERATION	70	-0.296905	-1.04039	0.394161	0.957221	1	1596	tags=16%, list=9%, signal=17%
GOBP_RESPONSE_TO_HYPEROXIA	22	-0.326363	-1.04014	0.398374	0.956496	1	4689	tags=45%, list=26%, signal=61%
GOBP_PHOSPHOLIPID_TRANSPORT	92	-0.270049	-1.03943	0.352941	0.957244	1	3271	tags=27%, list=18%, signal=33%
GOBP_PEPTIDYL_LYSINE_MODIFICATION	373	-0.222097	-1.03874	0.417671	0.958007	1	4348	tags=31%, list=24%, signal=39%
GOBP_NEGATIVE_REGULATION_OF_PEPTIDASE_ACTIVITY	225	-0.265251	-1.03852	0.378571	0.957191	1	1616	tags=13%, list=9%, signal=14%
GOBP_REGULATION_OF_DNA_DEPENDENT_DNA_REPLICATION	45	-0.298848	-1.03814	0.373196	0.957009	1	2899	tags=29%, list=16%, signal=34%
GOBP_MATING_BEHAVIOR	21	-0.35735	-1.03802	0.38856	0.955925	1	1313	tags=14%, list=7%, signal=15%
GOBP_EMBRYONIC_DIGIT_MORPHOGENESIS	51	-0.300261	-1.03775	0.413084	0.95536	1	1543	tags=24%, list=9%, signal=26%
GOBP_CHROMOSOME_ORGANIZATION_INVOLVED_IN_MEIOTIC_CELL_CYCLE	66	-0.3215	-1.03717	0.415414	0.955824	1	5691	tags=45%, list=32%, signal=66%
GOBP_REGULATION_OF_KERATINOCYTE_DIFFERENTIATION	39	-0.357325	-1.03688	0.435805	0.955244	1	2828	tags=28%, list=16%, signal=33%
GOBP_NUCLEAR_TRANSCRIBED_MRNA_CATABOLIC_PROCESS_DEADENYLATION_DEPENDENT_DECAY	77	-0.264456	-1.03651	0.392045	0.954974	1	2741	tags=17%, list=15%, signal=20%
GOBP_MRNA_3_END_PROCESSING	99	-0.234508	-1.03596	0.380282	0.955218	1	4360	tags=23%, list=24%, signal=30%
GOBP_RESPONSE_TO_DRUG	350	-0.233283	-1.03583	0.384083	0.95421	1	2155	tags=17%, list=12%, signal=19%
GOBP_AMINE_CATABOLIC_PROCESS	29	-0.351825	-1.0356	0.407801	0.95345	1	1314	tags=17%, list=7%, signal=19%
GOBP_REGULATION_OF_ACTIN_NUCLEATION	30	-0.261499	-1.03541	0.422397	0.952617	1	1058	tags=10%, list=6%, signal=11%
GOBP_REGULATION_OF_TELOMERASE_ACTIVITY	47	-0.255857	-1.03469	0.37721	0.95335	1	3533	tags=26%, list=20%, signal=32%
GOBP_PHOSPHATIDYLSERINE_ACYL_CHAIN_REMODELING	22	-0.378363	-1.03398	0.426692	0.954219	1	2122	tags=27%, list=12%, signal=31%
GOBP_POSITIVE_REGULATION_OF_AMYLOID_PRECURSOR_PROTEIN_CATABOLIC_PROCESS	24	-0.345706	-1.03358	0.420152	0.954057	1	1122	tags=17%, list=6%, signal=18%
GOBP_POSITIVE_REGULATION_OF_MITOCHONDRION_ORGANIZATION	84	-0.275535	-1.03348	0.39212	0.95292	1	3221	tags=24%, list=18%, signal=29%
GOBP_SULFUR_COMPOUND_TRANSPORT	49	-0.302604	-1.03269	0.458867	0.953896	1	2463	tags=31%, list=14%, signal=35%
GOBP_REGULATION_OF_STEROL_TRANSPORT	68	-0.301513	-1.03242	0.402878	0.953384	1	3306	tags=24%, list=18%, signal=29%
GOBP_POSITIVE_REGULATION_OF_CARBOHYDRATE_METABOLIC_PROCESS	78	-0.3053	-1.03219	0.422764	0.952629	1	2169	tags=23%, list=12%, signal=26%
GOBP_IRON_ION_TRANSPORT	77	-0.292532	-1.03206	0.402482	0.951564	1	1796	tags=17%, list=10%, signal=19%
GOBP_REGULATION_OF_INTRINSIC_APOPTOTIC_SIGNALING_PATHWAY_BY_P53_CLASS_MEDIATOR	27	-0.381848	-1.03158	0.447876	0.951548	1	2824	tags=33%, list=16%, signal=39%
GOBP_NATURAL_KILLER_CELL_DIFFERENTIATION	18	-0.35242	-1.03097	0.47205	0.952031	1	2911	tags=22%, list=16%, signal=26%
GOBP_VITAMIN_BIOSYNTHETIC_PROCESS	19	-0.339132	-1.03076	0.41954	0.95127	1	1562	tags=26%, list=9%, signal=29%
GOBP_PLASMINOGEN_ACTIVATION	23	-0.422474	-1.03038	0.407678	0.950966	1	1549	tags=22%, list=9%, signal=24%
GOBP_DNA_REPLICATION_CHECKPOINT	17	-0.447152	-1.03017	0.440265	0.95024	1	4151	tags=47%, list=23%, signal=61%
GOBP_MALE_GENITALIA_DEVELOPMENT	20	-0.376527	-1.03	0.406615	0.949347	1	266	tags=15%, list=1%, signal=15%
GOBP_SIGNAL_TRANSDUCTION_BY_P53_CLASS_MEDIATOR	257	-0.210703	-1.02986	0.387674	0.948384	1	4029	tags=27%, list=22%, signal=34%
GOBP_STEM_CELL_PROLIFERATION	64	-0.271924	-1.02967	0.371154	0.947546	1	2587	tags=20%, list=14%, signal=24%
GOBP_NON_RECOMBINATIONAL_REPAIR	92	-0.261974	-1.02938	0.444444	0.94711	1	5858	tags=45%, list=32%, signal=66%
GOBP_TRANSCRIPTION_BY_RNA_POLYMERASE_III	46	-0.286414	-1.02938	0.418651	0.945709	1	3908	tags=24%, list=22%, signal=30%
GOBP_REGULATION_OF_CARBOHYDRATE_METABOLIC_PROCESS	204	-0.22902	-1.02912	0.426471	0.94514	1	2233	tags=18%, list=12%, signal=20%
GOBP_MITOTIC_G2_M_TRANSITION_CHECKPOINT	36	-0.309651	-1.02833	0.42029	0.946213	1	5696	tags=58%, list=32%, signal=85%
GOBP_ERYTHROCYTE_HOMEOSTASIS	118	-0.249987	-1.02826	0.360075	0.945033	1	3411	tags=31%, list=19%, signal=38%
GOBP_PROTEIN_LOCALIZATION_TO_CHROMOSOME_TELOMERIC_REGION	30	-0.337731	-1.02814	0.432377	0.944023	1	4710	tags=40%, list=26%, signal=54%
GOBP_POSITIVE_REGULATION_OF_STRIATED_MUSCLE_CELL_APOPTOTIC_PROCESS	15	-0.385545	-1.028	0.420043	0.943081	1	1593	tags=20%, list=9%, signal=22%
GOBP_STRIATUM_DEVELOPMENT	17	-0.388672	-1.02738	0.406504	0.943589	1	3295	tags=47%, list=18%, signal=58%
GOBP_PROGRAMMED_NECROTIC_CELL_DEATH	50	-0.27975	-1.02731	0.414062	0.942451	1	2544	tags=24%, list=14%, signal=28%
GOBP_POSITIVE_REGULATION_OF_SMOOTH_MUSCLE_CELL_APOPTOTIC_PROCESS	17	-0.316917	-1.02679	0.381119	0.94264	1	1169	tags=12%, list=6%, signal=13%
GOBP_REVERSE_CHOLESTEROL_TRANSPORT	19	-0.412612	-1.02658	0.438306	0.941941	1	3767	tags=42%, list=21%, signal=53%
GOBP_INSULIN_RECEPTOR_SIGNALING_PATHWAY	143	-0.24469	-1.02655	0.404494	0.940627	1	3610	tags=25%, list=20%, signal=31%
GOBP_CELLULAR_RESPONSE_TO_ARSENIC_CONTAINING_SUBSTANCE	18	-0.392935	-1.02633	0.458867	0.940025	1	1878	tags=22%, list=10%, signal=25%
GOBP_NEGATIVE_REGULATION_OF_HYDROLASE_ACTIVITY	415	-0.229857	-1.02555	0.391941	0.941096	1	1810	tags=13%, list=10%, signal=14%
GOBP_CELLULAR_AMINO_ACID_CATABOLIC_PROCESS	102	-0.265394	-1.02532	0.422265	0.940445	1	2831	tags=25%, list=16%, signal=30%
GOBP_SENSORY_PERCEPTION_OF_SMELL	323	-0.301783	-1.0253	0.426263	0.939125	1	5289	tags=12%, list=29%, signal=16%
GOBP_REGULATION_OF_MACROAUTOPHAGY	157	-0.232586	-1.02457	0.416503	0.9401	1	2557	tags=18%, list=14%, signal=21%
GOBP_REGULATION_OF_CELLULAR_RESPONSE_TO_INSULIN_STIMULUS	66	-0.302429	-1.02392	0.428305	0.940661	1	2273	tags=21%, list=13%, signal=24%
GOBP_NADP_METABOLIC_PROCESS	33	-0.329182	-1.0228	0.42065	0.942733	1	1179	tags=18%, list=7%, signal=19%
GOBP_REGULATION_OF_VASCULOGENESIS	16	-0.384471	-1.02248	0.409836	0.942311	1	2428	tags=38%, list=13%, signal=43%
GOBP_POSITIVE_REGULATION_OF_ACTIN_NUCLEATION	15	-0.342713	-1.02214	0.448207	0.942028	1	949	tags=13%, list=5%, signal=14%
GOBP_NEGATIVE_REGULATION_OF_RNA_SPLICING	25	-0.298734	-1.02184	0.427435	0.941675	1	3201	tags=20%, list=18%, signal=24%
GOBP_RESPONSE_TO_CAFFEINE	17	-0.334953	-1.02182	0.464213	0.940358	1	855	tags=18%, list=5%, signal=19%
GOBP_GLIAL_CELL_MIGRATION	48	-0.322972	-1.0217	0.444444	0.939396	1	549	tags=8%, list=3%, signal=9%
GOBP_SKELETAL_MUSCLE_TISSUE_REGENERATION	36	-0.31728	-1.02157	0.446097	0.938436	1	2355	tags=22%, list=13%, signal=26%
GOBP_AUTOPHAGY_OF_MITOCHONDRION	72	-0.269216	-1.02146	0.406615	0.937352	1	2333	tags=18%, list=13%, signal=21%
GOBP_REGULATION_OF_DEFENSE_RESPONSE_TO_BACTERIUM	16	-0.390504	-1.02124	0.454717	0.93671	1	2030	tags=31%, list=11%, signal=35%
GOBP_LIPOPROTEIN_LOCALIZATION	16	-0.41275	-1.01992	0.470803	0.939511	1	1570	tags=25%, list=9%, signal=27%
GOBP_PROTEIN_LOCALIZATION_TO_ENDOSOME	24	-0.323156	-1.01957	0.45229	0.93933	1	668	tags=13%, list=4%, signal=13%
GOBP_SPERM_EGG_RECOGNITION	57	-0.303106	-1.01717	0.390826	0.945286	1	1616	tags=16%, list=9%, signal=17%
GOBP_SKELETAL_MUSCLE_CONTRACTION	44	-0.296481	-1.01686	0.386926	0.944891	1	2295	tags=18%, list=13%, signal=21%
GOBP_MYELOID_CELL_HOMEOSTASIS	141	-0.246672	-1.01639	0.413084	0.945006	1	3411	tags=30%, list=19%, signal=37%
GOBP_REGULATION_OF_FATTY_ACID_METABOLIC_PROCESS	96	-0.290446	-1.01595	0.440647	0.94496	1	1739	tags=23%, list=10%, signal=25%
GOBP_REGULATION_OF_GASTRULATION	16	-0.374889	-1.01589	0.45283	0.943799	1	4119	tags=38%, list=23%, signal=49%
GOBP_KERATAN_SULFATE_BIOSYNTHETIC_PROCESS	27	-0.363158	-1.0157	0.422619	0.943043	1	2096	tags=37%, list=12%, signal=42%
GOBP_SPECIFICATION_OF_SYMMETRY	124	-0.25543	-1.01556	0.44381	0.94214	1	3111	tags=24%, list=17%, signal=29%
GOBP_POSITIVE_REGULATION_OF_CELL_SUBSTRATE_JUNCTION_ORGANIZATION	30	-0.339202	-1.01521	0.481696	0.941892	1	1632	tags=20%, list=9%, signal=22%
GOBP_POSITIVE_REGULATION_OF_DNA_REPAIR	74	-0.238473	-1.0151	0.413592	0.940932	1	2700	tags=18%, list=15%, signal=21%
GOBP_REGULATION_OF_ALTERNATIVE_MRNA_SPLICING_VIA_SPLICEOSOME	57	-0.236304	-1.01469	0.438662	0.940868	1	4297	tags=28%, list=24%, signal=37%
GOBP_LIPID_CATABOLIC_PROCESS	323	-0.245046	-1.01438	0.402098	0.94062	1	2383	tags=19%, list=13%, signal=21%
GOBP_INNER_DYNEIN_ARM_ASSEMBLY	16	-0.431049	-1.01342	0.452941	0.942243	1	5992	tags=50%, list=33%, signal=75%
GOBP_SPERM_AXONEME_ASSEMBLY	22	-0.319395	-1.01101	0.465116	0.948417	1	2319	tags=32%, list=13%, signal=36%
GOBP_CELLULAR_RESPONSE_TO_ESTRADIOL_STIMULUS	36	-0.292617	-1.01061	0.464151	0.948264	1	2247	tags=31%, list=12%, signal=35%
GOBP_AUTOPHAGOSOME_ORGANIZATION	94	-0.230255	-1.01029	0.44856	0.947956	1	2742	tags=20%, list=15%, signal=24%
GOBP_GLYCEROPHOSPHOLIPID_METABOLIC_PROCESS	337	-0.218926	-1.01001	0.443775	0.94753	1	3089	tags=22%, list=17%, signal=26%
GOBP_ORGANOPHOSPHATE_ESTER_TRANSPORT	127	-0.25434	-1.00982	0.416206	0.946764	1	3271	tags=27%, list=18%, signal=32%
GOBP_POSITIVE_REGULATION_OF_INTERLEUKIN_1_PRODUCTION	59	-0.298904	-1.00942	0.43058	0.946752	1	792	tags=12%, list=4%, signal=12%
GOBP_RETINOIC_ACID_RECEPTOR_SIGNALING_PATHWAY	30	-0.298167	-1.00941	0.450652	0.945491	1	2476	tags=23%, list=14%, signal=27%
GOBP_SPHINGOMYELIN_METABOLIC_PROCESS	15	-0.348081	-1.00903	0.464351	0.945284	1	2063	tags=33%, list=11%, signal=38%
GOBP_REGULATION_OF_SIGNAL_TRANSDUCTION_BY_P53_CLASS_MEDIATOR	173	-0.21766	-1.00892	0.396825	0.944307	1	4029	tags=27%, list=22%, signal=35%
GOBP_RESPONSE_TO_LIGHT_STIMULUS	307	-0.211126	-1.00829	0.41989	0.944882	1	3363	tags=22%, list=19%, signal=26%
GOBP_POSITIVE_REGULATION_OF_LAMELLIPODIUM_ORGANIZATION	37	-0.294761	-1.0081	0.419355	0.944112	1	4986	tags=51%, list=28%, signal=71%
GOBP_CELLULAR_RESPONSE_TO_GROWTH_HORMONE_STIMULUS	21	-0.302329	-1.008	0.486137	0.943111	1	3797	tags=33%, list=21%, signal=42%
GOBP_REGULATION_OF_CHROMATIN_SILENCING	18	-0.390108	-1.00786	0.469729	0.942233	1	1370	tags=22%, list=8%, signal=24%
GOBP_LIPOPOLYSACCHARIDE_MEDIATED_SIGNALING_PATHWAY	53	-0.297202	-1.00732	0.434866	0.942526	1	2580	tags=23%, list=14%, signal=26%
GOBP_REGULATION_OF_TISSUE_REMODELING	85	-0.288634	-1.00675	0.465385	0.942983	1	2273	tags=19%, list=13%, signal=21%
GOBP_V_D_J_RECOMBINATION	16	-0.32552	-1.00666	0.416185	0.941917	1	4732	tags=44%, list=26%, signal=59%
GOBP_ICOSANOID_BIOSYNTHETIC_PROCESS	47	-0.301346	-1.00662	0.44334	0.940738	1	2346	tags=26%, list=13%, signal=29%
GOBP_LIVER_REGENERATION	31	-0.283912	-1.00613	0.46558	0.940985	1	1856	tags=23%, list=10%, signal=25%
GOBP_ATP_BIOSYNTHETIC_PROCESS	52	-0.353477	-1.00604	0.498195	0.939988	1	1700	tags=17%, list=9%, signal=19%
GOBP_CELL_DEATH_IN_RESPONSE_TO_OXIDATIVE_STRESS	87	-0.279466	-1.00601	0.437848	0.938764	1	2742	tags=22%, list=15%, signal=26%
GOBP_NUCLEUS_ORGANIZATION	122	-0.211772	-1.00568	0.436433	0.938515	1	2432	tags=16%, list=13%, signal=18%
GOBP_POSITIVE_REGULATION_OF_NEUROBLAST_PROLIFERATION	21	-0.390296	-1.00533	0.452756	0.938254	1	592	tags=14%, list=3%, signal=15%
GOBP_REGULATION_OF_RNA_SPLICING	142	-0.225045	-1.00528	0.419355	0.937078	1	4331	tags=30%, list=24%, signal=39%
GOBP_OLEFINIC_COMPOUND_METABOLIC_PROCESS	108	-0.275763	-1.00381	0.461261	0.940224	1	1377	tags=16%, list=8%, signal=17%
GOBP_RESPONSE_TO_METAL_ION	337	-0.230193	-1.00249	0.427273	0.943007	1	2273	tags=20%, list=13%, signal=22%
GOBP_REGULATION_OF_LIPOPROTEIN_PARTICLE_CLEARANCE	30	-0.322484	-1.00242	0.468124	0.941928	1	3142	tags=17%, list=17%, signal=20%
GOBP_THYROID_HORMONE_GENERATION	21	-0.341168	-1.00163	0.465291	0.942952	1	2505	tags=38%, list=14%, signal=44%
GOBP_CELL_JUNCTION_DISASSEMBLY	20	-0.367114	-1.00124	0.42315	0.942856	1	16	tags=5%, list=0%, signal=5%
GOBP_SNARE_COMPLEX_ASSEMBLY	18	-0.324444	-0.999869	0.46833	0.945681	1	4789	tags=56%, list=27%, signal=76%
GOBP_ENDOCARDIAL_CUSHION_MORPHOGENESIS	33	-0.331003	-0.999385	0.476008	0.945854	1	2456	tags=27%, list=14%, signal=32%
GOBP_PHOSPHATIDYLGLYCEROL_ACYL_CHAIN_REMODELING	18	-0.365317	-0.999283	0.487805	0.944891	1	1759	tags=28%, list=10%, signal=31%
GOBP_INTRINSIC_APOPTOTIC_SIGNALING_PATHWAY	279	-0.243378	-0.999077	0.456679	0.944239	1	2295	tags=18%, list=13%, signal=21%
GOBP_PHOSPHATIDYLGLYCEROL_METABOLIC_PROCESS	37	-0.263068	-0.998353	0.47551	0.945144	1	1905	tags=19%, list=11%, signal=21%
GOBP_POSITIVE_REGULATION_OF_ACTIN_FILAMENT_POLYMERIZATION	93	-0.24321	-0.997951	0.481766	0.94494	1	1058	tags=11%, list=6%, signal=11%
GOBP_PROTEIN_TRANSPORT_ALONG_MICROTUBULE	68	-0.227103	-0.997683	0.51992	0.944503	1	3525	tags=29%, list=20%, signal=36%
GOBP_REGULATION_OF_INSULIN_RECEPTOR_SIGNALING_PATHWAY	69	-0.288496	-0.996882	0.487319	0.945528	1	1968	tags=19%, list=11%, signal=21%
GOBP_INACTIVATION_OF_MAPK_ACTIVITY	26	-0.349028	-0.996543	0.460259	0.94532	1	4103	tags=38%, list=23%, signal=50%
GOBP_NUCLEAR_MEMBRANE_ORGANIZATION	17	-0.320671	-0.99549	0.444444	0.947119	1	5450	tags=47%, list=30%, signal=67%
GOBP_RESPONSE_TO_X_RAY	32	-0.29209	-0.995032	0.444874	0.947188	1	3010	tags=31%, list=17%, signal=37%
GOBP_B_CELL_APOPTOTIC_PROCESS	25	-0.308135	-0.994856	0.469043	0.946465	1	3874	tags=36%, list=21%, signal=46%
GOBP_MICROTUBULE_ORGANIZING_CENTER_LOCALIZATION	30	-0.331316	-0.994841	0.496788	0.945245	1	3717	tags=33%, list=21%, signal=42%
GOBP_NEGATIVE_REGULATION_OF_PROTEOLYSIS	311	-0.237324	-0.994627	0.526224	0.944665	1	1743	tags=13%, list=10%, signal=14%
GOBP_POSITIVE_REGULATION_OF_DNA_BINDING_TRANSCRIPTION_FACTOR_ACTIVITY	260	-0.216872	-0.994409	0.457391	0.944045	1	3130	tags=21%, list=17%, signal=25%
GOBP_PIGMENT_GRANULE_LOCALIZATION	26	-0.277858	-0.993792	0.445312	0.944623	1	2013	tags=15%, list=11%, signal=17%
GOBP_POLY_A_PLUS_MRNA_EXPORT_FROM_NUCLEUS	20	-0.351947	-0.993776	0.460784	0.943425	1	5188	tags=35%, list=29%, signal=49%
GOBP_ACTIN_FILAMENT_BASED_TRANSPORT	21	-0.390957	-0.993053	0.500986	0.944364	1	3255	tags=38%, list=18%, signal=46%
GOBP_AMINO_ACID_IMPORT	48	-0.308642	-0.99304	0.496269	0.943147	1	1923	tags=27%, list=11%, signal=30%
GOBP_GLYCEROLIPID_METABOLIC_PROCESS	419	-0.21536	-0.992895	0.482109	0.942341	1	2434	tags=18%, list=13%, signal=20%
GOBP_POSITIVE_REGULATION_OF_GRANULOCYTE_CHEMOTAXIS	24	-0.392625	-0.992891	0.465779	0.941115	1	1912	tags=25%, list=11%, signal=28%
GOBP_REGULATION_OF_PEPTIDYL_LYSINE_ACETYLATION	61	-0.232049	-0.992876	0.48155	0.939917	1	4210	tags=31%, list=23%, signal=40%
GOBP_CELLULAR_RESPONSE_TO_EXTERNAL_STIMULUS	295	-0.222904	-0.992315	0.478899	0.940309	1	2580	tags=20%, list=14%, signal=23%
GOBP_POSITIVE_REGULATION_OF_NUCLEOTIDE_METABOLIC_PROCESS	43	-0.325158	-0.992086	0.436433	0.939723	1	1089	tags=19%, list=6%, signal=20%
GOBP_MICROTUBULE_BASED_MOVEMENT	362	-0.227877	-0.992026	0.50297	0.938671	1	3376	tags=23%, list=19%, signal=28%
GOBP_RESPONSE_TO_ZINC_ION	46	-0.308353	-0.991834	0.464552	0.938031	1	2273	tags=26%, list=13%, signal=30%
GOBP_REGULATION_OF_PROTEIN_DEPHOSPHORYLATION	135	-0.20928	-0.991689	0.497132	0.937154	1	3572	tags=23%, list=20%, signal=28%
GOBP_NEGATIVE_REGULATION_OF_INTERLEUKIN_1_BETA_PRODUCTION	33	-0.36895	-0.991601	0.485714	0.936167	1	3130	tags=18%, list=17%, signal=22%
GOBP_VASCULAR_WOUND_HEALING	21	-0.390527	-0.991522	0.472505	0.93517	1	2985	tags=33%, list=17%, signal=40%
GOBP_PROTEIN_LIPID_COMPLEX_ASSEMBLY	34	-0.345734	-0.991413	0.502868	0.934255	1	3459	tags=35%, list=19%, signal=44%
GOBP_HISTONE_DEACETYLATION	74	-0.236592	-0.991255	0.451128	0.933465	1	2980	tags=20%, list=17%, signal=24%
GOBP_RIBONUCLEOSIDE_TRIPHOSPHATE_METABOLIC_PROCESS	81	-0.304585	-0.990917	0.486034	0.933242	1	2180	tags=17%, list=12%, signal=20%
GOBP_GOLGI_TO_VACUOLE_TRANSPORT	19	-0.374341	-0.990548	0.503401	0.933114	1	2632	tags=21%, list=15%, signal=25%
GOBP_POSITIVE_REGULATION_OF_UBIQUITIN_PROTEIN_TRANSFERASE_ACTIVITY	30	-0.287478	-0.990411	0.495327	0.932259	1	1723	tags=17%, list=10%, signal=18%
GOBP_POSITIVE_REGULATION_OF_DNA_BIOSYNTHETIC_PROCESS	65	-0.254352	-0.990103	0.427992	0.931981	1	2809	tags=22%, list=16%, signal=25%
GOBP_FORELIMB_MORPHOGENESIS	36	-0.322053	-0.989355	0.484685	0.933009	1	831	tags=14%, list=5%, signal=15%
GOBP_PODOSOME_ASSEMBLY	16	-0.356925	-0.989164	0.460348	0.932288	1	1702	tags=19%, list=9%, signal=21%
GOBP_MITOTIC_DNA_INTEGRITY_CHECKPOINT	105	-0.253672	-0.988986	0.511294	0.931672	1	5258	tags=42%, list=29%, signal=59%
GOBP_REGULATION_OF_STEM_CELL_PROLIFERATION	41	-0.263849	-0.988972	0.451243	0.930508	1	1178	tags=12%, list=7%, signal=13%
GOBP_PEPTIDYL_LYSINE_TRIMETHYLATION	42	-0.254275	-0.987758	0.499014	0.932785	1	3930	tags=26%, list=22%, signal=33%
GOBP_RELAXATION_OF_CARDIAC_MUSCLE	17	-0.328504	-0.986091	0.537313	0.93635	1	1346	tags=29%, list=7%, signal=32%
GOBP_RESPONSE_TO_INCREASED_OXYGEN_LEVELS	29	-0.283541	-0.985782	0.490946	0.935984	1	5205	tags=48%, list=29%, signal=68%
GOBP_POSITIVE_REGULATION_OF_I_KAPPAB_KINASE_NF_KAPPAB_SIGNALING	174	-0.217713	-0.985768	0.48	0.934823	1	1898	tags=15%, list=11%, signal=17%
GOBP_EPIDERMAL_CELL_DIFFERENTIATION	279	-0.273011	-0.98568	0.475138	0.933884	1	2634	tags=18%, list=15%, signal=20%
GOBP_KERATINOCYTE_PROLIFERATION	46	-0.320272	-0.985617	0.469965	0.932867	1	3104	tags=30%, list=17%, signal=37%
GOBP_ALPHA_BETA_T_CELL_PROLIFERATION	34	-0.341953	-0.985349	0.424528	0.932383	1	1822	tags=26%, list=10%, signal=29%
GOBP_NEGATIVE_REGULATION_OF_SMOOTH_MUSCLE_CELL_PROLIFERATION	61	-0.315023	-0.984816	0.498162	0.932743	1	1855	tags=16%, list=10%, signal=18%
GOBP_POSITIVE_REGULATION_OF_MITOCHONDRIAL_FISSION	17	-0.301023	-0.984233	0.481262	0.933107	1	2557	tags=24%, list=14%, signal=27%
GOBP_REGULATION_OF_TRANSLATIONAL_INITIATION	75	-0.268153	-0.983852	0.469811	0.932996	1	3681	tags=27%, list=20%, signal=33%
GOBP_POSITIVE_REGULATION_OF_MYELOID_CELL_DIFFERENTIATION	100	-0.242765	-0.983744	0.448214	0.93211	1	3648	tags=28%, list=20%, signal=35%
GOBP_INTRACELLULAR_ESTROGEN_RECEPTOR_SIGNALING_PATHWAY	57	-0.245572	-0.983636	0.481973	0.931279	1	2753	tags=23%, list=15%, signal=27%
GOBP_NUCLEOBASE_BIOSYNTHETIC_PROCESS	18	-0.341464	-0.982487	0.488323	0.933339	1	5694	tags=61%, list=32%, signal=89%
GOBP_REGULATION_OF_DEFENSE_RESPONSE_TO_VIRUS	64	-0.24676	-0.98095	0.506641	0.936402	1	2361	tags=22%, list=13%, signal=25%
GOBP_TRANSITION_METAL_ION_HOMEOSTASIS	127	-0.258197	-0.980773	0.487719	0.935707	1	1421	tags=15%, list=8%, signal=16%
GOBP_POSITIVE_REGULATION_OF_MRNA_PROCESSING	32	-0.249003	-0.980602	0.510163	0.935035	1	3066	tags=22%, list=17%, signal=26%
GOBP_DEFINITIVE_HEMOPOIESIS	19	-0.327588	-0.980284	0.45583	0.934811	1	2985	tags=26%, list=17%, signal=32%
GOBP_NEUROMUSCULAR_PROCESS_CONTROLLING_BALANCE	41	-0.301937	-0.979617	0.482176	0.935396	1	467	tags=7%, list=3%, signal=7%
GOBP_PHOSPHOLIPID_METABOLIC_PROCESS	409	-0.209741	-0.979604	0.508571	0.934263	1	2434	tags=17%, list=13%, signal=19%
GOBP_REGULATION_OF_EMBRYONIC_DEVELOPMENT	60	-0.261457	-0.979438	0.50101	0.933546	1	2718	tags=20%, list=15%, signal=23%
GOBP_COVALENT_CHROMATIN_MODIFICATION	448	-0.229408	-0.978522	0.507307	0.935046	1	5013	tags=35%, list=28%, signal=48%
GOBP_NEGATIVE_REGULATION_OF_INTRINSIC_APOPTOTIC_SIGNALING_PATHWAY	93	-0.260217	-0.978408	0.495202	0.934205	1	2847	tags=24%, list=16%, signal=28%
GOBP_HORMONE_MEDIATED_SIGNALING_PATHWAY	187	-0.23159	-0.978257	0.479705	0.933449	1	2753	tags=21%, list=15%, signal=25%
GOBP_CELL_CELL_JUNCTION_ORGANIZATION	205	-0.258018	-0.977514	0.488806	0.934415	1	3539	tags=24%, list=20%, signal=29%
GOBP_RNA_DEPENDENT_DNA_BIOSYNTHETIC_PROCESS	69	-0.252187	-0.976738	0.439024	0.935516	1	4263	tags=32%, list=24%, signal=42%
GOBP_NEGATIVE_REGULATION_OF_RHO_PROTEIN_SIGNAL_TRANSDUCTION	21	-0.350132	-0.976689	0.513627	0.934478	1	3618	tags=38%, list=20%, signal=48%
GOBP_REGULATION_OF_PROTEIN_MATURATION	58	-0.249107	-0.975582	0.538331	0.936546	1	1549	tags=16%, list=9%, signal=17%
GOBP_REGULATION_OF_CELL_CYCLE_PHASE_TRANSITION	458	-0.190042	-0.975145	0.525862	0.936564	1	3902	tags=24%, list=22%, signal=30%
GOBP_PROTEIN_LIPID_COMPLEX_SUBUNIT_ORGANIZATION	53	-0.301666	-0.974817	0.514981	0.936365	1	722	tags=15%, list=4%, signal=16%
GOBP_NEGATIVE_REGULATION_OF_VIRAL_ENTRY_INTO_HOST_CELL	19	-0.364006	-0.973468	0.48566	0.938914	1	1297	tags=16%, list=7%, signal=17%
GOBP_PROTEIN_INSERTION_INTO_MITOCHONDRIAL_MEMBRANE_INVOLVED_IN_APOPTOTIC_SIGNALING_PATHWAY	30	-0.320014	-0.973284	0.464684	0.938262	1	2225	tags=23%, list=12%, signal=27%
GOBP_REGULATION_OF_CELL_CYCLE_CHECKPOINT	31	-0.295773	-0.972755	0.490909	0.938573	1	5682	tags=52%, list=31%, signal=75%
GOBP_PYRIMIDINE_CONTAINING_COMPOUND_BIOSYNTHETIC_PROCESS	36	-0.302709	-0.972463	0.47541	0.938193	1	2473	tags=25%, list=14%, signal=29%
GOBP_REGULATION_OF_GENERATION_OF_PRECURSOR_METABOLITES_AND_ENERGY	158	-0.200297	-0.972189	0.53626	0.937782	1	3846	tags=26%, list=21%, signal=33%
GOBP_DNA_SYNTHESIS_INVOLVED_IN_DNA_REPAIR	53	-0.283046	-0.972156	0.474206	0.9367	1	2053	tags=19%, list=11%, signal=21%
GOBP_CELLULAR_IRON_ION_HOMEOSTASIS	67	-0.273846	-0.970797	0.502752	0.939423	1	1421	tags=16%, list=8%, signal=18%
GOBP_REGULATION_OF_MACROPHAGE_ACTIVATION	59	-0.297447	-0.970554	0.496552	0.938949	1	1582	tags=19%, list=9%, signal=20%
GOBP_RESPONSE_TO_MINERALOCORTICOID	31	-0.309388	-0.970169	0.506446	0.938913	1	3523	tags=35%, list=20%, signal=44%
GOBP_REGULATION_OF_RELEASE_OF_CYTOCHROME_C_FROM_MITOCHONDRIA	44	-0.319353	-0.970025	0.506542	0.938143	1	1835	tags=20%, list=10%, signal=23%
GOBP_POLYAMINE_METABOLIC_PROCESS	17	-0.404012	-0.969599	0.544592	0.93821	1	1314	tags=24%, list=7%, signal=25%
GOBP_C21_STEROID_HORMONE_BIOSYNTHETIC_PROCESS	26	-0.354221	-0.969465	0.533088	0.937412	1	2580	tags=27%, list=14%, signal=31%
GOBP_TOLL_LIKE_RECEPTOR_SIGNALING_PATHWAY	150	-0.233507	-0.96902	0.496283	0.937576	1	1406	tags=12%, list=8%, signal=13%
GOBP_PHOSPHATIDYLCHOLINE_CATABOLIC_PROCESS	15	-0.340268	-0.968457	0.529289	0.937955	1	2968	tags=40%, list=16%, signal=48%
GOBP_PYRIMIDINE_RIBONUCLEOSIDE_TRIPHOSPHATE_METABOLIC_PROCESS	16	-0.356791	-0.968217	0.518887	0.937397	1	2180	tags=19%, list=12%, signal=21%
GOBP_BLOOD_VESSEL_REMODELING	45	-0.281586	-0.96814	0.47012	0.936507	1	801	tags=11%, list=4%, signal=12%
GOBP_LABYRINTHINE_LAYER_DEVELOPMENT	44	-0.287309	-0.967995	0.506718	0.935766	1	2877	tags=30%, list=16%, signal=35%
GOBP_GOLGI_TO_ENDOSOME_TRANSPORT	16	-0.447982	-0.96786	0.608592	0.93503	1	3469	tags=25%, list=19%, signal=31%
GOBP_REGULATION_OF_MITOCHONDRIAL_FISSION	27	-0.272578	-0.967715	0.538462	0.934283	1	1693	tags=19%, list=9%, signal=20%
GOBP_GLYCEROLIPID_CATABOLIC_PROCESS	73	-0.28638	-0.967653	0.534323	0.933338	1	1797	tags=21%, list=10%, signal=23%
GOBP_POSITIVE_REGULATION_OF_JUN_KINASE_ACTIVITY	68	-0.284385	-0.965467	0.520747	0.93827	1	2656	tags=22%, list=15%, signal=26%
GOBP_HOMOLOGOUS_CHROMOSOME_SEGREGATION	58	-0.305917	-0.965388	0.527574	0.937369	1	4856	tags=40%, list=27%, signal=54%
GOBP_POSITIVE_REGULATION_OF_EPITHELIAL_CELL_DIFFERENTIATION	57	-0.299791	-0.965184	0.548507	0.936788	1	2779	tags=26%, list=15%, signal=31%
GOBP_ENDOCARDIAL_CUSHION_FORMATION	24	-0.347472	-0.964769	0.482213	0.936754	1	2456	tags=29%, list=14%, signal=34%
GOBP_APOPTOTIC_CELL_CLEARANCE	48	-0.310717	-0.964689	0.528757	0.935858	1	1914	tags=19%, list=11%, signal=21%
GOBP_REGULATION_OF_TRIGLYCERIDE_BIOSYNTHETIC_PROCESS	19	-0.314611	-0.964604	0.522863	0.934964	1	1227	tags=21%, list=7%, signal=23%
GOBP_SEX_DETERMINATION	19	-0.328637	-0.964548	0.519608	0.933984	1	2688	tags=21%, list=15%, signal=25%
GOBP_POSITIVE_REGULATION_OF_ANIMAL_ORGAN_MORPHOGENESIS	30	-0.337782	-0.964371	0.540952	0.933389	1	602	tags=13%, list=3%, signal=14%
GOBP_PIGMENT_GRANULE_ORGANIZATION	28	-0.25811	-0.964091	0.550095	0.933064	1	1546	tags=18%, list=9%, signal=20%
GOBP_POSITIVE_REGULATION_OF_ALCOHOL_BIOSYNTHETIC_PROCESS	23	-0.347539	-0.963859	0.512346	0.932585	1	1835	tags=22%, list=10%, signal=24%
GOBP_EPITHELIAL_CELL_APOPTOTIC_PROCESS	111	-0.242101	-0.963324	0.531835	0.932917	1	2655	tags=19%, list=15%, signal=22%
GOBP_CILIARY_BASAL_BODY_PLASMA_MEMBRANE_DOCKING	94	-0.249163	-0.963014	0.503068	0.93271	1	3512	tags=31%, list=19%, signal=38%
GOBP_POSITIVE_REGULATION_OF_DOUBLE_STRAND_BREAK_REPAIR_VIA_NONHOMOLOGOUS_END_JOINING	16	-0.310006	-0.962984	0.545802	0.931687	1	6515	tags=56%, list=36%, signal=88%
GOBP_CYTOPLASMIC_TRANSLATION	96	-0.404598	-0.96216	0.543478	0.932788	1	3615	tags=27%, list=20%, signal=34%
GOBP_VIRAL_TRANSLATION	16	-0.344932	-0.961727	0.546973	0.932964	1	1452	tags=19%, list=8%, signal=20%
GOBP_REGULATION_OF_EPIDERMIS_DEVELOPMENT	66	-0.291885	-0.961381	0.500952	0.932822	1	2209	tags=20%, list=12%, signal=22%
GOBP_LOW_DENSITY_LIPOPROTEIN_PARTICLE_CLEARANCE	41	-0.292979	-0.961076	0.489324	0.932509	1	680	tags=10%, list=4%, signal=10%
GOBP_CELLULAR_RESPONSE_TO_GLUCOSE_STARVATION	47	-0.266773	-0.960741	0.49009	0.932241	1	1158	tags=11%, list=6%, signal=11%
GOBP_DEFENSE_RESPONSE_TO_FUNGUS	28	-0.370863	-0.960704	0.528713	0.931239	1	1421	tags=21%, list=8%, signal=23%
GOBP_ALCOHOL_BIOSYNTHETIC_PROCESS	153	-0.2352	-0.960637	0.538899	0.930288	1	3186	tags=24%, list=18%, signal=29%
GOBP_AXONEME_ASSEMBLY	76	-0.277693	-0.960577	0.545966	0.929366	1	3664	tags=28%, list=20%, signal=35%
GOBP_CELLULAR_MODIFIED_AMINO_ACID_BIOSYNTHETIC_PROCESS	42	-0.28428	-0.959718	0.496016	0.930486	1	1325	tags=12%, list=7%, signal=13%
GOBP_BIOLOGICAL_PROCESS_INVOLVED_IN_INTERACTION_WITH_HOST	209	-0.213839	-0.959638	0.539034	0.929608	1	2786	tags=20%, list=15%, signal=23%
GOBP_REGULATION_OF_FIBROBLAST_GROWTH_FACTOR_RECEPTOR_SIGNALING_PATHWAY	33	-0.313465	-0.958961	0.550476	0.930297	1	2893	tags=30%, list=16%, signal=36%
GOBP_NEGATIVE_REGULATION_OF_MRNA_SPLICING_VIA_SPLICEOSOME	20	-0.264644	-0.958227	0.49076	0.931098	1	3201	tags=20%, list=18%, signal=24%
GOBP_I_KAPPAB_PHOSPHORYLATION	20	-0.309104	-0.958012	0.498141	0.930597	1	16	tags=5%, list=0%, signal=5%
GOBP_REGULATION_OF_DNA_BIOSYNTHETIC_PROCESS	107	-0.215488	-0.957878	0.498092	0.929827	1	2809	tags=21%, list=16%, signal=24%
GOBP_POSITIVE_REGULATION_OF_TRIGLYCERIDE_METABOLIC_PROCESS	23	-0.292748	-0.956762	0.550476	0.931669	1	2917	tags=30%, list=16%, signal=36%
GOBP_POSITIVE_REGULATION_OF_FATTY_ACID_METABOLIC_PROCESS	38	-0.326895	-0.956098	0.528985	0.932432	1	1377	tags=21%, list=8%, signal=23%
GOBP_PHOSPHATIDYLCHOLINE_BIOSYNTHETIC_PROCESS	39	-0.250196	-0.954725	0.54321	0.934986	1	1254	tags=15%, list=7%, signal=16%
GOBP_UBIQUINONE_METABOLIC_PROCESS	18	-0.380065	-0.954325	0.516569	0.934952	1	1745	tags=22%, list=10%, signal=25%
GOBP_PROTEIN_DNA_COMPLEX_SUBUNIT_ORGANIZATION	227	-0.22454	-0.953771	0.50497	0.935312	1	4076	tags=28%, list=23%, signal=35%
GOBP_DNA_METHYLATION_OR_DEMETHYLATION	92	-0.22823	-0.95279	0.547893	0.936797	1	4157	tags=27%, list=23%, signal=35%
GOBP_POSITIVE_REGULATION_OF_MYOBLAST_DIFFERENTIATION	19	-0.358815	-0.952087	0.517241	0.937716	1	2402	tags=26%, list=13%, signal=30%
GOBP_RESPONSE_TO_INSULIN	278	-0.224718	-0.95184	0.519713	0.937258	1	3653	tags=27%, list=20%, signal=33%
GOBP_REGULATION_OF_MRNA_3_END_PROCESSING	28	-0.22465	-0.951126	0.521739	0.938231	1	4360	tags=32%, list=24%, signal=42%
GOBP_SULFUR_AMINO_ACID_BIOSYNTHETIC_PROCESS	16	-0.343416	-0.950766	0.543599	0.938076	1	409	tags=13%, list=2%, signal=13%
GOBP_NEGATIVE_REGULATION_OF_BIOMINERALIZATION	29	-0.302478	-0.950381	0.566406	0.938021	1	1415	tags=17%, list=8%, signal=19%
GOBP_REGULATION_OF_ORGANELLE_ASSEMBLY	183	-0.229297	-0.950059	0.626638	0.937816	1	3452	tags=25%, list=19%, signal=30%
GOBP_POSITIVE_REGULATION_OF_ENDOTHELIAL_CELL_DIFFERENTIATION	16	-0.450066	-0.950014	0.532164	0.936854	1	2580	tags=19%, list=14%, signal=22%
GOBP_TELOMERE_ORGANIZATION	151	-0.215931	-0.949977	0.521739	0.935855	1	3533	tags=23%, list=20%, signal=29%
GOBP_REGULATION_OF_CARDIAC_MUSCLE_ADAPTATION	17	-0.448457	-0.949631	0.563406	0.935685	1	4292	tags=35%, list=24%, signal=46%
GOBP_RESPONSE_TO_FOOD	37	-0.29143	-0.949631	0.532609	0.934616	1	2013	tags=22%, list=11%, signal=24%
GOBP_ADAPTIVE_THERMOGENESIS	153	-0.25231	-0.94914	0.526217	0.934864	1	1739	tags=18%, list=10%, signal=19%
GOBP_CENTRIOLE_ASSEMBLY	43	-0.406444	-0.948228	0.59952	0.9363	1	5586	tags=56%, list=31%, signal=81%
GOBP_DIOL_BIOSYNTHETIC_PROCESS	20	-0.319097	-0.948199	0.571695	0.935304	1	2703	tags=25%, list=15%, signal=29%
GOBP_MACROPHAGE_MIGRATION	50	-0.292018	-0.945684	0.548913	0.94116	1	1582	tags=14%, list=9%, signal=15%
GOBP_ENDOPLASMIC_RETICULUM_MANNOSE_TRIMMING	16	-0.295464	-0.945556	0.524896	0.940425	1	2931	tags=25%, list=16%, signal=30%
GOBP_FLUID_TRANSPORT	30	-0.301271	-0.945342	0.564103	0.939933	1	3336	tags=40%, list=18%, signal=49%
GOBP_REGULATION_OF_PROTEIN_AUTOPHOSPHORYLATION	47	-0.283909	-0.945106	0.548638	0.939491	1	2828	tags=26%, list=16%, signal=30%
GOBP_NUCLEOTIDE_PHOSPHORYLATION	129	-0.222359	-0.943858	0.534091	0.941749	1	3840	tags=31%, list=21%, signal=39%
GOBP_KERATINOCYTE_DIFFERENTIATION	221	-0.282929	-0.943443	0.53405	0.941918	1	2634	tags=16%, list=15%, signal=19%
GOBP_REGULATION_OF_RYANODINE_SENSITIVE_CALCIUM_RELEASE_CHANNEL_ACTIVITY	25	-0.335363	-0.943041	0.561069	0.941865	1	885	tags=16%, list=5%, signal=17%
GOBP_REGULATION_OF_BICELLULAR_TIGHT_JUNCTION_ASSEMBLY	25	-0.306793	-0.942662	0.545966	0.941828	1	3072	tags=28%, list=17%, signal=34%
GOBP_NEURON_DEATH	332	-0.216444	-0.942526	0.57672	0.941095	1	2158	tags=16%, list=12%, signal=18%
GOBP_REGULATION_OF_REACTIVE_OXYGEN_SPECIES_BIOSYNTHETIC_PROCESS	93	-0.227592	-0.941006	0.62298	0.944286	1	1920	tags=13%, list=11%, signal=14%
GOBP_EOSINOPHIL_CHEMOTAXIS	16	-0.410543	-0.94075	0.556985	0.943904	1	789	tags=13%, list=4%, signal=13%
GOBP_INTEGRIN_ACTIVATION	25	-0.322818	-0.939419	0.547809	0.946445	1	1388	tags=12%, list=8%, signal=13%
GOBP_NEGATIVE_REGULATION_OF_SPROUTING_ANGIOGENESIS	28	-0.372321	-0.939282	0.571429	0.945703	1	2544	tags=14%, list=14%, signal=17%
GOBP_MITOTIC_CELL_CYCLE_CHECKPOINT	158	-0.229867	-0.938961	0.54906	0.945488	1	3733	tags=25%, list=21%, signal=32%
GOBP_RESPONSE_TO_STIMULUS_INVOLVED_IN_REGULATION_OF_MUSCLE_ADAPTATION	16	-0.346108	-0.938647	0.560484	0.945308	1	1829	tags=19%, list=10%, signal=21%
GOBP_CILIUM_OR_FLAGELLUM_DEPENDENT_CELL_MOTILITY	122	-0.236949	-0.938293	0.671429	0.945209	1	2865	tags=23%, list=16%, signal=27%
GOBP_FAT_SOLUBLE_VITAMIN_METABOLIC_PROCESS	43	-0.277732	-0.938223	0.565138	0.944327	1	1327	tags=14%, list=7%, signal=15%
GOBP_PEPTIDYL_TYROSINE_AUTOPHOSPHORYLATION	21	-0.305924	-0.937954	0.585799	0.943911	1	3036	tags=33%, list=17%, signal=40%
GOBP_REGULATION_OF_VASCULATURE_DEVELOPMENT	327	-0.230473	-0.937598	0.564663	0.943717	1	3237	tags=21%, list=18%, signal=25%
GOBP_OLEFINIC_COMPOUND_BIOSYNTHETIC_PROCESS	22	-0.376008	-0.937449	0.551527	0.943085	1	1071	tags=18%, list=6%, signal=19%
GOBP_RESPONSE_TO_CALCIUM_ION	141	-0.248583	-0.937363	0.569832	0.942258	1	2234	tags=22%, list=12%, signal=25%
GOBP_CYTOPLASMIC_MICROTUBULE_ORGANIZATION	62	-0.278333	-0.936681	0.55336	0.942912	1	4131	tags=34%, list=23%, signal=44%
GOBP_SNRNA_TRANSCRIPTION	75	-0.263726	-0.936407	0.536585	0.942545	1	4262	tags=27%, list=24%, signal=35%
GOBP_POSITIVE_REGULATION_OF_NF_KAPPAB_TRANSCRIPTION_FACTOR_ACTIVITY	154	-0.210275	-0.935974	0.573741	0.942573	1	1887	tags=13%, list=10%, signal=14%
GOBP_ENDOCRINE_PROCESS	76	-0.267404	-0.935902	0.60367	0.941713	1	1182	tags=14%, list=7%, signal=15%
GOBP_REGULATION_OF_MULTI_ORGANISM_PROCESS	44	-0.264316	-0.934923	0.583004	0.943186	1	2580	tags=25%, list=14%, signal=29%
GOBP_ENDOCYTIC_RECYCLING	50	-0.255863	-0.934896	0.55332	0.942206	1	4476	tags=36%, list=25%, signal=48%
GOBP_B_CELL_HOMEOSTASIS	28	-0.31875	-0.934753	0.543788	0.941532	1	3221	tags=32%, list=18%, signal=39%
GOBP_REGULATION_OF_PROTEIN_STABILITY	284	-0.196816	-0.934225	0.558824	0.941828	1	3917	tags=26%, list=22%, signal=32%
GOBP_DNA_DEPENDENT_DNA_REPLICATION_MAINTENANCE_OF_FIDELITY	47	-0.303906	-0.933963	0.537657	0.941461	1	4341	tags=43%, list=24%, signal=56%
GOBP_PSEUDOPODIUM_ORGANIZATION	16	-0.33123	-0.933811	0.532197	0.940841	1	2065	tags=25%, list=11%, signal=28%
GOBP_RHYTHMIC_PROCESS	291	-0.213175	-0.933321	0.613913	0.941102	1	3334	tags=23%, list=18%, signal=28%
GOBP_EMBRYONIC_APPENDAGE_MORPHOGENESIS	112	-0.260721	-0.933011	0.610136	0.940865	1	1679	tags=18%, list=9%, signal=20%
GOBP_POSITIVE_REGULATION_OF_CILIUM_ASSEMBLY	24	-0.286084	-0.932745	0.59465	0.940549	1	3452	tags=29%, list=19%, signal=36%
GOBP_CELLULAR_RESPONSE_TO_KETONE	88	-0.238579	-0.932424	0.57041	0.940357	1	3550	tags=30%, list=20%, signal=37%
GOBP_AMYLOID_PRECURSOR_PROTEIN_BIOSYNTHETIC_PROCESS	24	-0.326978	-0.931958	0.539806	0.940617	1	923	tags=13%, list=5%, signal=13%
GOBP_RESPONSE_TO_REACTIVE_OXYGEN_SPECIES	217	-0.231343	-0.931698	0.571942	0.94025	1	2059	tags=18%, list=11%, signal=21%
GOBP_NITRIC_OXIDE_SYNTHASE_BIOSYNTHETIC_PROCESS	20	-0.305633	-0.929866	0.605714	0.944064	1	2477	tags=35%, list=14%, signal=41%
GOBP_REGULATION_OF_DNA_TEMPLATED_TRANSCRIPTION_ELONGATION	50	-0.211844	-0.92957	0.573674	0.94372	1	4027	tags=28%, list=22%, signal=36%
GOBP_SKIN_EPIDERMIS_DEVELOPMENT	83	-0.26773	-0.929484	0.528864	0.942891	1	3398	tags=30%, list=19%, signal=37%
GOBP_PHAGOSOME_ACIDIFICATION	28	-0.336064	-0.929377	0.54845	0.942166	1	191	tags=7%, list=1%, signal=7%
GOBP_PROTEIN_POLYUBIQUITINATION	330	-0.187447	-0.929327	0.589362	0.941246	1	4115	tags=25%, list=23%, signal=32%
GOBP_POSITIVE_REGULATION_OF_NUCLEOCYTOPLASMIC_TRANSPORT	61	-0.206789	-0.929104	0.576375	0.940798	1	3797	tags=26%, list=21%, signal=33%
GOBP_POSITIVE_REGULATION_OF_CELLULAR_AMIDE_METABOLIC_PROCESS	154	-0.237334	-0.928728	0.57845	0.940677	1	3179	tags=22%, list=18%, signal=27%
GOBP_CELLULAR_RESPONSE_TO_VITAMIN	30	-0.314778	-0.928684	0.543186	0.939781	1	1465	tags=23%, list=8%, signal=25%
GOBP_REGULATION_OF_FATTY_ACID_TRANSPORT	48	-0.287282	-0.928332	0.543307	0.93974	1	1550	tags=17%, list=9%, signal=18%
GOBP_SPERM_MOTILITY	95	-0.249366	-0.927913	0.631769	0.939895	1	2865	tags=22%, list=16%, signal=26%
GOBP_CELLULAR_TRANSITION_METAL_ION_HOMEOSTASIS	106	-0.254864	-0.927616	0.617857	0.939682	1	1628	tags=15%, list=9%, signal=16%
GOBP_HISTONE_H3_K4_METHYLATION	52	-0.265443	-0.927434	0.610619	0.939091	1	4415	tags=38%, list=24%, signal=51%
GOBP_DORSAL_VENTRAL_PATTERN_FORMATION	76	-0.299713	-0.926672	0.583838	0.940111	1	3006	tags=21%, list=17%, signal=25%
GOBP_REGULATION_OF_MRNA_POLYADENYLATION	17	-0.249341	-0.92657	0.57652	0.939326	1	5486	tags=47%, list=30%, signal=68%
GOBP_NEGATIVE_REGULATION_OF_LOCOMOTION	360	-0.226992	-0.925112	0.601835	0.942219	1	2106	tags=15%, list=12%, signal=17%
GOBP_NEGATIVE_REGULATION_OF_DNA_DAMAGE_RESPONSE_SIGNAL_TRANSDUCTION_BY_P53_CLASS_MEDIATOR	15	-0.322987	-0.924418	0.607706	0.942926	1	3036	tags=33%, list=17%, signal=40%
GOBP_MULTIVESICULAR_BODY_SORTING_PATHWAY	34	-0.264279	-0.924343	0.550308	0.942102	1	3408	tags=24%, list=19%, signal=29%
GOBP_COCHLEA_MORPHOGENESIS	21	-0.33696	-0.924048	0.570611	0.941876	1	2779	tags=33%, list=15%, signal=39%
GOBP_REGULATION_OF_CARDIAC_MUSCLE_CONTRACTION_BY_REGULATION_OF_THE_RELEASE_OF_SEQUESTERED_CALCIUM_ION	21	-0.325537	-0.923715	0.556191	0.941691	1	885	tags=14%, list=5%, signal=15%
GOBP_ACTIN_FILAMENT_DEPOLYMERIZATION	59	-0.291967	-0.922708	0.554902	0.943325	1	4184	tags=41%, list=23%, signal=53%
GOBP_NEGATIVE_REGULATION_OF_NITRIC_OXIDE_METABOLIC_PROCESS	18	-0.330528	-0.922595	0.526703	0.942621	1	1406	tags=17%, list=8%, signal=18%
GOBP_HEART_FORMATION	29	-0.307244	-0.921839	0.583643	0.943523	1	831	tags=14%, list=5%, signal=14%
GOBP_PROTEIN_CONTAINING_COMPLEX_LOCALIZATION	278	-0.170525	-0.921445	0.625498	0.943617	1	3946	tags=23%, list=22%, signal=29%
GOBP_PANCREAS_DEVELOPMENT	73	-0.253941	-0.921346	0.607214	0.942825	1	2202	tags=19%, list=12%, signal=22%
GOBP_REGULATION_OF_LIPID_STORAGE	56	-0.270924	-0.921342	0.570128	0.941834	1	680	tags=13%, list=4%, signal=13%
GOBP_DOPAMINERGIC_NEURON_DIFFERENTIATION	36	-0.282115	-0.920176	0.56	0.94374	1	2725	tags=31%, list=15%, signal=36%
GOBP_POSITIVE_REGULATION_OF_CYTOSKELETON_ORGANIZATION	216	-0.213089	-0.919808	0.618692	0.943635	1	1711	tags=12%, list=9%, signal=13%
GOBP_CELLULAR_RESPONSE_TO_CARBOHYDRATE_STIMULUS	136	-0.228153	-0.918293	0.603147	0.946484	1	2372	tags=18%, list=13%, signal=20%
GOBP_POSITIVE_REGULATION_OF_LAMELLIPODIUM_ASSEMBLY	29	-0.259328	-0.91785	0.581614	0.946682	1	4986	tags=52%, list=28%, signal=71%
GOBP_BONE_GROWTH	26	-0.328328	-0.917403	0.592157	0.946833	1	2806	tags=23%, list=16%, signal=27%
GOBP_RESPONSE_TO_EPIDERMAL_GROWTH_FACTOR	46	-0.298012	-0.916889	0.581818	0.947141	1	4126	tags=37%, list=23%, signal=48%
GOBP_ACYLGLYCEROL_HOMEOSTASIS	38	-0.331351	-0.915914	0.57554	0.948622	1	1295	tags=16%, list=7%, signal=17%
GOBP_NCRNA_EXPORT_FROM_NUCLEUS	37	-0.270422	-0.915845	0.536534	0.947788	1	5404	tags=41%, list=30%, signal=58%
GOBP_CELL_CELL_ADHESION_MEDIATED_BY_CADHERIN	28	-0.32357	-0.915671	0.585462	0.947243	1	3631	tags=32%, list=20%, signal=40%
GOBP_CHROMATIN_SILENCING	63	-0.259217	-0.915408	0.554104	0.946904	1	5121	tags=37%, list=28%, signal=51%
GOBP_POSITIVE_REGULATION_OF_TOR_SIGNALING	42	-0.260839	-0.915405	0.59375	0.945912	1	1875	tags=17%, list=10%, signal=19%
GOBP_REGULATION_OF_DEPHOSPHORYLATION	202	-0.178977	-0.915336	0.712355	0.945082	1	3572	tags=21%, list=20%, signal=26%
GOBP_METANEPHRIC_TUBULE_DEVELOPMENT	21	-0.309118	-0.91516	0.613208	0.944573	1	2779	tags=29%, list=15%, signal=34%
GOBP_REGULATION_OF_TRANSLATION_IN_RESPONSE_TO_STRESS	21	-0.260475	-0.915109	0.604938	0.94372	1	3116	tags=29%, list=17%, signal=34%
GOBP_EPITHELIAL_CELL_FATE_COMMITMENT	15	-0.384384	-0.91487	0.574597	0.943314	1	2456	tags=33%, list=14%, signal=39%
GOBP_MITOCHONDRIAL_DEPOLARIZATION	21	-0.279758	-0.914513	0.667279	0.943238	1	3653	tags=43%, list=20%, signal=54%
GOBP_MUSCLE_FILAMENT_SLIDING	39	-0.32959	-0.913822	0.527531	0.943916	1	2713	tags=18%, list=15%, signal=21%
GOBP_MESENCHYME_MORPHOGENESIS	49	-0.289368	-0.913463	0.573801	0.943847	1	2456	tags=22%, list=14%, signal=26%
GOBP_REGENERATION	187	-0.226491	-0.912731	0.635879	0.944761	1	1596	tags=14%, list=9%, signal=16%
GOBP_NEGATIVE_REGULATION_OF_NEUROINFLAMMATORY_RESPONSE	17	-0.344798	-0.912445	0.586271	0.944493	1	1582	tags=18%, list=9%, signal=19%
GOBP_LONG_CHAIN_FATTY_ACYL_COA_BIOSYNTHETIC_PROCESS	19	-0.284849	-0.912324	0.639922	0.943789	1	408	tags=11%, list=2%, signal=11%
GOBP_METANEPHRIC_GLOMERULUS_DEVELOPMENT	15	-0.366497	-0.911895	0.636522	0.943853	1	466	tags=20%, list=3%, signal=21%
GOBP_MIRNA_METABOLIC_PROCESS	29	-0.217021	-0.911778	0.647059	0.943157	1	3251	tags=17%, list=18%, signal=21%
GOBP_SIGNAL_TRANSDUCTION_INVOLVED_IN_CELL_CYCLE_CHECKPOINT	75	-0.218896	-0.911697	0.635135	0.94238	1	3682	tags=27%, list=20%, signal=33%
GOBP_RESPONSE_TO_OXYGEN_LEVELS	380	-0.205895	-0.911525	0.657895	0.941819	1	2551	tags=18%, list=14%, signal=20%
GOBP_SUBPALLIUM_DEVELOPMENT	23	-0.31407	-0.90997	0.609284	0.944693	1	3544	tags=39%, list=20%, signal=49%
GOBP_POSITIVE_REGULATION_OF_CATABOLIC_PROCESS	441	-0.19007	-0.909524	0.655856	0.944829	1	2742	tags=17%, list=15%, signal=20%
GOBP_CELLULAR_RESPONSE_TO_OSMOTIC_STRESS	39	-0.273602	-0.908086	0.577061	0.947449	1	2058	tags=21%, list=11%, signal=23%
GOBP_PROTEASOMAL_PROTEIN_CATABOLIC_PROCESS	475	-0.183131	-0.908011	0.636364	0.946653	1	3682	tags=22%, list=20%, signal=27%
GOBP_CELLULAR_RESPONSE_TO_DSRNA	21	-0.268439	-0.90776	0.605442	0.946344	1	3165	tags=24%, list=18%, signal=29%
GOBP_TEMPERATURE_HOMEOSTASIS	171	-0.233637	-0.907281	0.625698	0.946609	1	2641	tags=22%, list=15%, signal=26%
GOBP_PEPTIDYL_SERINE_DEPHOSPHORYLATION	19	-0.271118	-0.906975	0.625	0.946412	1	3415	tags=32%, list=19%, signal=39%
GOBP_REGULATION_OF_APOPTOTIC_SIGNALING_PATHWAY	342	-0.209282	-0.906449	0.666068	0.946789	1	2723	tags=19%, list=15%, signal=22%
GOBP_REGULATION_OF_MEMBRANE_PROTEIN_ECTODOMAIN_PROTEOLYSIS	23	-0.286286	-0.905118	0.59203	0.949132	1	1414	tags=17%, list=8%, signal=19%
GOBP_REGULATION_OF_VASCULAR_ASSOCIATED_SMOOTH_MUSCLE_CELL_DIFFERENTIATION	24	-0.30058	-0.904739	0.607724	0.949042	1	250	tags=8%, list=1%, signal=8%
GOBP_EPIDERMIS_MORPHOGENESIS	31	-0.30389	-0.9039	0.600406	0.950187	1	1949	tags=19%, list=11%, signal=22%
GOBP_REGULATION_OF_DNA_METHYLATION	27	-0.260207	-0.903558	0.622222	0.950064	1	4029	tags=26%, list=22%, signal=33%
GOBP_REGULATION_OF_CELLULAR_AMIDE_METABOLIC_PROCESS	470	-0.196687	-0.903472	0.623853	0.949312	1	3681	tags=21%, list=20%, signal=26%
GOBP_CELL_CELL_RECOGNITION	75	-0.269355	-0.903038	0.576046	0.949414	1	1616	tags=13%, list=9%, signal=15%
GOBP_MAINTENANCE_OF_PROTEIN_LOCATION_IN_CELL	62	-0.235529	-0.902749	0.697495	0.94907	1	1946	tags=18%, list=11%, signal=20%
GOBP_FRUCTOSE_METABOLIC_PROCESS	15	-0.362349	-0.901957	0.595057	0.950027	1	1241	tags=27%, list=7%, signal=29%
GOBP_MIDBRAIN_DOPAMINERGIC_NEURON_DIFFERENTIATION	15	-0.346319	-0.901787	0.569745	0.949542	1	2586	tags=33%, list=14%, signal=39%
GOBP_RESPONSE_TO_LEUKEMIA_INHIBITORY_FACTOR	80	-0.220332	-0.900539	0.663569	0.951764	1	3180	tags=24%, list=18%, signal=29%
GOBP_APPENDAGE_MORPHOGENESIS	133	-0.249181	-0.900326	0.617424	0.951246	1	1679	tags=17%, list=9%, signal=18%
GOBP_TYPE_B_PANCREATIC_CELL_DEVELOPMENT	20	-0.310642	-0.900214	0.595238	0.95051	1	2580	tags=30%, list=14%, signal=35%
GOBP_REGULATION_OF_SPINDLE_ASSEMBLY	25	-0.248589	-0.900038	0.622575	0.949961	1	3185	tags=24%, list=18%, signal=29%
GOBP_MACROMOLECULE_METHYLATION	295	-0.186676	-0.899562	0.604962	0.950218	1	4716	tags=28%, list=26%, signal=38%
GOBP_CELLULAR_RESPONSE_TO_INSULIN_STIMULUS	226	-0.212396	-0.899523	0.632541	0.949332	1	3653	tags=27%, list=20%, signal=33%
GOBP_MULTICELLULAR_ORGANISM_GROWTH	130	-0.209252	-0.899328	0.695327	0.948913	1	3454	tags=22%, list=19%, signal=27%
GOBP_WATER_HOMEOSTASIS	76	-0.256026	-0.899309	0.628521	0.947987	1	3618	tags=30%, list=20%, signal=38%
GOBP_REGULATION_OF_PROTEIN_CONTAINING_COMPLEX_ASSEMBLY	436	-0.187456	-0.898968	0.709742	0.947849	1	4138	tags=25%, list=23%, signal=32%
GOBP_RESPONSE_TO_MISFOLDED_PROTEIN	24	-0.278172	-0.898466	0.547619	0.948066	1	5925	tags=54%, list=33%, signal=81%
GOBP_CELLULAR_RESPONSE_TO_GAMMA_RADIATION	28	-0.268295	-0.89799	0.600798	0.948309	1	3010	tags=21%, list=17%, signal=26%
GOBP_NUCLEOTIDE_EXCISION_REPAIR_DNA_GAP_FILLING	23	-0.309369	-0.897901	0.605691	0.947538	1	2053	tags=22%, list=11%, signal=24%
GOBP_REGULATION_OF_PROTEIN_CATABOLIC_PROCESS	375	-0.181675	-0.897797	0.700717	0.946823	1	1702	tags=11%, list=9%, signal=12%
GOBP_REGULATION_OF_INSULIN_LIKE_GROWTH_FACTOR_RECEPTOR_SIGNALING_PATHWAY	24	-0.299064	-0.897258	0.674033	0.94721	1	2723	tags=21%, list=15%, signal=25%
GOBP_NEGATIVE_REGULATION_OF_PROTEIN_BINDING	90	-0.221672	-0.896725	0.611111	0.947599	1	2733	tags=18%, list=15%, signal=21%
GOBP_EPIDERMAL_GROWTH_FACTOR_RECEPTOR_SIGNALING_PATHWAY	121	-0.228717	-0.896571	0.62243	0.946981	1	2379	tags=20%, list=13%, signal=23%
GOBP_REGULATION_OF_EXTRINSIC_APOPTOTIC_SIGNALING_PATHWAY	151	-0.205441	-0.895991	0.668519	0.947488	1	2688	tags=19%, list=15%, signal=22%
GOBP_NEUROEPITHELIAL_CELL_DIFFERENTIATION	20	-0.31288	-0.894227	0.620879	0.950807	1	48	tags=5%, list=0%, signal=5%
GOBP_POSITIVE_REGULATION_OF_TRANSCRIPTION_FROM_RNA_POLYMERASE_II_PROMOTER_IN_RESPONSE_TO_STRESS	24	-0.312324	-0.894071	0.577735	0.950217	1	2623	tags=25%, list=15%, signal=29%
GOBP_PEPTIDYL_LYSINE_METHYLATION	120	-0.209959	-0.893959	0.69697	0.949556	1	4716	tags=30%, list=26%, signal=40%
GOBP_NEGATIVE_REGULATION_OF_EXTRINSIC_APOPTOTIC_SIGNALING_PATHWAY_VIA_DEATH_DOMAIN_RECEPTORS	40	-0.256333	-0.89332	0.669145	0.950223	1	4276	tags=35%, list=24%, signal=46%
GOBP_GLUCOSAMINE_CONTAINING_COMPOUND_METABOLIC_PROCESS	24	-0.282139	-0.893269	0.660617	0.949398	1	640	tags=13%, list=4%, signal=13%
GOBP_PHOSPHATIDYLINOSITOL_METABOLIC_PROCESS	181	-0.235459	-0.892943	0.711409	0.949201	1	4758	tags=37%, list=26%, signal=50%
GOBP_CATECHOL_CONTAINING_COMPOUND_METABOLIC_PROCESS	49	-0.271783	-0.892886	0.644613	0.948377	1	1080	tags=12%, list=6%, signal=13%
GOBP_ENDOTHELIAL_CELL_APOPTOTIC_PROCESS	61	-0.264537	-0.892728	0.646729	0.947801	1	3231	tags=21%, list=18%, signal=26%
GOBP_SODIUM_ION_TRANSMEMBRANE_TRANSPORT	167	-0.261246	-0.892495	0.585145	0.947437	1	734	tags=12%, list=4%, signal=12%
GOBP_CELLULAR_KETONE_METABOLIC_PROCESS	247	-0.241604	-0.892052	0.65343	0.947512	1	1755	tags=17%, list=10%, signal=18%
GOBP_NUCLEAR_ENVELOPE_ORGANIZATION	52	-0.205249	-0.891642	0.61165	0.947569	1	2432	tags=17%, list=13%, signal=20%
GOBP_PURINE_CONTAINING_COMPOUND_TRANSMEMBRANE_TRANSPORT	16	-0.291919	-0.890873	0.630357	0.94849	1	47	tags=6%, list=0%, signal=6%
GOBP_REGULATION_OF_CARBOHYDRATE_CATABOLIC_PROCESS	89	-0.219294	-0.890435	0.673469	0.948581	1	3840	tags=29%, list=21%, signal=37%
GOBP_ATRIAL_SEPTUM_MORPHOGENESIS	15	-0.347214	-0.890221	0.656064	0.948131	1	3611	tags=33%, list=20%, signal=42%
GOBP_HETEROCHROMATIN_ORGANIZATION	56	-0.220175	-0.889939	0.637765	0.947894	1	2980	tags=21%, list=17%, signal=26%
GOBP_REGULATION_OF_PHOSPHATASE_ACTIVITY	169	-0.180777	-0.889857	0.782946	0.947135	1	3572	tags=21%, list=20%, signal=26%
GOBP_NEGATIVE_REGULATION_OF_APOPTOTIC_SIGNALING_PATHWAY	219	-0.209531	-0.888448	0.708487	0.949531	1	2688	tags=19%, list=15%, signal=22%
GOBP_REGULATION_OF_OSTEOCLAST_DIFFERENTIATION	60	-0.268135	-0.888344	0.615242	0.948824	1	3611	tags=25%, list=20%, signal=31%
GOBP_METAL_ION_EXPORT	46	-0.29139	-0.888267	0.589416	0.948064	1	1529	tags=17%, list=8%, signal=19%
GOBP_REGULATION_OF_HYDROGEN_PEROXIDE_METABOLIC_PROCESS	19	-0.286306	-0.888209	0.648452	0.947265	1	1874	tags=16%, list=10%, signal=18%
GOBP_REGULATION_OF_FLAGELLATED_SPERM_MOTILITY	15	-0.319167	-0.887128	0.637184	0.94886	1	2850	tags=27%, list=16%, signal=32%
GOBP_NEGATIVE_REGULATION_OF_OXIDATIVE_STRESS_INDUCED_NEURON_DEATH	16	-0.377818	-0.886804	0.605119	0.948698	1	4619	tags=50%, list=26%, signal=67%
GOBP_NEGATIVE_REGULATION_OF_CELL_CYCLE_G1_S_PHASE_TRANSITION	118	-0.199163	-0.886549	0.707129	0.948378	1	2604	tags=14%, list=14%, signal=17%
GOBP_NEGATIVE_REGULATION_OF_GTPASE_ACTIVITY	45	-0.237651	-0.885779	0.73161	0.949283	1	1624	tags=13%, list=9%, signal=15%
GOBP_MULTICELLULAR_ORGANISMAL_MOVEMENT	55	-0.241086	-0.885368	0.676626	0.949333	1	2713	tags=20%, list=15%, signal=23%
GOBP_REGULATION_OF_PEPTIDASE_ACTIVITY	415	-0.218089	-0.885221	0.734266	0.948741	1	1961	tags=13%, list=11%, signal=14%
GOBP_SHORT_CHAIN_FATTY_ACID_METABOLIC_PROCESS	17	-0.298992	-0.883702	0.640596	0.95131	1	2266	tags=18%, list=13%, signal=20%
GOBP_METHYLATION	344	-0.189384	-0.883684	0.611765	0.950436	1	4716	tags=28%, list=26%, signal=38%
GOBP_POSITIVE_REGULATION_OF_MEMBRANE_PERMEABILITY	67	-0.274578	-0.88309	0.632616	0.950891	1	2225	tags=18%, list=12%, signal=20%
GOBP_LIPOPROTEIN_CATABOLIC_PROCESS	15	-0.339114	-0.881832	0.661202	0.952786	1	857	tags=20%, list=5%, signal=21%
GOBP_MICROTUBULE_ANCHORING	27	-0.248006	-0.880153	0.710938	0.955896	1	4179	tags=44%, list=23%, signal=58%
GOBP_MAINTENANCE_OF_CELL_NUMBER	148	-0.202188	-0.879787	0.6951	0.955802	1	3611	tags=26%, list=20%, signal=32%
GOBP_CELLULAR_RESPONSE_TO_DRUG	63	-0.220477	-0.879767	0.684615	0.954914	1	1313	tags=11%, list=7%, signal=12%
GOBP_EPITHELIAL_CELL_MORPHOGENESIS	31	-0.28259	-0.879693	0.609658	0.95419	1	3870	tags=32%, list=21%, signal=41%
GOBP_APPENDAGE_DEVELOPMENT	166	-0.231622	-0.879394	0.691715	0.953922	1	1949	tags=15%, list=11%, signal=17%
GOBP_POSITIVE_REGULATION_OF_REACTIVE_OXYGEN_SPECIES_BIOSYNTHETIC_PROCESS	52	-0.233643	-0.878485	0.730275	0.955006	1	2718	tags=17%, list=15%, signal=20%
GOBP_RUFFLE_ORGANIZATION	55	-0.258537	-0.878375	0.659491	0.954349	1	4926	tags=40%, list=27%, signal=55%
GOBP_HISTONE_METHYLATION	128	-0.213618	-0.878329	0.706402	0.953517	1	4716	tags=30%, list=26%, signal=40%
GOBP_SKIN_DEVELOPMENT	334	-0.24	-0.877536	0.666071	0.954458	1	3895	tags=25%, list=22%, signal=32%
GOBP_NUCLEAR_EXPORT	195	-0.205134	-0.877458	0.587649	0.953687	1	3930	tags=22%, list=22%, signal=28%
GOBP_SODIUM_ION_HOMEOSTASIS	53	-0.269762	-0.876915	0.666667	0.954035	1	3303	tags=28%, list=18%, signal=35%
GOBP_MEIOSIS_I_CELL_CYCLE_PROCESS	122	-0.253525	-0.876737	0.680608	0.953512	1	2930	tags=22%, list=16%, signal=26%
GOBP_POLYSACCHARIDE_BIOSYNTHETIC_PROCESS	77	-0.269444	-0.876713	0.614256	0.952651	1	1829	tags=18%, list=10%, signal=20%
GOBP_REGULATION_OF_ESTABLISHMENT_OF_PROTEIN_LOCALIZATION_TO_MITOCHONDRION	72	-0.250666	-0.876711	0.607143	0.951736	1	2241	tags=17%, list=12%, signal=19%
GOBP_AMINE_METABOLIC_PROCESS	159	-0.259611	-0.876524	0.691769	0.951235	1	1141	tags=11%, list=6%, signal=12%
GOBP_POSITIVE_REGULATION_OF_CELLULAR_PROTEIN_CATABOLIC_PROCESS	146	-0.196672	-0.876442	0.681338	0.950532	1	4342	tags=31%, list=24%, signal=40%
GOBP_MRNA_TRANSPORT	141	-0.198148	-0.876095	0.599609	0.950393	1	3930	tags=23%, list=22%, signal=29%
GOBP_TERTIARY_ALCOHOL_METABOLIC_PROCESS	18	-0.314753	-0.876023	0.646833	0.949634	1	1366	tags=17%, list=8%, signal=18%
GOBP_LATE_ENDOSOME_TO_VACUOLE_TRANSPORT	22	-0.333424	-0.875588	0.576923	0.949721	1	2857	tags=18%, list=16%, signal=22%
GOBP_REGULATION_OF_SYNAPTIC_VESICLE_ENDOCYTOSIS	15	-0.270772	-0.87551	0.68097	0.948978	1	3341	tags=27%, list=19%, signal=33%
GOBP_HOMOLOGOUS_RECOMBINATION	58	-0.273527	-0.875351	0.657587	0.948443	1	5133	tags=45%, list=28%, signal=62%
GOBP_POSITIVE_REGULATION_OF_PROTEASOMAL_UBIQUITIN_DEPENDENT_PROTEIN_CATABOLIC_PROCESS	86	-0.213081	-0.874253	0.681239	0.950052	1	4518	tags=36%, list=25%, signal=48%
GOBP_STEROID_BIOSYNTHETIC_PROCESS	185	-0.230003	-0.873472	0.666071	0.950884	1	1401	tags=11%, list=8%, signal=12%
GOBP_CELLULAR_RESPONSE_TO_PEPTIDE_HORMONE_STIMULUS	318	-0.200473	-0.872933	0.722015	0.951227	1	3653	tags=25%, list=20%, signal=31%
GOBP_REGULATION_OF_WNT_SIGNALING_PATHWAY_PLANAR_CELL_POLARITY_PATHWAY	15	-0.34333	-0.872459	0.677481	0.951411	1	1981	tags=20%, list=11%, signal=22%
GOBP_NEGATIVE_REGULATION_OF_PROTEIN_DEPHOSPHORYLATION	61	-0.259967	-0.872359	0.62768	0.950744	1	1810	tags=15%, list=10%, signal=16%
GOBP_TRANSFORMING_GROWTH_FACTOR_BETA_PRODUCTION	41	-0.255214	-0.871054	0.689464	0.95273	1	2711	tags=24%, list=15%, signal=29%
GOBP_MRNA_METHYLATION	15	-0.345339	-0.870967	0.580247	0.952033	1	2707	tags=27%, list=15%, signal=31%
GOBP_REGULATION_OF_PROTEIN_POLYMERIZATION	219	-0.203636	-0.870955	0.704415	0.951152	1	2147	tags=15%, list=12%, signal=16%
GOBP_REGULATION_OF_ENDOPLASMIC_RETICULUM_STRESS_INDUCED_INTRINSIC_APOPTOTIC_SIGNALING_PATHWAY	29	-0.305383	-0.869368	0.677305	0.953897	1	1968	tags=17%, list=11%, signal=19%
GOBP_RESPONSE_TO_FUNGUS	42	-0.297241	-0.868678	0.631783	0.954607	1	1421	tags=14%, list=8%, signal=15%
GOBP_RESPONSE_TO_ETHANOL	126	-0.213315	-0.868465	0.748644	0.954221	1	1421	tags=12%, list=8%, signal=13%
GOBP_REGULATION_OF_MACROPHAGE_MIGRATION	37	-0.269821	-0.868456	0.655678	0.953342	1	1582	tags=14%, list=9%, signal=15%
GOBP_INTERLEUKIN_1_PRODUCTION	114	-0.255941	-0.86821	0.66362	0.952985	1	1429	tags=11%, list=8%, signal=12%
GOBP_PROTEIN_KINASE_B_SIGNALING	266	-0.221726	-0.867948	0.724324	0.952729	1	3062	tags=21%, list=17%, signal=25%
GOBP_NEGATIVE_REGULATION_OF_DEPHOSPHORYLATION	105	-0.195665	-0.866894	0.755515	0.954191	1	4518	tags=29%, list=25%, signal=38%
GOBP_PEPTIDYL_THREONINE_DEPHOSPHORYLATION	22	-0.332938	-0.866264	0.590133	0.954666	1	3415	tags=36%, list=19%, signal=45%
GOBP_POSITIVE_REGULATION_OF_DEFENSE_RESPONSE_TO_VIRUS_BY_HOST	29	-0.278463	-0.866139	0.707217	0.954059	1	2361	tags=24%, list=13%, signal=28%
GOBP_REGULATION_OF_GLIAL_CELL_MIGRATION	19	-0.344772	-0.865817	0.624088	0.953932	1	3047	tags=21%, list=17%, signal=25%
GOBP_NCRNA_3_END_PROCESSING	40	-0.279238	-0.865226	0.599598	0.954364	1	2816	tags=20%, list=16%, signal=24%
GOBP_POSITIVE_REGULATION_OF_MEMBRANE_POTENTIAL	16	-0.330759	-0.864498	0.627639	0.955055	1	57	tags=6%, list=0%, signal=6%
GOBP_OLFACTORY_LOBE_DEVELOPMENT	28	-0.314664	-0.864236	0.649682	0.95479	1	760	tags=14%, list=4%, signal=15%
GOBP_REGULATION_OF_TORC1_SIGNALING	38	-0.235597	-0.864077	0.686992	0.954266	1	1483	tags=13%, list=8%, signal=14%
GOBP_DNA_RECOMBINATION	288	-0.205075	-0.864003	0.714836	0.953535	1	3441	tags=21%, list=19%, signal=26%
GOBP_EXTRINSIC_APOPTOTIC_SIGNALING_PATHWAY	213	-0.191659	-0.863788	0.759704	0.953146	1	4292	tags=29%, list=24%, signal=38%
GOBP_REGULATION_OF_UBIQUITIN_PROTEIN_TRANSFERASE_ACTIVITY	49	-0.235859	-0.86298	0.65283	0.954097	1	1723	tags=12%, list=10%, signal=14%
GOBP_CARDIAC_ATRIUM_MORPHOGENESIS	29	-0.309198	-0.862635	0.689796	0.953973	1	2769	tags=21%, list=15%, signal=24%
GOBP_EPITHELIAL_TO_MESENCHYMAL_TRANSITION_INVOLVED_IN_ENDOCARDIAL_CUSHION_FORMATION	16	-0.319233	-0.86255	0.658824	0.953289	1	2456	tags=31%, list=14%, signal=36%
GOBP_POSITIVE_REGULATION_OF_CELL_AGING	20	-0.308491	-0.862095	0.695652	0.953427	1	2398	tags=20%, list=13%, signal=23%
GOBP_INSULIN_LIKE_GROWTH_FACTOR_RECEPTOR_SIGNALING_PATHWAY	35	-0.279911	-0.8614	0.703633	0.954075	1	3215	tags=26%, list=18%, signal=31%
GOBP_CELLULAR_SODIUM_ION_HOMEOSTASIS	19	-0.31826	-0.86117	0.639252	0.953732	1	2641	tags=32%, list=15%, signal=37%
GOBP_RIBONUCLEOSIDE_TRIPHOSPHATE_BIOSYNTHETIC_PROCESS	67	-0.282966	-0.860989	0.673285	0.953262	1	2180	tags=18%, list=12%, signal=20%
GOBP_TRNA_METHYLATION	38	-0.311623	-0.860259	0.616326	0.954068	1	3224	tags=26%, list=18%, signal=32%
GOBP_NEURAL_TUBE_PATTERNING	34	-0.289437	-0.860041	0.652893	0.953686	1	1679	tags=21%, list=9%, signal=23%
GOBP_REGULATION_OF_ACTIN_FILAMENT_LENGTH	180	-0.203498	-0.859714	0.723077	0.953482	1	1088	tags=11%, list=6%, signal=11%
GOBP_MIDBRAIN_DEVELOPMENT	81	-0.220337	-0.858507	0.723022	0.955385	1	3518	tags=26%, list=20%, signal=32%
GOBP_REGULATION_OF_CARDIAC_MUSCLE_CONTRACTION_BY_CALCIUM_ION_SIGNALING	26	-0.280559	-0.858432	0.669866	0.954686	1	1247	tags=15%, list=7%, signal=17%
GOBP_PROTEIN_K48_LINKED_DEUBIQUITINATION	35	-0.227849	-0.858019	0.664659	0.954728	1	3443	tags=23%, list=19%, signal=28%
GOBP_NEGATIVE_REGULATION_OF_GENE_SILENCING	36	-0.276542	-0.857862	0.657315	0.954206	1	1992	tags=17%, list=11%, signal=19%
GOBP_MRNA_EXPORT_FROM_NUCLEUS	109	-0.222319	-0.857093	0.620202	0.955013	1	3930	tags=22%, list=22%, signal=28%
GOBP_CAMERA_TYPE_EYE_PHOTORECEPTOR_CELL_DIFFERENTIATION	25	-0.313059	-0.856583	0.653386	0.955248	1	3758	tags=44%, list=21%, signal=56%
GOBP_HYALURONAN_CATABOLIC_PROCESS	18	-0.304006	-0.85646	0.627778	0.954672	1	506	tags=11%, list=3%, signal=11%
GOBP_REGULATION_OF_PLASMA_LIPOPROTEIN_PARTICLE_LEVELS	97	-0.231602	-0.856366	0.752727	0.953973	1	680	tags=9%, list=4%, signal=10%
GOBP_CELL_MATURATION	159	-0.213753	-0.856081	0.751342	0.953736	1	3409	tags=23%, list=19%, signal=28%
GOBP_RESPONSE_TO_TRANSFORMING_GROWTH_FACTOR_BETA	254	-0.215999	-0.855732	0.708647	0.953623	1	3718	tags=26%, list=21%, signal=33%
GOBP_POSITIVE_REGULATION_OF_DNA_RECOMBINATION	44	-0.245604	-0.855624	0.64717	0.952974	1	4944	tags=32%, list=27%, signal=44%
GOBP_REGULATION_OF_CARDIOCYTE_DIFFERENTIATION	34	-0.279377	-0.854513	0.708163	0.954664	1	2202	tags=15%, list=12%, signal=17%
GOBP_POSTREPLICATION_REPAIR	51	-0.262815	-0.854335	0.630435	0.954183	1	2053	tags=18%, list=11%, signal=20%
GOBP_QUINONE_METABOLIC_PROCESS	30	-0.32473	-0.854068	0.671053	0.953906	1	1944	tags=23%, list=11%, signal=26%
GOBP_REGULATION_OF_MACROPHAGE_DIFFERENTIATION	22	-0.27528	-0.853837	0.701923	0.95358	1	3295	tags=27%, list=18%, signal=33%
GOBP_SKELETAL_MUSCLE_ADAPTATION	26	-0.318216	-0.853338	0.679078	0.953822	1	3550	tags=31%, list=20%, signal=38%
GOBP_ERYTHROCYTE_DEVELOPMENT	31	-0.270337	-0.853067	0.65625	0.953495	1	3411	tags=35%, list=19%, signal=44%
GOBP_MANGANESE_ION_TRANSPORT	15	-0.313984	-0.852913	0.675277	0.952931	1	1628	tags=20%, list=9%, signal=22%
GOBP_TRANSLESION_SYNTHESIS	42	-0.268703	-0.85215	0.630859	0.953783	1	2053	tags=19%, list=11%, signal=21%
GOBP_VASCULAR_ASSOCIATED_SMOOTH_MUSCLE_CELL_DIFFERENTIATION	35	-0.275349	-0.851629	0.693333	0.954065	1	3880	tags=29%, list=22%, signal=36%
GOBP_PROTEIN_DEGLYCOSYLATION	28	-0.244841	-0.85079	0.632353	0.954987	1	3457	tags=32%, list=19%, signal=40%
GOBP_RESPONSE_TO_MUSCLE_STRETCH	22	-0.292196	-0.85077	0.683636	0.95417	1	329	tags=9%, list=2%, signal=9%
GOBP_EOSINOPHIL_MIGRATION	20	-0.339194	-0.850213	0.634409	0.954614	1	789	tags=10%, list=4%, signal=10%
GOBP_POSITIVE_REGULATION_OF_PROTEOLYSIS	353	-0.18837	-0.849942	0.802867	0.954351	1	3980	tags=27%, list=22%, signal=34%
GOBP_REGULATION_OF_PROTEIN_TARGETING_TO_MITOCHONDRION	44	-0.2484	-0.849885	0.667969	0.953615	1	2241	tags=16%, list=12%, signal=18%
GOBP_NEGATIVE_REGULATION_OF_PEPTIDYL_THREONINE_PHOSPHORYLATION	21	-0.310769	-0.849282	0.643137	0.954196	1	3341	tags=38%, list=19%, signal=47%
GOBP_STRIATED_MUSCLE_ADAPTATION	52	-0.288924	-0.848669	0.695423	0.954673	1	3690	tags=29%, list=20%, signal=36%
GOBP_DNA_CONFORMATION_CHANGE	296	-0.19065	-0.848271	0.708661	0.954674	1	4253	tags=27%, list=24%, signal=34%
GOBP_CELL_FATE_COMMITMENT	251	-0.221584	-0.847963	0.783486	0.954493	1	3005	tags=20%, list=17%, signal=24%
GOBP_PROTEIN_KINASE_A_SIGNALING	35	-0.26224	-0.847839	0.691089	0.953927	1	760	tags=9%, list=4%, signal=9%
GOBP_MYELOID_CELL_DEVELOPMENT	64	-0.238718	-0.847348	0.718929	0.954102	1	3611	tags=30%, list=20%, signal=37%
GOBP_POSITIVE_REGULATION_OF_UBIQUITIN_DEPENDENT_PROTEIN_CATABOLIC_PROCESS	100	-0.202547	-0.847054	0.741818	0.953896	1	4518	tags=34%, list=25%, signal=45%
GOBP_REGULATION_OF_EXTRACELLULAR_MATRIX_DISASSEMBLY	17	-0.316664	-0.846782	0.7	0.953638	1	1918	tags=18%, list=11%, signal=20%
GOBP_NEUROINFLAMMATORY_RESPONSE	44	-0.287677	-0.84648	0.710145	0.953493	1	2078	tags=18%, list=12%, signal=20%
GOBP_EMBRYONIC_FORELIMB_MORPHOGENESIS	29	-0.280342	-0.846025	0.730216	0.953555	1	831	tags=14%, list=5%, signal=14%
GOBP_MAMMARY_GLAND_ALVEOLUS_DEVELOPMENT	17	-0.267053	-0.846009	0.758559	0.952728	1	3792	tags=35%, list=21%, signal=45%
GOBP_MICROGLIAL_CELL_ACTIVATION	45	-0.297952	-0.84567	0.690037	0.95259	1	1273	tags=13%, list=7%, signal=14%
GOBP_NEGATIVE_REGULATION_OF_MITOTIC_CELL_CYCLE	313	-0.170646	-0.845327	0.777778	0.952493	1	3733	tags=20%, list=21%, signal=25%
GOBP_REGULATION_OF_NUCLEAR_TRANSCRIBED_MRNA_CATABOLIC_PROCESS_DEADENYLATION_DEPENDENT_DECAY	17	-0.336986	-0.844941	0.655556	0.952554	1	2618	tags=29%, list=15%, signal=34%
GOBP_DNA_DAMAGE_RESPONSE_SIGNAL_TRANSDUCTION_BY_P53_CLASS_MEDIATOR	105	-0.197619	-0.844657	0.845574	0.952303	1	3403	tags=22%, list=19%, signal=27%
GOBP_NEURON_FATE_SPECIFICATION	27	-0.308365	-0.844125	0.751456	0.952619	1	648	tags=11%, list=4%, signal=12%
GOBP_RUFFLE_ASSEMBLY	43	-0.25155	-0.84367	0.700772	0.952713	1	5301	tags=47%, list=29%, signal=66%
GOBP_POSITIVE_REGULATION_OF_HISTONE_H3_K4_METHYLATION	18	-0.313439	-0.84348	0.721719	0.952267	1	3366	tags=33%, list=19%, signal=41%
GOBP_REPLICATIVE_SENESCENCE	16	-0.29389	-0.843472	0.721707	0.95143	1	5302	tags=50%, list=29%, signal=71%
GOBP_SENSORY_PERCEPTION_OF_TEMPERATURE_STIMULUS	23	-0.291044	-0.842306	0.733333	0.953069	1	2245	tags=22%, list=12%, signal=25%
GOBP_REGULATION_OF_LAMELLIPODIUM_ORGANIZATION	53	-0.229513	-0.841971	0.715105	0.952894	1	4986	tags=43%, list=28%, signal=60%
GOBP_ENDOTHELIUM_DEVELOPMENT	135	-0.233744	-0.841749	0.729839	0.952487	1	3318	tags=26%, list=18%, signal=32%
GOBP_ENDOCRINE_SYSTEM_DEVELOPMENT	122	-0.210035	-0.841687	0.846154	0.951749	1	3199	tags=23%, list=18%, signal=28%
GOBP_REGULATION_OF_INTRINSIC_APOPTOTIC_SIGNALING_PATHWAY	158	-0.238429	-0.840862	0.727273	0.952676	1	2058	tags=16%, list=11%, signal=18%
GOBP_RNA_EXPORT_FROM_NUCLEUS	136	-0.226932	-0.840471	0.626263	0.95265	1	3930	tags=22%, list=22%, signal=28%
GOBP_OSTEOCLAST_DEVELOPMENT	15	-0.320209	-0.840297	0.697196	0.952199	1	3611	tags=33%, list=20%, signal=42%
GOBP_RNA_PHOSPHODIESTER_BOND_HYDROLYSIS	153	-0.219007	-0.840086	0.643863	0.951786	1	3172	tags=20%, list=18%, signal=24%
GOBP_PROTEIN_CONTAINING_COMPLEX_DISASSEMBLY	324	-0.204486	-0.839962	0.655706	0.951202	1	3041	tags=17%, list=17%, signal=20%
GOBP_PURINE_NUCLEOSIDE_MONOPHOSPHATE_BIOSYNTHETIC_PROCESS	23	-0.285857	-0.839668	0.644444	0.951002	1	2944	tags=35%, list=16%, signal=42%
GOBP_BONE_CELL_DEVELOPMENT	31	-0.285697	-0.8396	0.658397	0.950327	1	3611	tags=29%, list=20%, signal=36%
GOBP_EYE_PHOTORECEPTOR_CELL_DIFFERENTIATION	43	-0.266975	-0.839038	0.692168	0.950641	1	3758	tags=37%, list=21%, signal=47%
GOBP_VASCULAR_ENDOTHELIAL_GROWTH_FACTOR_PRODUCTION	55	-0.277089	-0.838951	0.705323	0.949968	1	1579	tags=11%, list=9%, signal=12%
GOBP_NEGATIVE_REGULATION_OF_ORGANELLE_ASSEMBLY	39	-0.234129	-0.83874	0.706861	0.949585	1	2003	tags=15%, list=11%, signal=17%
GOBP_RESPONSE_TO_FIBROBLAST_GROWTH_FACTOR	145	-0.200631	-0.838316	0.847902	0.94959	1	3582	tags=26%, list=20%, signal=32%
GOBP_ACTIN_FILAMENT_SEVERING	16	-0.307911	-0.838083	0.660643	0.949217	1	2147	tags=19%, list=12%, signal=21%
GOBP_POSITIVE_REGULATION_OF_LIPID_TRANSPORT	84	-0.229203	-0.837405	0.797075	0.949816	1	2983	tags=24%, list=17%, signal=28%
GOBP_HEART_VALVE_DEVELOPMENT	61	-0.241064	-0.837365	0.705104	0.94906	1	2906	tags=21%, list=16%, signal=25%
GOBP_NUCLEAR_TRANSPORT	326	-0.17641	-0.837073	0.704225	0.948868	1	3930	tags=22%, list=22%, signal=28%
GOBP_POSITIVE_REGULATION_OF_PRI_MIRNA_TRANSCRIPTION_BY_RNA_POLYMERASE_II	40	-0.238719	-0.83706	0.786219	0.948066	1	2057	tags=18%, list=11%, signal=20%
GOBP_TOLL_LIKE_RECEPTOR_3_SIGNALING_PATHWAY	19	-0.27317	-0.836276	0.711934	0.948891	1	1775	tags=21%, list=10%, signal=23%
GOBP_NUCLEOSIDE_MONOPHOSPHATE_BIOSYNTHETIC_PROCESS	42	-0.249915	-0.835128	0.620968	0.950501	1	2944	tags=26%, list=16%, signal=31%
GOBP_RESPONSE_TO_FLUID_SHEAR_STRESS	31	-0.25269	-0.83502	0.742911	0.949902	1	1894	tags=13%, list=10%, signal=14%
GOBP_REGULATION_OF_RUFFLE_ASSEMBLY	29	-0.287956	-0.834566	0.693359	0.950004	1	3313	tags=28%, list=18%, signal=34%
GOBP_POSITIVE_REGULATION_OF_CYCLASE_ACTIVITY	20	-0.28138	-0.8343	0.714563	0.949753	1	462	tags=10%, list=3%, signal=10%
GOBP_RNA_MODIFICATION	156	-0.261805	-0.834061	0.606786	0.949475	1	3390	tags=23%, list=19%, signal=28%
GOBP_ANDROGEN_METABOLIC_PROCESS	28	-0.292297	-0.833918	0.707885	0.948906	1	2247	tags=21%, list=12%, signal=24%
GOBP_POSITIVE_REGULATION_OF_ATP_METABOLIC_PROCESS	40	-0.285723	-0.833906	0.697856	0.948111	1	2727	tags=28%, list=15%, signal=32%
GOBP_MITOCHONDRIAL_OUTER_MEMBRANE_PERMEABILIZATION	54	-0.262608	-0.833416	0.65942	0.94828	1	2225	tags=19%, list=12%, signal=21%
GOBP_NEGATIVE_REGULATION_OF_SMALL_GTPASE_MEDIATED_SIGNAL_TRANSDUCTION	54	-0.24581	-0.833192	0.711281	0.947907	1	3765	tags=31%, list=21%, signal=40%
GOBP_REGULATION_OF_TELOMERE_CAPPING	26	-0.229818	-0.833094	0.68714	0.947298	1	2511	tags=15%, list=14%, signal=18%
GOBP_REGULATION_OF_GLYCOGEN_METABOLIC_PROCESS	37	-0.259065	-0.831107	0.717791	0.95052	1	4572	tags=35%, list=25%, signal=47%
GOBP_REGULATION_OF_NEURON_MIGRATION	38	-0.302617	-0.830001	0.662083	0.95199	1	1418	tags=16%, list=8%, signal=17%
GOBP_TRANSCRIPTION_COUPLED_NUCLEOTIDE_EXCISION_REPAIR	71	-0.294616	-0.82949	0.666016	0.952195	1	3363	tags=25%, list=19%, signal=31%
GOBP_MALE_MEIOTIC_NUCLEAR_DIVISION	45	-0.272937	-0.829394	0.731397	0.951534	1	5691	tags=49%, list=32%, signal=71%
GOBP_CENTROSOME_DUPLICATION	68	-0.294755	-0.829064	0.772009	0.95138	1	4688	tags=43%, list=26%, signal=57%
GOBP_INTRA_GOLGI_VESICLE_MEDIATED_TRANSPORT	31	-0.226899	-0.829008	0.644309	0.950673	1	2719	tags=19%, list=15%, signal=23%
GOBP_CELL_CYCLE_G2_M_PHASE_TRANSITION	272	-0.17268	-0.828303	0.756757	0.951355	1	3850	tags=25%, list=21%, signal=32%
GOBP_PROTEIN_NEDDYLATION	18	-0.350468	-0.828137	0.660886	0.950856	1	3174	tags=28%, list=18%, signal=34%
GOBP_NUCLEOSIDE_TRIPHOSPHATE_BIOSYNTHETIC_PROCESS	78	-0.260627	-0.828019	0.750916	0.950265	1	2180	tags=17%, list=12%, signal=19%
GOBP_BRAIN_MORPHOGENESIS	35	-0.297445	-0.827978	0.679283	0.949526	1	2013	tags=23%, list=11%, signal=26%
GOBP_STEROID_ESTERIFICATION	18	-0.327582	-0.827705	0.704501	0.949259	1	2917	tags=33%, list=16%, signal=40%
GOBP_DEFENSE_RESPONSE_TO_GRAM_NEGATIVE_BACTERIUM	67	-0.265845	-0.827515	0.671004	0.948811	1	2611	tags=19%, list=14%, signal=23%
GOBP_POST_GOLGI_VESICLE_MEDIATED_TRANSPORT	103	-0.209832	-0.826815	0.653192	0.949421	1	3791	tags=24%, list=21%, signal=31%
GOBP_REGULATION_OF_CENTROSOME_CYCLE	44	-0.272975	-0.82627	0.781532	0.949666	1	4658	tags=39%, list=26%, signal=52%
GOBP_NEGATIVE_REGULATION_OF_OSTEOBLAST_DIFFERENTIATION	50	-0.256738	-0.826178	0.747082	0.949044	1	1858	tags=14%, list=10%, signal=16%
GOBP_SEMI_LUNAR_VALVE_DEVELOPMENT	41	-0.259268	-0.826028	0.686888	0.948521	1	1415	tags=12%, list=8%, signal=13%
GOBP_HISTONE_H3_K9_MODIFICATION	44	-0.274595	-0.825939	0.683297	0.947882	1	5645	tags=41%, list=31%, signal=59%
GOBP_BENZENE_CONTAINING_COMPOUND_METABOLIC_PROCESS	25	-0.30105	-0.82575	0.706195	0.947465	1	795	tags=12%, list=4%, signal=13%
GOBP_REGULATION_OF_STEROID_BIOSYNTHETIC_PROCESS	89	-0.235597	-0.825457	0.692161	0.947248	1	2050	tags=16%, list=11%, signal=18%
GOBP_POSITIVE_REGULATION_OF_PEPTIDASE_ACTIVITY	189	-0.212616	-0.825107	0.854641	0.947172	1	4169	tags=30%, list=23%, signal=38%
GOBP_SARCOPLASMIC_RETICULUM_CALCIUM_ION_TRANSPORT	39	-0.260332	-0.824692	0.689139	0.947187	1	2295	tags=21%, list=13%, signal=23%
GOBP_POSITIVE_REGULATION_OF_LYASE_ACTIVITY	21	-0.290921	-0.82335	0.701754	0.949253	1	462	tags=10%, list=3%, signal=10%
GOBP_HISTONE_H3_K9_METHYLATION	33	-0.297016	-0.822705	0.689579	0.949722	1	5645	tags=45%, list=31%, signal=66%
GOBP_PROTEIN_STABILIZATION	183	-0.184246	-0.822496	0.806216	0.949311	1	3877	tags=26%, list=21%, signal=32%
GOBP_REGULATION_OF_ENDOPLASMIC_RETICULUM_UNFOLDED_PROTEIN_RESPONSE	29	-0.265901	-0.822478	0.684008	0.948556	1	3393	tags=24%, list=19%, signal=30%
GOBP_GLUTATHIONE_METABOLIC_PROCESS	53	-0.292158	-0.822408	0.704415	0.947909	1	2133	tags=21%, list=12%, signal=23%
GOBP_POSITIVE_REGULATION_OF_G_PROTEIN_COUPLED_RECEPTOR_SIGNALING_PATHWAY	25	-0.261796	-0.821891	0.730469	0.948151	1	1835	tags=16%, list=10%, signal=18%
GOBP_NUCLEOSOME_ORGANIZATION	132	-0.205028	-0.821854	0.703276	0.947418	1	4229	tags=28%, list=23%, signal=36%
GOBP_T_HELPER_17_TYPE_IMMUNE_RESPONSE	32	-0.276899	-0.821643	0.659735	0.947036	1	902	tags=9%, list=5%, signal=10%
GOBP_REGULATION_OF_CHOLESTEROL_BIOSYNTHETIC_PROCESS	47	-0.253137	-0.821626	0.628037	0.946252	1	1323	tags=13%, list=7%, signal=14%
GOBP_PROTEIN_LOCALIZATION_TO_MICROTUBULE	18	-0.271047	-0.821415	0.718426	0.945886	1	1971	tags=28%, list=11%, signal=31%
GOBP_PEPTIDYL_LYSINE_DIMETHYLATION	21	-0.300662	-0.821072	0.699552	0.945778	1	5165	tags=43%, list=29%, signal=60%
GOBP_RESPONSE_TO_BMP	165	-0.227127	-0.819929	0.772983	0.947216	1	2580	tags=19%, list=14%, signal=22%
GOBP_GTP_METABOLIC_PROCESS	22	-0.268695	-0.819837	0.712891	0.946611	1	2116	tags=18%, list=12%, signal=21%
GOBP_REGULATION_OF_MUSCLE_ADAPTATION	96	-0.233776	-0.81982	0.666667	0.94585	1	3084	tags=21%, list=17%, signal=25%
GOBP_REGULATION_OF_POLYSACCHARIDE_METABOLIC_PROCESS	45	-0.234669	-0.819781	0.792233	0.945137	1	4572	tags=36%, list=25%, signal=48%
GOBP_DETECTION_OF_MECHANICAL_STIMULUS	49	-0.259474	-0.819599	0.759259	0.944688	1	1109	tags=10%, list=6%, signal=11%
GOBP_DNA_DOUBLE_STRAND_BREAK_PROCESSING	24	-0.343198	-0.819549	0.698718	0.943977	1	5708	tags=63%, list=32%, signal=91%
GOBP_NEGATIVE_REGULATION_OF_TRANSLATIONAL_INITIATION	18	-0.263291	-0.819164	0.719925	0.943962	1	3615	tags=33%, list=20%, signal=42%
GOBP_ADHERENS_JUNCTION_ORGANIZATION	66	-0.282537	-0.818988	0.674812	0.943515	1	3688	tags=26%, list=20%, signal=32%
GOBP_GLANDULAR_EPITHELIAL_CELL_DEVELOPMENT	25	-0.264267	-0.818602	0.777559	0.943504	1	2580	tags=24%, list=14%, signal=28%
GOBP_NCRNA_TRANSCRIPTION	109	-0.222249	-0.818108	0.675097	0.943637	1	4364	tags=26%, list=24%, signal=34%
GOBP_CARDIAC_ATRIUM_DEVELOPMENT	35	-0.28141	-0.817492	0.732365	0.944071	1	3611	tags=26%, list=20%, signal=32%
GOBP_REGULATION_OF_TRIGLYCERIDE_METABOLIC_PROCESS	37	-0.229569	-0.817058	0.840319	0.944176	1	3248	tags=27%, list=18%, signal=33%
GOBP_CELLULAR_AMINO_ACID_METABOLIC_PROCESS	320	-0.225158	-0.817028	0.752809	0.943456	1	1481	tags=12%, list=8%, signal=13%
GOBP_NEGATIVE_REGULATION_OF_MUSCLE_HYPERTROPHY	35	-0.291815	-0.816699	0.699048	0.943385	1	3705	tags=31%, list=21%, signal=39%
GOBP_ENDOCARDIAL_CUSHION_DEVELOPMENT	42	-0.277664	-0.81615	0.733075	0.943754	1	2456	tags=24%, list=14%, signal=27%
GOBP_CELLULAR_RESPONSE_TO_ESTROGEN_STIMULUS	15	-0.282687	-0.815348	0.691743	0.944492	1	4224	tags=33%, list=23%, signal=43%
GOBP_NCRNA_CATABOLIC_PROCESS	37	-0.222071	-0.815114	0.73258	0.944127	1	3126	tags=19%, list=17%, signal=23%
GOBP_RESPONSE_TO_SALT	15	-0.281866	-0.814673	0.727626	0.944237	1	1878	tags=13%, list=10%, signal=15%
GOBP_NEGATIVE_REGULATION_OF_TRANSFORMING_GROWTH_FACTOR_BETA_RECEPTOR_SIGNALING_PATHWAY	85	-0.231726	-0.814312	0.741107	0.94414	1	1527	tags=13%, list=8%, signal=14%
GOBP_REGULATION_OF_OXIDATIVE_STRESS_INDUCED_INTRINSIC_APOPTOTIC_SIGNALING_PATHWAY	28	-0.274571	-0.813538	0.767318	0.944871	1	1700	tags=18%, list=9%, signal=20%
GOBP_CEREBRAL_CORTEX_DEVELOPMENT	101	-0.234592	-0.81324	0.734893	0.944653	1	2546	tags=20%, list=14%, signal=23%
GOBP_SENSORY_PERCEPTION_OF_LIGHT_STIMULUS	209	-0.22111	-0.81287	0.801444	0.944562	1	3606	tags=25%, list=20%, signal=31%
GOBP_POSITIVE_REGULATION_OF_BONE_RESORPTION	19	-0.27611	-0.812424	0.767677	0.944671	1	1599	tags=16%, list=9%, signal=17%
GOBP_REGULATION_OF_POLYSACCHARIDE_BIOSYNTHETIC_PROCESS	38	-0.255487	-0.811996	0.724138	0.944715	1	3242	tags=24%, list=18%, signal=29%
GOBP_SELECTIVE_AUTOPHAGY	61	-0.199942	-0.811631	0.751515	0.944689	1	2483	tags=16%, list=14%, signal=19%
GOBP_NEGATIVE_REGULATION_OF_OSTEOCLAST_DIFFERENTIATION	24	-0.288577	-0.810932	0.729679	0.945177	1	3277	tags=25%, list=18%, signal=31%
GOBP_NEGATIVE_REGULATION_OF_CELL_CYCLE_PHASE_TRANSITION	261	-0.173053	-0.810842	0.807302	0.944554	1	3733	tags=20%, list=21%, signal=25%
GOBP_MEIOTIC_CHROMOSOME_SEGREGATION	86	-0.235113	-0.810688	0.759542	0.944089	1	2930	tags=19%, list=16%, signal=22%
GOBP_INTERLEUKIN_5_PRODUCTION	18	-0.298521	-0.810392	0.744144	0.943914	1	1834	tags=17%, list=10%, signal=19%
GOBP_POSITIVE_REGULATION_OF_DOUBLE_STRAND_BREAK_REPAIR	41	-0.222419	-0.809738	0.7666	0.944429	1	4593	tags=27%, list=25%, signal=36%
GOBP_REGULATION_OF_CHROMATIN_ASSEMBLY	19	-0.305719	-0.809191	0.710638	0.944674	1	5645	tags=42%, list=31%, signal=61%
GOBP_SPECIFICATION_OF_ANIMAL_ORGAN_IDENTITY	34	-0.282298	-0.808975	0.777563	0.944283	1	3005	tags=29%, list=17%, signal=35%
GOBP_REGULATION_OF_GRANULOCYTE_CHEMOTAXIS	46	-0.270606	-0.808905	0.647166	0.943628	1	1912	tags=17%, list=11%, signal=19%
GOBP_NEGATIVE_REGULATION_OF_VIRAL_LIFE_CYCLE	23	-0.292916	-0.808288	0.725862	0.944023	1	1297	tags=13%, list=7%, signal=14%
GOBP_POSITIVE_REGULATION_OF_ANION_TRANSMEMBRANE_TRANSPORT	60	-0.252491	-0.807604	0.793103	0.944568	1	2718	tags=22%, list=15%, signal=25%
GOBP_TOLL_LIKE_RECEPTOR_9_SIGNALING_PATHWAY	24	-0.27035	-0.807548	0.690778	0.943909	1	525	tags=8%, list=3%, signal=9%
GOBP_CELLULAR_RESPONSE_TO_LOW_DENSITY_LIPOPROTEIN_PARTICLE_STIMULUS	22	-0.285698	-0.8075	0.743169	0.943215	1	1193	tags=14%, list=7%, signal=15%
GOBP_SYNAPTONEMAL_COMPLEX_ORGANIZATION	24	-0.282562	-0.807149	0.753321	0.943097	1	4856	tags=42%, list=27%, signal=57%
GOBP_VIRAL_BUDDING_VIA_HOST_ESCRT_COMPLEX	19	-0.327026	-0.806111	0.656315	0.94428	1	12147	tags=100%, list=67%, signal=306%
GOBP_TRANSFORMING_GROWTH_FACTOR_BETA_RECEPTOR_SIGNALING_PATHWAY	200	-0.198036	-0.805983	0.804469	0.943759	1	3718	tags=25%, list=21%, signal=31%
GOBP_CELLULAR_RESPONSE_TO_VITAMIN_D	22	-0.281104	-0.805885	0.782353	0.943178	1	2273	tags=23%, list=13%, signal=26%
GOBP_REGULATION_OF_DNA_REPLICATION	105	-0.186741	-0.805309	0.800789	0.943487	1	4151	tags=29%, list=23%, signal=37%
GOBP_MYOBLAST_FUSION	40	-0.256933	-0.804991	0.797349	0.943274	1	1935	tags=18%, list=11%, signal=20%
GOBP_REGULATION_OF_VASCULAR_ENDOTHELIAL_GROWTH_FACTOR_RECEPTOR_SIGNALING_PATHWAY	33	-0.267459	-0.804559	0.724335	0.943303	1	1091	tags=12%, list=6%, signal=13%
GOBP_PROTEIN_CONTAINING_COMPLEX_REMODELING	33	-0.281892	-0.804137	0.744015	0.943346	1	3142	tags=33%, list=17%, signal=40%
GOBP_CELLULAR_RESPONSE_TO_CAMP	52	-0.245651	-0.80367	0.790409	0.94337	1	2530	tags=27%, list=14%, signal=31%
GOBP_MYELOID_CELL_DIFFERENTIATION	389	-0.179166	-0.803611	0.873665	0.942722	1	2714	tags=18%, list=15%, signal=21%
GOBP_REGULATION_OF_RECEPTOR_LOCALIZATION_TO_SYNAPSE	18	-0.276816	-0.803293	0.724272	0.942522	1	2729	tags=17%, list=15%, signal=20%
GOBP_SOMATIC_STEM_CELL_POPULATION_MAINTENANCE	71	-0.224391	-0.802164	0.8	0.943859	1	2985	tags=25%, list=17%, signal=30%
GOBP_REGULATION_OF_RHO_PROTEIN_SIGNAL_TRANSDUCTION	82	-0.237823	-0.802021	0.725898	0.943329	1	4086	tags=35%, list=23%, signal=46%
GOBP_CELLULAR_RESPONSE_TO_VASCULAR_ENDOTHELIAL_GROWTH_FACTOR_STIMULUS	70	-0.239914	-0.800682	0.794171	0.945104	1	2809	tags=24%, list=16%, signal=29%
GOBP_RHO_PROTEIN_SIGNAL_TRANSDUCTION	130	-0.219736	-0.8005	0.738722	0.944681	1	2390	tags=22%, list=13%, signal=25%
GOBP_CARDIAC_CELL_DEVELOPMENT	82	-0.257127	-0.800272	0.714552	0.944353	1	1837	tags=16%, list=10%, signal=18%
GOBP_LEUKOCYTE_TETHERING_OR_ROLLING	30	-0.283534	-0.80002	0.730689	0.944042	1	1172	tags=13%, list=6%, signal=14%
GOBP_REGULATION_OF_CELL_PROJECTION_ASSEMBLY	186	-0.201455	-0.799562	0.804688	0.944125	1	4174	tags=30%, list=23%, signal=38%
GOBP_INTRACELLULAR_LIPID_TRANSPORT	46	-0.268937	-0.799445	0.711027	0.943578	1	1679	tags=17%, list=9%, signal=19%
GOBP_OVULATION_CYCLE	62	-0.248589	-0.798808	0.790076	0.943944	1	2050	tags=18%, list=11%, signal=20%
GOBP_HISTONE_H3_K4_TRIMETHYLATION	16	-0.310584	-0.798015	0.679012	0.944629	1	3366	tags=31%, list=19%, signal=38%
GOBP_POSITIVE_REGULATION_OF_INTRINSIC_APOPTOTIC_SIGNALING_PATHWAY	60	-0.289846	-0.797512	0.732727	0.944794	1	1968	tags=18%, list=11%, signal=21%
GOBP_NEGATIVE_REGULATION_OF_ENDOTHELIAL_CELL_APOPTOTIC_PROCESS	33	-0.291025	-0.797081	0.700587	0.944769	1	2985	tags=21%, list=17%, signal=25%
GOBP_PROTEIN_ADP_RIBOSYLATION	33	-0.225679	-0.795516	0.726733	0.946947	1	3326	tags=21%, list=18%, signal=26%
GOBP_RESPONSE_TO_HYDROPEROXIDE	17	-0.269538	-0.79494	0.774257	0.947191	1	4686	tags=47%, list=26%, signal=64%
GOBP_REGULATION_OF_MYELOID_CELL_DIFFERENTIATION	230	-0.18265	-0.794741	0.909256	0.946791	1	3694	tags=23%, list=20%, signal=29%
GOBP_PHOSPHATIDYLINOSITOL_BIOSYNTHETIC_PROCESS	114	-0.224529	-0.794656	0.743243	0.946202	1	4758	tags=36%, list=26%, signal=49%
GOBP_POSITIVE_REGULATION_OF_OSTEOCLAST_DIFFERENTIATION	27	-0.273086	-0.794393	0.694073	0.945897	1	1768	tags=15%, list=10%, signal=16%
GOBP_REGULATION_OF_MONOCYTE_DIFFERENTIATION	21	-0.283664	-0.794076	0.703276	0.945739	1	1429	tags=14%, list=8%, signal=15%
GOBP_KILLING_OF_CELLS_IN_OTHER_ORGANISM_INVOLVED_IN_SYMBIOTIC_INTERACTION	21	-0.301531	-0.79365	0.757951	0.945731	1	983	tags=19%, list=5%, signal=20%
GOBP_INOSITOL_PHOSPHATE_BIOSYNTHETIC_PROCESS	27	-0.268346	-0.79341	0.759754	0.945426	1	1835	tags=22%, list=10%, signal=25%
GOBP_REGULATION_OF_GENE_EXPRESSION_BY_GENETIC_IMPRINTING	15	-0.265709	-0.793058	0.821656	0.945276	1	5648	tags=53%, list=31%, signal=78%
GOBP_MIDBODY_ABSCISSION	15	-0.246133	-0.792932	0.686391	0.944754	1	508	tags=7%, list=3%, signal=7%
GOBP_PROTEIN_AUTOPHOSPHORYLATION	223	-0.20631	-0.791991	0.762376	0.945597	1	2828	tags=22%, list=16%, signal=25%
GOBP_FIBRINOLYSIS	25	-0.332151	-0.791796	0.714286	0.945202	1	1587	tags=16%, list=9%, signal=18%
GOBP_REGULATION_OF_CARDIAC_MUSCLE_CELL_DIFFERENTIATION	21	-0.28595	-0.791724	0.794549	0.944569	1	2202	tags=14%, list=12%, signal=16%
GOBP_RNA_METHYLATION	79	-0.259202	-0.791272	0.617234	0.944681	1	3390	tags=24%, list=19%, signal=29%
GOBP_CONVERGENT_EXTENSION	16	-0.292878	-0.790531	0.716418	0.945207	1	2730	tags=25%, list=15%, signal=29%
GOBP_CHROMATIN_ASSEMBLY_OR_DISASSEMBLY	168	-0.183696	-0.790143	0.792157	0.945128	1	4306	tags=28%, list=24%, signal=36%
GOBP_POSITIVE_REGULATION_OF_EPITHELIAL_TO_MESENCHYMAL_TRANSITION	49	-0.250994	-0.78996	0.746988	0.944702	1	2544	tags=18%, list=14%, signal=21%
GOBP_NEGATIVE_REGULATION_OF_ERBB_SIGNALING_PATHWAY	53	-0.240371	-0.789576	0.6814	0.944589	1	4200	tags=30%, list=23%, signal=39%
GOBP_NUCLEAR_TRANSCRIBED_MRNA_CATABOLIC_PROCESS	206	-0.304589	-0.789436	0.675097	0.944098	1	3436	tags=22%, list=19%, signal=27%
GOBP_POSITIVE_REGULATION_OF_NEUTROPHIL_MIGRATION	25	-0.313119	-0.789228	0.694391	0.943674	1	1912	tags=20%, list=11%, signal=22%
GOBP_DNA_BIOSYNTHETIC_PROCESS	188	-0.177899	-0.789197	0.807921	0.943002	1	3533	tags=21%, list=20%, signal=26%
GOBP_CELLULAR_RESPONSE_TO_STEROL	24	-0.302606	-0.789075	0.787449	0.942464	1	1679	tags=17%, list=9%, signal=18%
GOBP_UBIQUITIN_DEPENDENT_ERAD_PATHWAY	78	-0.182372	-0.788877	0.77453	0.942094	1	3258	tags=21%, list=18%, signal=25%
GOBP_MALE_SEX_DIFFERENTIATION	151	-0.218195	-0.788348	0.847195	0.942246	1	3905	tags=28%, list=22%, signal=35%
GOBP_CELLULAR_RESPONSE_TO_LIPOPROTEIN_PARTICLE_STIMULUS	34	-0.249935	-0.78745	0.782374	0.943141	1	1193	tags=12%, list=7%, signal=13%
GOBP_MYELOID_DENDRITIC_CELL_DIFFERENTIATION	20	-0.287747	-0.786802	0.741683	0.943555	1	3695	tags=35%, list=20%, signal=44%
GOBP_REGULATION_OF_PROTEIN_CONTAINING_COMPLEX_DISASSEMBLY	119	-0.22371	-0.786607	0.702857	0.943101	1	2440	tags=18%, list=14%, signal=20%
GOBP_REGULATION_OF_VIRAL_TRANSCRIPTION	42	-0.247207	-0.786413	0.734818	0.94269	1	4115	tags=31%, list=23%, signal=40%
GOBP_KILLING_OF_CELLS_OF_OTHER_ORGANISM	49	-0.267584	-0.786145	0.811918	0.942435	1	3221	tags=27%, list=18%, signal=32%
GOBP_NEGATIVE_REGULATION_OF_CELLULAR_RESPONSE_TO_GROWTH_FACTOR_STIMULUS	107	-0.235933	-0.78525	0.724951	0.94322	1	2115	tags=15%, list=12%, signal=17%
GOBP_DNA_REPLICATION	275	-0.186385	-0.784334	0.742126	0.944094	1	3614	tags=24%, list=20%, signal=30%
GOBP_REGULATION_OF_MITOCHONDRIAL_MEMBRANE_PERMEABILITY	73	-0.236498	-0.784016	0.778182	0.943948	1	1949	tags=16%, list=11%, signal=18%
GOBP_REGULATION_OF_CELLULAR_PROTEIN_CATABOLIC_PROCESS	244	-0.172311	-0.783967	0.872694	0.943301	1	4523	tags=30%, list=25%, signal=39%
GOBP_3_UTR_MEDIATED_MRNA_DESTABILIZATION	17	-0.323586	-0.783815	0.690249	0.942846	1	2618	tags=24%, list=15%, signal=27%
GOBP_NUCLEUS_LOCALIZATION	23	-0.301518	-0.783688	0.742489	0.942313	1	5156	tags=57%, list=29%, signal=79%
GOBP_NEGATIVE_REGULATION_OF_RECEPTOR_MEDIATED_ENDOCYTOSIS	34	-0.250561	-0.783344	0.781431	0.94219	1	3142	tags=21%, list=17%, signal=25%
GOBP_POSITIVE_REGULATION_OF_MRNA_CATABOLIC_PROCESS	52	-0.211601	-0.783135	0.717054	0.941802	1	3378	tags=25%, list=19%, signal=31%
GOBP_PEPTIDYL_ARGININE_MODIFICATION	27	-0.247206	-0.782769	0.790514	0.941716	1	4303	tags=33%, list=24%, signal=44%
GOBP_MRNA_CIS_SPLICING_VIA_SPLICEOSOME	21	-0.248585	-0.782443	0.728238	0.941522	1	13561	tags=100%, list=75%, signal=402%
GOBP_NEGATIVE_REGULATION_OF_INTERLEUKIN_1_PRODUCTION	41	-0.283629	-0.78233	0.806283	0.940987	1	828	tags=7%, list=5%, signal=8%
GOBP_ACTIVATION_OF_JUN_KINASE_ACTIVITY	39	-0.251692	-0.782111	0.743028	0.940654	1	2385	tags=21%, list=13%, signal=24%
GOBP_REGULATION_OF_EXIT_FROM_MITOSIS	15	-0.257697	-0.781847	0.74569	0.940367	1	296	tags=7%, list=2%, signal=7%
GOBP_RESPONSE_TO_AMINO_ACID_STARVATION	49	-0.207566	-0.78181	0.829906	0.939694	1	1875	tags=14%, list=10%, signal=16%
GOBP_REGULATION_OF_RESPONSE_TO_ENDOPLASMIC_RETICULUM_STRESS	80	-0.213735	-0.781752	0.777379	0.939042	1	1968	tags=13%, list=11%, signal=14%
GOBP_GLUCOSE_6_PHOSPHATE_METABOLIC_PROCESS	24	-0.257775	-0.781438	0.807087	0.938859	1	1179	tags=17%, list=7%, signal=18%
GOBP_PROTEIN_LOCALIZATION_TO_MICROTUBULE_ORGANIZING_CENTER	35	-0.269957	-0.781336	0.724138	0.938288	1	4926	tags=49%, list=27%, signal=67%
GOBP_HIGH_DENSITY_LIPOPROTEIN_PARTICLE_REMODELING	17	-0.317864	-0.781226	0.784274	0.93772	1	3729	tags=41%, list=21%, signal=52%
GOBP_REGULATION_OF_SKELETAL_MUSCLE_CONTRACTION	15	-0.276579	-0.78081	0.866913	0.937687	1	2295	tags=20%, list=13%, signal=23%
GOBP_CHROMATIN_ORGANIZATION_INVOLVED_IN_REGULATION_OF_TRANSCRIPTION	116	-0.183308	-0.780585	0.888693	0.93735	1	3364	tags=21%, list=19%, signal=25%
GOBP_MUSCLE_ADAPTATION	117	-0.220411	-0.780204	0.776557	0.937318	1	3084	tags=20%, list=17%, signal=24%
GOBP_REGULATION_OF_MYOBLAST_DIFFERENTIATION	49	-0.232963	-0.778434	0.830018	0.939695	1	2402	tags=20%, list=13%, signal=23%
GOBP_G2_DNA_DAMAGE_CHECKPOINT	34	-0.203142	-0.778066	0.810379	0.939564	1	3662	tags=26%, list=20%, signal=33%
GOBP_LONG_CHAIN_FATTY_ACID_BIOSYNTHETIC_PROCESS	29	-0.252836	-0.776169	0.82397	0.94205	1	1319	tags=14%, list=7%, signal=15%
GOBP_PLACENTA_BLOOD_VESSEL_DEVELOPMENT	30	-0.274761	-0.776027	0.773333	0.94155	1	3702	tags=33%, list=21%, signal=42%
GOBP_REGULATION_OF_GLUCAN_BIOSYNTHETIC_PROCESS	30	-0.283813	-0.775827	0.788889	0.941202	1	3242	tags=23%, list=18%, signal=28%
GOBP_NEGATIVE_REGULATION_OF_ACTIN_FILAMENT_DEPOLYMERIZATION	45	-0.268672	-0.774677	0.692929	0.942442	1	4184	tags=40%, list=23%, signal=52%
GOBP_NEGATIVE_REGULATION_OF_HISTONE_ACETYLATION	16	-0.252276	-0.774395	0.829982	0.942219	1	4155	tags=38%, list=23%, signal=49%
GOBP_NEGATIVE_REGULATION_OF_PROTEIN_CONTAINING_COMPLEX_ASSEMBLY	135	-0.200403	-0.774052	0.800388	0.94208	1	4509	tags=33%, list=25%, signal=43%
GOBP_NAD_BIOSYNTHETIC_PROCESS	29	-0.263212	-0.772036	0.780669	0.944642	1	4889	tags=38%, list=27%, signal=52%
GOBP_MAINTENANCE_OF_PROTEIN_LOCALIZATION_IN_ORGANELLE	42	-0.232068	-0.771398	0.824561	0.944975	1	3226	tags=26%, list=18%, signal=32%
GOBP_PROTEIN_TRIMERIZATION	16	-0.265125	-0.771261	0.859961	0.944493	1	1826	tags=25%, list=10%, signal=28%
GOBP_REGULATION_OF_STRIATED_MUSCLE_CONTRACTION	88	-0.231776	-0.771095	0.779923	0.944033	1	2344	tags=17%, list=13%, signal=19%
GOBP_POST_EMBRYONIC_DEVELOPMENT	76	-0.228952	-0.770997	0.800373	0.943459	1	3345	tags=26%, list=19%, signal=32%
GOBP_POSITIVE_REGULATION_OF_OXIDATIVE_STRESS_INDUCED_CELL_DEATH	16	-0.305983	-0.769738	0.759563	0.944799	1	2477	tags=19%, list=14%, signal=22%
GOBP_PYRIDINE_CONTAINING_COMPOUND_METABOLIC_PROCESS	41	-0.230459	-0.769609	0.814748	0.944285	1	2936	tags=22%, list=16%, signal=26%
GOBP_REGULATION_OF_GENE_EXPRESSION_EPIGENETIC	168	-0.179834	-0.769348	0.862264	0.943949	1	5724	tags=39%, list=32%, signal=56%
GOBP_PROTEIN_MODIFICATION_BY_SMALL_PROTEIN_REMOVAL	279	-0.163978	-0.769319	0.824561	0.943277	1	3723	tags=20%, list=21%, signal=24%
GOBP_POSITIVE_REGULATION_OF_TRANSLATION	125	-0.210805	-0.768624	0.753937	0.943714	1	3292	tags=21%, list=18%, signal=25%
GOBP_SENSORY_PERCEPTION_OF_CHEMICAL_STIMULUS	379	-0.215363	-0.767784	0.936508	0.944306	1	2215	tags=5%, list=12%, signal=6%
GOBP_GROOMING_BEHAVIOR	16	-0.297248	-0.766442	0.781482	0.945718	1	57	tags=6%, list=0%, signal=6%
GOBP_POSITIVE_REGULATION_OF_APOPTOTIC_SIGNALING_PATHWAY	125	-0.204948	-0.765198	0.869875	0.946914	1	3710	tags=24%, list=21%, signal=30%
GOBP_MICROTUBULE_ORGANIZING_CENTER_ORGANIZATION	135	-0.214417	-0.763178	0.808824	0.949488	1	3555	tags=27%, list=20%, signal=34%
GOBP_TORC1_SIGNALING	46	-0.205433	-0.76287	0.827038	0.949248	1	1483	tags=11%, list=8%, signal=12%
GOBP_RNA_POLYMERASE_II_PREINITIATION_COMPLEX_ASSEMBLY	23	-0.253033	-0.762522	0.71345	0.949069	1	6117	tags=48%, list=34%, signal=72%
GOBP_MYD88_INDEPENDENT_TOLL_LIKE_RECEPTOR_SIGNALING_PATHWAY	33	-0.206313	-0.762012	0.832031	0.9492	1	2477	tags=18%, list=14%, signal=21%
GOBP_REGULATION_OF_B_CELL_DIFFERENTIATION	28	-0.280167	-0.761965	0.707754	0.94856	1	4001	tags=36%, list=22%, signal=46%
GOBP_RESPONSE_TO_ARSENIC_CONTAINING_SUBSTANCE	30	-0.268553	-0.760347	0.757417	0.950399	1	3906	tags=33%, list=22%, signal=42%
GOBP_POSITIVE_REGULATION_OF_MYELOID_LEUKOCYTE_DIFFERENTIATION	58	-0.224091	-0.759289	0.79771	0.951321	1	1768	tags=12%, list=10%, signal=13%
GOBP_HEMOGLOBIN_METABOLIC_PROCESS	15	-0.283734	-0.758978	0.818182	0.951044	1	1384	tags=20%, list=8%, signal=22%
GOBP_POSITIVE_REGULATION_OF_ESTABLISHMENT_OF_PROTEIN_LOCALIZATION_TO_MITOCHONDRION	58	-0.22879	-0.758738	0.724335	0.950697	1	2241	tags=16%, list=12%, signal=18%
GOBP_LIPID_TRANSLOCATION	50	-0.22767	-0.75829	0.89225	0.950669	1	4670	tags=40%, list=26%, signal=54%
GOBP_POSITIVE_REGULATION_OF_TRANSFORMING_GROWTH_FACTOR_BETA_PRODUCTION	21	-0.258867	-0.757046	0.801047	0.951857	1	4392	tags=43%, list=24%, signal=57%
GOBP_SPINAL_CORD_MOTOR_NEURON_DIFFERENTIATION	29	-0.243223	-0.755717	0.866185	0.953213	1	648	tags=10%, list=4%, signal=11%
GOBP_NEGATIVE_REGULATION_OF_GENE_EXPRESSION_EPIGENETIC	89	-0.196872	-0.755637	0.796296	0.952642	1	4471	tags=27%, list=25%, signal=36%
GOBP_COBALAMIN_METABOLIC_PROCESS	20	-0.318283	-0.754883	0.884135	0.953131	1	4387	tags=50%, list=24%, signal=66%
GOBP_RESPONSE_TO_STEROL	34	-0.261217	-0.754688	0.795066	0.952731	1	1679	tags=15%, list=9%, signal=16%
GOBP_CARDIOBLAST_DIFFERENTIATION	19	-0.301832	-0.754322	0.780115	0.952561	1	2268	tags=16%, list=13%, signal=18%
GOBP_ESTABLISHMENT_OF_RNA_LOCALIZATION	189	-0.172837	-0.752437	0.764133	0.954736	1	3930	tags=21%, list=22%, signal=26%
GOBP_HISTONE_H4_K16_ACETYLATION	20	-0.284234	-0.752382	0.7431	0.954096	1	3897	tags=35%, list=22%, signal=45%
GOBP_OSTEOCLAST_DIFFERENTIATION	89	-0.209147	-0.752041	0.891791	0.953878	1	2714	tags=17%, list=15%, signal=20%
GOBP_NUCLEAR_TRANSCRIBED_MRNA_CATABOLIC_PROCESS_NONSENSE_MEDIATED_DECAY	118	-0.368919	-0.751434	0.702913	0.95412	1	3436	tags=25%, list=19%, signal=30%
GOBP_ESTABLISHMENT_OF_PROTEIN_LOCALIZATION_TO_CHROMOSOME	27	-0.270049	-0.750947	0.698603	0.954182	1	4710	tags=37%, list=26%, signal=50%
GOBP_FIBROBLAST_GROWTH_FACTOR_RECEPTOR_SIGNALING_PATHWAY	111	-0.174608	-0.750539	0.97561	0.954058	1	2893	tags=18%, list=16%, signal=21%
GOBP_NUCLEAR_MIGRATION	19	-0.330331	-0.749983	0.843049	0.954238	1	5156	tags=63%, list=29%, signal=88%
GOBP_TRNA_MODIFICATION	85	-0.265703	-0.749734	0.691235	0.953891	1	3224	tags=24%, list=18%, signal=29%
GOBP_GENETIC_IMPRINTING	24	-0.229664	-0.748782	0.865079	0.954547	1	5648	tags=50%, list=31%, signal=73%
GOBP_NEGATIVE_REGULATION_OF_BLOOD_VESSEL_ENDOTHELIAL_CELL_PROLIFERATION_INVOLVED_IN_SPROUTING_ANGIOGENESIS	23	-0.266242	-0.74783	0.942609	0.955235	1	4612	tags=17%, list=26%, signal=23%
GOBP_T_HELPER_2_CELL_DIFFERENTIATION	15	-0.259327	-0.743619	0.852632	0.960756	1	2150	tags=20%, list=12%, signal=23%
GOBP_DNA_DAMAGE_RESPONSE_DETECTION_OF_DNA_DAMAGE	39	-0.251979	-0.742799	0.751503	0.961173	1	3279	tags=23%, list=18%, signal=28%
GOBP_P38MAPK_CASCADE	49	-0.248585	-0.74258	0.796935	0.960795	1	2623	tags=20%, list=15%, signal=24%
GOBP_GRANULOCYTE_CHEMOTAXIS	106	-0.243322	-0.742101	0.774674	0.960788	1	1344	tags=12%, list=7%, signal=13%
GOBP_PHOTORECEPTOR_CELL_DIFFERENTIATION	60	-0.222332	-0.741206	0.877034	0.961375	1	3237	tags=28%, list=18%, signal=34%
GOBP_GLUCAN_BIOSYNTHETIC_PROCESS	45	-0.246268	-0.740842	0.834764	0.961157	1	3242	tags=24%, list=18%, signal=30%
GOBP_REPLICATION_FORK_PROCESSING	39	-0.238377	-0.738872	0.816495	0.963295	1	4341	tags=38%, list=24%, signal=51%
GOBP_DETECTION_OF_TEMPERATURE_STIMULUS_INVOLVED_IN_SENSORY_PERCEPTION	17	-0.275993	-0.737741	0.869231	0.964163	1	1796	tags=18%, list=10%, signal=20%
GOBP_NEGATIVE_REGULATION_OF_CELL_MIGRATION_INVOLVED_IN_SPROUTING_ANGIOGENESIS	41	-0.26157	-0.737736	0.834409	0.96346	1	5571	tags=24%, list=31%, signal=35%
GOBP_DOSAGE_COMPENSATION	18	-0.22772	-0.737323	0.834646	0.963373	1	5355	tags=44%, list=30%, signal=63%
GOBP_MOTILE_CILIUM_ASSEMBLY	23	-0.237905	-0.736466	0.85595	0.963884	1	2082	tags=13%, list=12%, signal=15%
GOBP_RENAL_WATER_HOMEOSTASIS	36	-0.249414	-0.736267	0.827184	0.963464	1	3939	tags=33%, list=22%, signal=43%
GOBP_INTERLEUKIN_13_PRODUCTION	19	-0.282171	-0.735933	0.824779	0.963224	1	1834	tags=16%, list=10%, signal=18%
GOBP_REGULATION_OF_WATER_LOSS_VIA_SKIN	25	-0.292839	-0.735613	0.777978	0.962961	1	3618	tags=36%, list=20%, signal=45%
GOBP_RRNA_METHYLATION	24	-0.292392	-0.735424	0.745491	0.962521	1	1301	tags=13%, list=7%, signal=13%
GOBP_GLYCOSYL_COMPOUND_BIOSYNTHETIC_PROCESS	36	-0.261761	-0.734779	0.848425	0.96271	1	2473	tags=22%, list=14%, signal=26%
GOBP_ATRIAL_SEPTUM_DEVELOPMENT	22	-0.253462	-0.734701	0.871795	0.962115	1	3611	tags=32%, list=20%, signal=40%
GOBP_POSITIVE_REGULATION_OF_PROTEIN_IMPORT	40	-0.191381	-0.73375	0.915254	0.962819	1	3797	tags=25%, list=21%, signal=32%
GOBP_POSITIVE_REGULATION_OF_MACROPHAGE_CHEMOTAXIS	16	-0.283499	-0.733166	0.788104	0.962926	1	110	tags=6%, list=1%, signal=6%
GOBP_DNA_STRAND_ELONGATION	26	-0.254924	-0.732983	0.774059	0.962466	1	1576	tags=15%, list=9%, signal=17%
GOBP_PROTON_TRANSMEMBRANE_TRANSPORT	150	-0.220746	-0.73267	0.841155	0.96221	1	1267	tags=9%, list=7%, signal=9%
GOBP_REGULATION_OF_ERAD_PATHWAY	19	-0.218134	-0.731872	0.789157	0.962574	1	4272	tags=26%, list=24%, signal=34%
GOBP_RNA_LOCALIZATION	222	-0.187256	-0.730853	0.746535	0.963284	1	3930	tags=22%, list=22%, signal=27%
GOBP_VIRION_ASSEMBLY	38	-0.258549	-0.7304	0.737143	0.963218	1	1476	tags=11%, list=8%, signal=11%
GOBP_MULTI_ORGANISM_CELLULAR_PROCESS	16	-0.256838	-0.728874	0.822993	0.964592	1	4280	tags=38%, list=24%, signal=49%
GOBP_TRNA_TRANSPORT	36	-0.203724	-0.728147	0.779443	0.964958	1	5404	tags=36%, list=30%, signal=51%
GOBP_POSITIVE_REGULATION_OF_CREB_TRANSCRIPTION_FACTOR_ACTIVITY	18	-0.299494	-0.728124	0.813309	0.964284	1	3069	tags=39%, list=17%, signal=47%
GOBP_REGULATION_OF_CELL_MATRIX_ADHESION	123	-0.195438	-0.726919	0.871212	0.965168	1	1632	tags=11%, list=9%, signal=12%
GOBP_REGULATION_OF_SPINDLE_CHECKPOINT	15	-0.250784	-0.726726	0.788389	0.964721	1	3208	tags=27%, list=18%, signal=32%
GOBP_REGULATION_OF_CELL_CYCLE_G2_M_PHASE_TRANSITION	215	-0.161483	-0.725862	0.908222	0.965208	1	3733	tags=23%, list=21%, signal=28%
GOBP_FOREBRAIN_NEURON_DEVELOPMENT	25	-0.26107	-0.725388	0.821359	0.965177	1	1617	tags=16%, list=9%, signal=18%
GOBP_RESPONSE_TO_NERVE_GROWTH_FACTOR	50	-0.182775	-0.724083	0.923913	0.966281	1	4591	tags=30%, list=25%, signal=40%
GOBP_POSITIVE_REGULATION_OF_AMINO_ACID_TRANSPORT	16	-0.273872	-0.723668	0.822957	0.966161	1	1821	tags=19%, list=10%, signal=21%
GOBP_DNA_TEMPLATED_TRANSCRIPTION_ELONGATION	112	-0.208358	-0.721955	0.764595	0.967763	1	4027	tags=27%, list=22%, signal=34%
GOBP_REGULATION_OF_SKELETAL_MUSCLE_CELL_DIFFERENTIATION	19	-0.251322	-0.721905	0.880309	0.967139	1	137	tags=5%, list=1%, signal=5%
GOBP_POSITIVE_REGULATION_OF_GENE_EXPRESSION_EPIGENETIC	58	-0.202835	-0.7215	0.848544	0.966997	1	1370	tags=10%, list=8%, signal=11%
GOBP_PEROXISOME_PROLIFERATOR_ACTIVATED_RECEPTOR_SIGNALING_PATHWAY	21	-0.237686	-0.721457	0.873874	0.966354	1	2020	tags=19%, list=11%, signal=21%
GOBP_NEGATIVE_REGULATION_OF_RESPONSE_TO_ENDOPLASMIC_RETICULUM_STRESS	43	-0.217701	-0.721447	0.832381	0.965668	1	760	tags=9%, list=4%, signal=10%
GOBP_NUCLEOBASE_CONTAINING_COMPOUND_TRANSPORT	237	-0.162586	-0.721202	0.820663	0.965336	1	3948	tags=22%, list=22%, signal=28%
GOBP_POSITIVE_REGULATION_OF_ANTIGEN_RECEPTOR_MEDIATED_SIGNALING_PATHWAY	23	-0.283978	-0.720885	0.792636	0.965039	1	1429	tags=17%, list=8%, signal=19%
GOBP_POSITIVE_REGULATION_OF_DNA_TEMPLATED_TRANSCRIPTION_INITIATION	36	-0.222651	-0.720117	0.792844	0.965396	1	5952	tags=42%, list=33%, signal=62%
GOBP_CARDIAC_MUSCLE_TISSUE_MORPHOGENESIS	57	-0.220489	-0.719592	0.935728	0.965373	1	2268	tags=14%, list=13%, signal=16%
GOBP_CHROMATIN_REMODELING	183	-0.153246	-0.719501	0.953008	0.964785	1	3978	tags=23%, list=22%, signal=30%
GOBP_POSITIVE_REGULATION_OF_CALCIUM_ION_TRANSMEMBRANE_TRANSPORTER_ACTIVITY	37	-0.237215	-0.718897	0.853909	0.964904	1	3882	tags=32%, list=22%, signal=41%
GOBP_L_GLUTAMATE_IMPORT_ACROSS_PLASMA_MEMBRANE	15	-0.283793	-0.718772	0.85743	0.964364	1	1550	tags=20%, list=9%, signal=22%
GOBP_DNA_TEMPLATED_TRANSCRIPTION_TERMINATION	73	-0.223834	-0.718108	0.744554	0.964598	1	4083	tags=26%, list=23%, signal=34%
GOBP_HEPARAN_SULFATE_PROTEOGLYCAN_BIOSYNTHETIC_PROCESS	25	-0.250336	-0.717837	0.853503	0.964249	1	1897	tags=20%, list=11%, signal=22%
GOBP_REGULATION_OF_METALLOPEPTIDASE_ACTIVITY	23	-0.273351	-0.71712	0.830078	0.96447	1	3425	tags=17%, list=19%, signal=21%
GOBP_REGULATION_OF_PROTEIN_KINASE_A_SIGNALING	23	-0.246083	-0.716859	0.854251	0.964114	1	760	tags=9%, list=4%, signal=9%
GOBP_RESPONSE_TO_GAMMA_RADIATION	53	-0.190589	-0.716785	0.902299	0.963516	1	3010	tags=17%, list=17%, signal=20%
GOBP_EPOXYGENASE_P450_PATHWAY	15	-0.303012	-0.716412	0.801471	0.963294	1	974	tags=20%, list=5%, signal=21%
GOBP_POSITIVE_REGULATION_OF_P38MAPK_CASCADE	29	-0.246397	-0.715738	0.859127	0.963469	1	2623	tags=17%, list=15%, signal=20%
GOBP_TYROSINE_PHOSPHORYLATION_OF_STAT_PROTEIN	82	-0.196562	-0.713543	0.919355	0.965476	1	2544	tags=16%, list=14%, signal=18%
GOBP_POSITIVE_REGULATION_OF_PLASMA_MEMBRANE_BOUNDED_CELL_PROJECTION_ASSEMBLY	106	-0.18812	-0.712901	0.888889	0.965585	1	4174	tags=30%, list=23%, signal=39%
GOBP_LUNG_ALVEOLUS_DEVELOPMENT	38	-0.219626	-0.712841	0.870722	0.964967	1	3695	tags=34%, list=20%, signal=43%
GOBP_POSITIVE_REGULATION_OF_GLYCOLYTIC_PROCESS	24	-0.267918	-0.712104	0.811024	0.965221	1	1089	tags=17%, list=6%, signal=18%
GOBP_G0_TO_G1_TRANSITION	44	-0.193258	-0.712062	0.847639	0.964594	1	5724	tags=43%, list=32%, signal=63%
GOBP_RIBONUCLEOSIDE_MONOPHOSPHATE_BIOSYNTHETIC_PROCESS	34	-0.219406	-0.711404	0.856287	0.964705	1	2944	tags=24%, list=16%, signal=28%
GOBP_TRANSCRIPTION_INITIATION_FROM_RNA_POLYMERASE_II_PROMOTER	184	-0.168106	-0.710375	0.933216	0.965286	1	4262	tags=24%, list=24%, signal=32%
GOBP_REGULATION_OF_CENTRIOLE_REPLICATION	19	-0.361539	-0.709202	0.847032	0.96603	1	5586	tags=53%, list=31%, signal=76%
GOBP_POSITIVE_REGULATION_OF_ORGANELLE_ASSEMBLY	66	-0.218184	-0.707834	0.899543	0.967008	1	2533	tags=17%, list=14%, signal=19%
GOBP_MORPHOGENESIS_OF_AN_ENDOTHELIUM	18	-0.236696	-0.707378	0.878	0.966878	1	3437	tags=28%, list=19%, signal=34%
GOBP_POSITIVE_REGULATION_OF_B_CELL_PROLIFERATION	39	-0.263006	-0.707377	0.795918	0.96619	1	4112	tags=31%, list=23%, signal=40%
GOBP_MITOTIC_CYTOKINETIC_PROCESS	21	-0.197765	-0.706432	0.864224	0.96675	1	3225	tags=19%, list=18%, signal=23%
GOBP_KERATINIZATION	149	-0.231202	-0.706214	0.889286	0.96631	1	4655	tags=24%, list=26%, signal=32%
GOBP_INTERLEUKIN_6_MEDIATED_SIGNALING_PATHWAY	30	-0.213405	-0.705888	0.913979	0.966018	1	4560	tags=33%, list=25%, signal=45%
GOBP_MEIOTIC_CELL_CYCLE_PROCESS	184	-0.187971	-0.705599	0.933086	0.965683	1	3063	tags=19%, list=17%, signal=23%
GOBP_REGULATION_OF_NEURON_PROJECTION_REGENERATION	32	-0.259462	-0.703434	0.83829	0.967597	1	3692	tags=34%, list=20%, signal=43%
GOBP_PYRIMIDINE_RIBONUCLEOTIDE_BIOSYNTHETIC_PROCESS	20	-0.268236	-0.701506	0.805611	0.96922	1	2180	tags=20%, list=12%, signal=23%
GOBP_OLIGOSACCHARIDE_BIOSYNTHETIC_PROCESS	16	-0.21172	-0.697951	0.901515	0.97262	1	4161	tags=31%, list=23%, signal=41%
GOBP_POSITIVE_REGULATION_OF_PHOSPHOPROTEIN_PHOSPHATASE_ACTIVITY	20	-0.210436	-0.695953	0.872798	0.974118	1	4689	tags=30%, list=26%, signal=40%
GOBP_RNA_INTERFERENCE	17	-0.226682	-0.694209	0.827083	0.975453	1	4196	tags=29%, list=23%, signal=38%
GOBP_VASCULOGENESIS	78	-0.211786	-0.69397	0.886617	0.97503	1	2623	tags=21%, list=15%, signal=24%
GOBP_PROTEIN_LOCALIZATION_TO_CYTOSKELETON	58	-0.219247	-0.692816	0.857778	0.975664	1	5211	tags=47%, list=29%, signal=65%
GOBP_GRANULOCYTE_MIGRATION	128	-0.22083	-0.690789	0.863118	0.977193	1	1378	tags=12%, list=8%, signal=13%
GOBP_WATER_TRANSPORT	20	-0.247312	-0.689948	0.909427	0.977417	1	3282	tags=35%, list=18%, signal=43%
GOBP_DNA_DEPENDENT_DNA_REPLICATION	153	-0.178923	-0.689546	0.859155	0.977172	1	3567	tags=24%, list=20%, signal=30%
GOBP_MULTIVESICULAR_BODY_ORGANIZATION	29	-0.258823	-0.689152	0.716567	0.976942	1	6373	tags=41%, list=35%, signal=64%
GOBP_RNA_CATABOLIC_PROCESS	408	-0.216466	-0.688907	0.773408	0.976473	1	3640	tags=21%, list=20%, signal=26%
GOBP_POSITIVE_REGULATION_OF_NITRIC_OXIDE_METABOLIC_PROCESS	38	-0.199358	-0.687433	0.93858	0.977355	1	3797	tags=26%, list=21%, signal=33%
GOBP_MYOFIBRIL_ASSEMBLY	59	-0.223347	-0.686759	0.884685	0.977388	1	2430	tags=17%, list=13%, signal=20%
GOBP_RNA_DESTABILIZATION	36	-0.195205	-0.686389	0.878277	0.977141	1	3378	tags=25%, list=19%, signal=31%
GOBP_POSITIVE_REGULATION_OF_RUFFLE_ASSEMBLY	15	-0.255078	-0.684567	0.865347	0.978442	1	4086	tags=33%, list=23%, signal=43%
GOBP_VENTRICULAR_CARDIAC_MUSCLE_TISSUE_DEVELOPMENT	50	-0.213721	-0.683435	0.939736	0.978959	1	2344	tags=16%, list=13%, signal=18%
GOBP_REGULATION_OF_CELLULAR_EXTRAVASATION	32	-0.241362	-0.683414	0.836576	0.978299	1	1172	tags=13%, list=6%, signal=13%
GOBP_HISTONE_H4_K5_ACETYLATION	16	-0.290815	-0.683305	0.810021	0.977735	1	5467	tags=44%, list=30%, signal=63%
GOBP_NEGATIVE_REGULATION_OF_CYTOKINE_PRODUCTION_INVOLVED_IN_INFLAMMATORY_RESPONSE	33	-0.222211	-0.68204	0.9375	0.978449	1	3285	tags=15%, list=18%, signal=18%
GOBP_REGULATION_OF_BMP_SIGNALING_PATHWAY	90	-0.208143	-0.680418	0.878378	0.979467	1	3611	tags=26%, list=20%, signal=32%
GOBP_MICROTUBULE_NUCLEATION	30	-0.294119	-0.679281	0.914692	0.979969	1	3389	tags=30%, list=19%, signal=37%
GOBP_GOLGI_TO_PLASMA_MEMBRANE_TRANSPORT	59	-0.165739	-0.678412	0.965116	0.980113	1	3704	tags=24%, list=21%, signal=30%
GOBP_ATP_SYNTHESIS_COUPLED_PROTON_TRANSPORT	25	-0.341965	-0.677769	0.853403	0.980046	1	1156	tags=8%, list=6%, signal=9%
GOBP_TRANSCRIPTION_ELONGATION_FROM_RNA_POLYMERASE_II_PROMOTER	83	-0.198906	-0.676952	0.825919	0.980207	1	4027	tags=28%, list=22%, signal=36%
GOBP_TRNA_PROCESSING	126	-0.236623	-0.676559	0.746507	0.979908	1	3224	tags=21%, list=18%, signal=26%
GOBP_ENDONUCLEOLYTIC_CLEAVAGE_INVOLVED_IN_RRNA_PROCESSING	15	-0.3037	-0.675361	0.755424	0.980416	1	3446	tags=27%, list=19%, signal=33%
GOBP_PYRIMIDINE_NUCLEOTIDE_BIOSYNTHETIC_PROCESS	27	-0.25586	-0.675111	0.844075	0.979944	1	2180	tags=19%, list=12%, signal=21%
GOBP_REGULATION_OF_GLUCOSE_TRANSMEMBRANE_TRANSPORT	76	-0.188422	-0.67469	0.931452	0.979683	1	3846	tags=25%, list=21%, signal=32%
GOBP_POSITIVE_REGULATION_OF_MITOCHONDRIAL_OUTER_MEMBRANE_PERMEABILIZATION_INVOLVED_IN_APOPTOTIC_SIGNALING_PATHWAY	35	-0.227245	-0.674062	0.885819	0.979616	1	2225	tags=14%, list=12%, signal=16%
GOBP_MRNA_PROCESSING	494	-0.165272	-0.673495	0.822222	0.979473	1	4382	tags=23%, list=24%, signal=30%
GOBP_REGULATION_OF_MRNA_METABOLIC_PROCESS	327	-0.155669	-0.672873	0.918969	0.979364	1	3641	tags=20%, list=20%, signal=25%
GOBP_TRNA_WOBBLE_BASE_MODIFICATION	20	-0.281267	-0.672562	0.827957	0.978988	1	2195	tags=20%, list=12%, signal=23%
GOBP_REGULATION_OF_TRANSCRIPTION_BY_RNA_POLYMERASE_III	22	-0.194416	-0.67208	0.927644	0.978788	1	5891	tags=36%, list=33%, signal=54%
GOBP_REGULATION_OF_GENE_SILENCING	120	-0.157244	-0.670128	0.976	0.980039	1	4276	tags=28%, list=24%, signal=36%
GOBP_BILE_ACID_BIOSYNTHETIC_PROCESS	38	-0.24791	-0.670126	0.899827	0.979365	1	1985	tags=16%, list=11%, signal=18%
GOBP_VITAMIN_D_METABOLIC_PROCESS	22	-0.230988	-0.669899	0.935829	0.978921	1	1327	tags=14%, list=7%, signal=15%
GOBP_HIGH_DENSITY_LIPOPROTEIN_PARTICLE_ASSEMBLY	15	-0.262767	-0.669032	0.940727	0.979074	1	3459	tags=33%, list=19%, signal=41%
GOBP_NEGATIVE_REGULATION_OF_CELLULAR_RESPONSE_TO_INSULIN_STIMULUS	39	-0.214611	-0.668476	0.943074	0.978948	1	3550	tags=26%, list=20%, signal=32%
GOBP_NEURON_FATE_COMMITMENT	59	-0.213175	-0.665881	0.967245	0.980763	1	3005	tags=20%, list=17%, signal=24%
GOBP_CARDIAC_VENTRICLE_MORPHOGENESIS	69	-0.202773	-0.663034	0.959381	0.982636	1	2355	tags=14%, list=13%, signal=17%
GOBP_MEGAKARYOCYTE_DEVELOPMENT	16	-0.267211	-0.662833	0.843931	0.982127	1	3411	tags=25%, list=19%, signal=31%
GOBP_SNRNA_PROCESSING	26	-0.213365	-0.662548	0.833006	0.981696	1	2876	tags=19%, list=16%, signal=23%
GOBP_TRANSLATIONAL_INITIATION	184	-0.286287	-0.660542	0.767355	0.982916	1	3681	tags=24%, list=20%, signal=30%
GOBP_NEGATIVE_REGULATION_OF_PLASMA_MEMBRANE_BOUNDED_CELL_PROJECTION_ASSEMBLY	30	-0.219095	-0.659902	0.912766	0.982806	1	1382	tags=13%, list=8%, signal=14%
GOBP_REGULATION_OF_ACTIN_FILAMENT_BASED_MOVEMENT	37	-0.246708	-0.659778	0.826255	0.982243	1	2344	tags=22%, list=13%, signal=25%
GOBP_REGULATION_OF_MRNA_CATABOLIC_PROCESS	206	-0.164675	-0.659567	0.90106	0.981777	1	3640	tags=22%, list=20%, signal=27%
GOBP_OXIDATIVE_DEMETHYLATION	15	-0.250437	-0.659474	0.884135	0.98118	1	300	tags=7%, list=2%, signal=7%
GOBP_ER_NUCLEUS_SIGNALING_PATHWAY	52	-0.200177	-0.658995	0.876448	0.980949	1	3393	tags=23%, list=19%, signal=28%
GOBP_POSITIVE_REGULATION_OF_BMP_SIGNALING_PATHWAY	34	-0.210415	-0.657106	0.939671	0.981882	1	2897	tags=21%, list=16%, signal=24%
GOBP_TRANSCRIPTION_PREINITIATION_COMPLEX_ASSEMBLY	35	-0.208726	-0.655974	0.829787	0.982194	1	6117	tags=46%, list=34%, signal=69%
GOBP_SNRNA_METABOLIC_PROCESS	37	-0.217678	-0.654698	0.847695	0.982529	1	3126	tags=22%, list=17%, signal=26%
GOBP_POSITIVE_REGULATION_OF_AXON_EXTENSION	39	-0.202284	-0.654535	0.916667	0.981998	1	4613	tags=38%, list=26%, signal=52%
GOBP_NEGATIVE_REGULATION_OF_CELLULAR_SENESCENCE	20	-0.255192	-0.65296	0.880851	0.982618	1	2150	tags=20%, list=12%, signal=23%
GOBP_NLRP3_INFLAMMASOME_COMPLEX_ASSEMBLY	15	-0.237457	-0.652239	0.895372	0.982592	1	3902	tags=33%, list=22%, signal=42%
GOBP_RNA_CAPPING	33	-0.268068	-0.651498	0.817822	0.982556	1	3616	tags=33%, list=20%, signal=42%
GOBP_ZYMOGEN_ACTIVATION	55	-0.221143	-0.650998	0.936567	0.982307	1	1592	tags=13%, list=9%, signal=14%
GOBP_HEAD_MORPHOGENESIS	33	-0.187576	-0.650857	0.964509	0.981757	1	3719	tags=27%, list=21%, signal=34%
GOBP_INTERLEUKIN_7_MEDIATED_SIGNALING_PATHWAY	20	-0.22719	-0.650337	0.904936	0.981514	1	1115	tags=10%, list=6%, signal=11%
GOBP_NEGATIVE_REGULATION_OF_PHOSPHATIDYLINOSITOL_3_KINASE_SIGNALING	16	-0.286687	-0.649882	0.902672	0.981174	1	5483	tags=50%, list=30%, signal=72%
GOBP_MEIOTIC_CELL_CYCLE	241	-0.166001	-0.648144	0.969112	0.981855	1	4136	tags=25%, list=23%, signal=32%
GOBP_ADHESION_OF_SYMBIONT_TO_HOST	15	-0.260397	-0.644646	0.960894	0.983987	1	2491	tags=27%, list=14%, signal=31%
GOBP_PROTEIN_LOCALIZATION_TO_CHROMOSOME	91	-0.164289	-0.642085	0.924752	0.985378	1	4710	tags=29%, list=26%, signal=38%
GOBP_ATP_METABOLIC_PROCESS	302	-0.194692	-0.641564	0.888316	0.985084	1	2233	tags=13%, list=12%, signal=15%
GOBP_RNA_SPLICING	432	-0.166577	-0.636496	0.835271	0.98817	1	4382	tags=24%, list=24%, signal=31%
GOBP_CORNIFICATION	97	-0.223006	-0.635191	0.937722	0.988399	1	4655	tags=31%, list=26%, signal=41%
GOBP_VIRAL_BUDDING	24	-0.227587	-0.633008	0.807851	0.989297	1	1476	tags=8%, list=8%, signal=9%
GOBP_PROTEIN_SUMOYLATION	74	-0.149155	-0.632563	0.951076	0.988962	1	5173	tags=38%, list=29%, signal=53%
GOBP_HIGH_DENSITY_LIPOPROTEIN_PARTICLE_CLEARANCE	15	-0.284532	-0.632354	0.88	0.988432	1	3142	tags=27%, list=17%, signal=32%
GOBP_GASTRULATION_WITH_MOUTH_FORMING_SECOND	21	-0.260416	-0.630221	0.875	0.989255	1	2717	tags=24%, list=15%, signal=28%
GOBP_CYTOKINETIC_PROCESS	36	-0.164863	-0.628829	0.922912	0.989508	1	3225	tags=17%, list=18%, signal=20%
GOBP_POSITIVE_REGULATION_OF_TRANSCRIPTION_INITIATION_FROM_RNA_POLYMERASE_II_PROMOTER	29	-0.193511	-0.623398	0.922465	0.992512	1	5924	tags=38%, list=33%, signal=56%
GOBP_DNA_TEMPLATED_TRANSCRIPTION_INITIATION	232	-0.150117	-0.622327	0.973404	0.992535	1	4262	tags=23%, list=24%, signal=30%
GOBP_NEUROTRANSMITTER_RECEPTOR_LOCALIZATION_TO_POSTSYNAPTIC_SPECIALIZATION_MEMBRANE	21	-0.238826	-0.620916	0.941414	0.992793	1	2336	tags=14%, list=13%, signal=16%
GOBP_B_CELL_PROLIFERATION	90	-0.221733	-0.619936	0.82197	0.992791	1	4350	tags=29%, list=24%, signal=38%
GOBP_POSITIVE_REGULATION_OF_PROTEIN_TARGETING_TO_MITOCHONDRION	32	-0.203892	-0.616008	0.893145	0.994673	1	5072	tags=34%, list=28%, signal=48%
GOBP_TRNA_METABOLIC_PROCESS	175	-0.215089	-0.615011	0.842857	0.994614	1	3224	tags=21%, list=18%, signal=25%
GOBP_REGULATION_OF_DOUBLE_STRAND_BREAK_REPAIR_VIA_NONHOMOLOGOUS_END_JOINING	28	-0.1839	-0.613816	0.978516	0.994673	1	6515	tags=50%, list=36%, signal=78%
GOBP_PYRIMIDINE_NUCLEOSIDE_TRIPHOSPHATE_METABOLIC_PROCESS	22	-0.229746	-0.613202	0.920893	0.994393	1	2180	tags=14%, list=12%, signal=15%
GOBP_DNA_METHYLATION_DEPENDENT_HETEROCHROMATIN_ASSEMBLY	19	-0.213723	-0.61286	0.928421	0.993946	1	1906	tags=16%, list=11%, signal=18%
GOBP_RRNA_MODIFICATION	36	-0.24358	-0.610941	0.892578	0.994429	1	1301	tags=11%, list=7%, signal=12%
GOBP_CELL_FATE_DETERMINATION	41	-0.189348	-0.610166	0.991197	0.994228	1	3611	tags=27%, list=20%, signal=33%
GOBP_POSITIVE_REGULATION_OF_CARDIOCYTE_DIFFERENTIATION	21	-0.221099	-0.609365	0.925	0.994039	1	4566	tags=29%, list=25%, signal=38%
GOBP_OLIGOSACCHARIDE_LIPID_INTERMEDIATE_BIOSYNTHETIC_PROCESS	20	-0.214871	-0.6092	0.900794	0.993468	1	1848	tags=15%, list=10%, signal=17%
GOBP_MATURATION_OF_5_8S_RRNA	35	-0.256045	-0.608533	0.795497	0.993153	1	3172	tags=23%, list=18%, signal=28%
GOBP_NEGATIVE_REGULATION_OF_CELL_SUBSTRATE_ADHESION	65	-0.1874	-0.606879	0.977273	0.993432	1	1632	tags=8%, list=9%, signal=8%
GOBP_TERMINATION_OF_RNA_POLYMERASE_II_TRANSCRIPTION	35	-0.171295	-0.603533	0.947475	0.994623	1	14956	tags=100%, list=83%, signal=584%
GOBP_CELLULAR_RESPONSE_TO_HEAT	114	-0.155197	-0.602613	0.976048	0.994455	1	4736	tags=27%, list=26%, signal=37%
GOBP_ENDOPLASMIC_RETICULUM_TUBULAR_NETWORK_ORGANIZATION	18	-0.192988	-0.602482	0.945841	0.993849	1	2947	tags=17%, list=16%, signal=20%
GOBP_CELLULAR_RESPONSE_TO_CADMIUM_ION	28	-0.20659	-0.600988	0.954955	0.994013	1	3614	tags=25%, list=20%, signal=31%
GOBP_ATTACHMENT_OF_MITOTIC_SPINDLE_MICROTUBULES_TO_KINETOCHORE	15	-0.221982	-0.597405	0.909278	0.995267	1	14039	tags=100%, list=78%, signal=451%
GOBP_NEGATIVE_REGULATION_OF_TORC1_SIGNALING	16	-0.233674	-0.592472	0.932927	0.997137	1	2495	tags=19%, list=14%, signal=22%
GOBP_PLATELET_MORPHOGENESIS	21	-0.200158	-0.591484	0.983903	0.996979	1	3011	tags=24%, list=17%, signal=29%
GOBP_REGULATION_OF_TRANSCRIPTION_INITIATION_FROM_RNA_POLYMERASE_II_PROMOTER	35	-0.155618	-0.587897	0.962963	0.998041	1	4988	tags=29%, list=28%, signal=39%
GOBP_VIRAL_GENE_EXPRESSION	194	-0.225063	-0.586159	0.802632	0.99815	1	4311	tags=26%, list=24%, signal=34%
GOBP_FATTY_ACID_BETA_OXIDATION_USING_ACYL_COA_OXIDASE	15	-0.247985	-0.585751	0.922939	0.99771	1	1377	tags=13%, list=8%, signal=14%
GOBP_CLEAVAGE_INVOLVED_IN_RRNA_PROCESSING	27	-0.244107	-0.585351	0.826168	0.997251	1	3446	tags=22%, list=19%, signal=27%
GOBP_POSITIVE_REGULATION_OF_GLYCOGEN_METABOLIC_PROCESS	18	-0.232123	-0.582936	0.949152	0.997678	1	3654	tags=28%, list=20%, signal=35%
GOBP_ESTABLISHMENT_OF_PROTEIN_LOCALIZATION_TO_MITOCHONDRIAL_MEMBRANE	53	-0.210221	-0.581296	0.91119	0.997709	1	3341	tags=23%, list=19%, signal=28%
GOBP_TERMINATION_OF_RNA_POLYMERASE_I_TRANSCRIPTION	30	-0.237725	-0.574824	0.846449	0.999823	1	3345	tags=23%, list=19%, signal=29%
GOBP_NUCLEOSOME_ASSEMBLY	95	-0.162481	-0.572392	0.994129	1	1	4076	tags=25%, list=23%, signal=32%
GOBP_CHROMOSOME_LOCALIZATION	80	-0.153986	-0.570821	0.974052	1	1	5239	tags=31%, list=29%, signal=44%
GOBP_MYELOID_DENDRITIC_CELL_ACTIVATION	29	-0.215518	-0.570688	0.907157	0.999433	1	2355	tags=17%, list=13%, signal=20%
GOBP_RESPONSE_TO_CORTICOSTERONE	19	-0.215833	-0.569603	0.958955	0.999196	1	3523	tags=26%, list=20%, signal=33%
GOBP_TRANSCRIPTION_ELONGATION_FROM_RNA_POLYMERASE_I_PROMOTER	29	-0.242409	-0.566475	0.867562	0.999691	1	3345	tags=24%, list=19%, signal=30%
GOBP_RRNA_CONTAINING_RIBONUCLEOPROTEIN_COMPLEX_EXPORT_FROM_NUCLEUS	15	-0.232664	-0.564958	0.912959	0.999533	1	3504	tags=20%, list=19%, signal=25%
GOBP_NCRNA_PROCESSING	379	-0.19981	-0.564693	0.86444	0.99898	1	3454	tags=19%, list=19%, signal=23%
GOBP_RIBONUCLEOPROTEIN_COMPLEX_SUBUNIT_ORGANIZATION	190	-0.191545	-0.564096	0.842505	0.998551	1	4830	tags=29%, list=27%, signal=39%
GOBP_BASE_EXCISION_REPAIR	39	-0.15316	-0.559796	0.978346	0.999358	1	3363	tags=15%, list=19%, signal=19%
GOBP_DNA_STRAND_ELONGATION_INVOLVED_IN_DNA_REPLICATION	19	-0.21868	-0.558025	0.91579	0.999222	1	1576	tags=16%, list=9%, signal=17%
GOBP_REGULATION_OF_B_CELL_PROLIFERATION	60	-0.202895	-0.550785	0.887814	1	1	4710	tags=35%, list=26%, signal=47%
GOBP_MITOCHONDRIAL_TRANSCRIPTION	17	-0.214251	-0.536519	0.941973	1	1	3390	tags=24%, list=19%, signal=29%
GOBP_NCRNA_METABOLIC_PROCESS	471	-0.173601	-0.518213	0.923828	1	1	3454	tags=19%, list=19%, signal=23%
GOBP_RIBOSOME_ASSEMBLY	58	-0.237954	-0.51791	0.892045	1	1	4106	tags=31%, list=23%, signal=40%
GOBP_RNA_SPLICING_VIA_TRANSESTERIFICATION_REACTIONS	342	-0.14313	-0.517457	0.935167	1	1	5783	tags=35%, list=32%, signal=51%
GOBP_TRNA_THREONYLCARBAMOYLADENOSINE_METABOLIC_PROCESS	15	-0.232516	-0.515799	0.931034	1	1	3043	tags=20%, list=17%, signal=24%
GOBP_MATURATION_OF_LSU_RRNA_FROM_TRICISTRONIC_RRNA_TRANSCRIPT_SSU_RRNA_5_8S_RRNA_LSU_RRNA	15	-0.272108	-0.513187	0.91954	1	1	2830	tags=20%, list=16%, signal=24%
GOBP_POSITIVE_REGULATION_OF_TELOMERASE_RNA_LOCALIZATION_TO_CAJAL_BODY	15	-0.269774	-0.509792	0.892655	1	1	3533	tags=27%, list=20%, signal=33%
GOBP_REGULATION_OF_DNA_TEMPLATED_TRANSCRIPTION_INITIATION	43	-0.141434	-0.509782	0.988743	1	1	4988	tags=30%, list=28%, signal=42%
GOBP_MITOTIC_DNA_REPLICATION	16	-0.212305	-0.499015	0.933054	1	1	5134	tags=38%, list=28%, signal=52%
GOBP_NUCLEAR_TRANSCRIBED_MRNA_CATABOLIC_PROCESS_EXONUCLEOLYTIC	35	-0.200846	-0.497898	0.932849	1	1	916	tags=6%, list=5%, signal=6%
GOBP_DEOXYRIBONUCLEOSIDE_TRIPHOSPHATE_METABOLIC_PROCESS	15	-0.205211	-0.492346	0.963671	1	1	2791	tags=20%, list=15%, signal=24%
GOBP_ACTIVATION_OF_PROTEIN_KINASE_A_ACTIVITY	17	-0.206768	-0.489542	0.952479	1	1	3939	tags=29%, list=22%, signal=38%
GOBP_LATE_ENDOSOME_TO_VACUOLE_TRANSPORT_VIA_MULTIVESICULAR_BODY_SORTING_PATHWAY	15	-0.205467	-0.485526	0.959302	1	1	1011	tags=7%, list=6%, signal=7%
GOBP_MITOTIC_CHROMOSOME_CONDENSATION	15	-0.19646	-0.455293	0.976744	1	1	14499	tags=100%, list=80%, signal=509%
GOBP_TRANSCRIPTION_INITIATION_FROM_RNA_POLYMERASE_I_PROMOTER	35	-0.176573	-0.441618	0.965517	1	1	3877	tags=23%, list=21%, signal=29%
GOBP_RIBONUCLEOPROTEIN_COMPLEX_BIOGENESIS	424	-0.159018	-0.437229	0.957774	1	1	4196	tags=21%, list=23%, signal=27%
GOBP_MATURATION_OF_5_8S_RRNA_FROM_TRICISTRONIC_RRNA_TRANSCRIPT_SSU_RRNA_5_8S_RRNA_LSU_RRNA	24	-0.190526	-0.434957	0.972656	1	1	3172	tags=17%, list=18%, signal=20%
GOBP_RNA_SURVEILLANCE	15	-0.188963	-0.424692	0.981061	1	1	5188	tags=33%, list=29%, signal=47%
GOBP_TELOMERASE_RNA_LOCALIZATION	19	-0.201696	-0.423386	0.973978	1	1	3533	tags=26%, list=20%, signal=33%
GOBP_RIBOSOMAL_SMALL_SUBUNIT_ASSEMBLY	18	-0.229847	-0.41952	0.938182	1	1	5510	tags=33%, list=31%, signal=48%
GOBP_REGULATION_OF_TRANSCRIPTION_FROM_RNA_POLYMERASE_II_PROMOTER_IN_RESPONSE_TO_HYPOXIA	77	-0.162221	-0.416045	0.98594	1	1	2623	tags=14%, list=15%, signal=17%
GOBP_RRNA_TRANSCRIPTION	33	-0.131401	-0.409696	0.994197	1	1	15674	tags=100%, list=87%, signal=761%
GOBP_RIBOSOMAL_LARGE_SUBUNIT_ASSEMBLY	26	-0.197248	-0.406475	0.979284	1	1	4106	tags=38%, list=23%, signal=50%
GOBP_MATURATION_OF_LSU_RRNA	28	-0.203595	-0.401862	0.948052	1	1	2830	tags=18%, list=16%, signal=21%
GOBP_TRANSCRIPTION_BY_RNA_POLYMERASE_I	65	-0.131635	-0.392612	0.986916	1	1	15674	tags=100%, list=87%, signal=760%
GOBP_RIBOSOME_BIOGENESIS	294	-0.153744	-0.391918	0.965974	1	1	4196	tags=21%, list=23%, signal=27%
GOBP_RIBOSOMAL_LARGE_SUBUNIT_BIOGENESIS	69	-0.182039	-0.38885	0.952741	1	1	4364	tags=29%, list=24%, signal=38%
GOBP_RRNA_METABOLIC_PROCESS	231	-0.154051	-0.385403	0.975655	1	1	3454	tags=16%, list=19%, signal=20%
GOBP_POSITIVE_REGULATION_OF_VIRAL_TRANSCRIPTION	26	-0.14514	-0.381821	0.990158	1	1	3865	tags=27%, list=21%, signal=34%
GOBP_RIBOSOMAL_SMALL_SUBUNIT_BIOGENESIS	72	-0.153834	-0.349096	0.981447	1	1	3567	tags=17%, list=20%, signal=21%
GOBP_COTRANSLATIONAL_PROTEIN_TARGETING_TO_MEMBRANE	98	-0.152628	-0.282941	0.971119	1	1	3423	tags=17%, list=19%, signal=21%
GOBP_ESTABLISHMENT_OF_PROTEIN_LOCALIZATION_TO_ENDOPLASMIC_RETICULUM	111	-0.139194	-0.275295	0.990975	0.999972	1	3423	tags=17%, list=19%, signal=21%

## Sheet: GSEA CSTKOvsWT (CSTKO)
NAME	SIZE	ES	NES	NOM p-val	FDR q-val	FWER p-val	RANK AT MAX	LEADING EDGE
GOBP_REGULATION_OF_TRANSMISSION_OF_NERVE_IMPULSE	15	0.683473	1.8142	0	1	0.513	1031	tags=27%, list=6%, signal=28%
GOBP_MAINTENANCE_OF_GASTROINTESTINAL_EPITHELIUM	21	0.53495	1.77417	0.00883002	1	0.672	686	tags=24%, list=4%, signal=25%
GOBP_NEGATIVE_REGULATION_OF_NERVOUS_SYSTEM_PROCESS	18	0.641535	1.76132	0.00892857	1	0.718	3199	tags=33%, list=18%, signal=40%
GOBP_CALCIUM_MEDIATED_SIGNALING_USING_INTRACELLULAR_CALCIUM_SOURCE	21	0.650165	1.75863	0	1	0.729	1251	tags=24%, list=7%, signal=26%
GOBP_SALIVARY_GLAND_DEVELOPMENT	31	0.61222	1.74367	0	1	0.782	2535	tags=39%, list=14%, signal=45%
GOBP_NEGATIVE_REGULATION_OF_CALCINEURIN_MEDIATED_SIGNALING	15	0.602384	1.72975	0	1	0.832	17	tags=13%, list=0%, signal=13%
GOBP_EPITHELIAL_STRUCTURE_MAINTENANCE	27	0.514286	1.72563	0.0149573	1	0.848	686	tags=22%, list=4%, signal=23%
GOBP_NOREPINEPHRINE_TRANSPORT	24	0.733226	1.71924	0.0019685	1	0.864	3476	tags=54%, list=19%, signal=67%
GOBP_BRANCHING_INVOLVED_IN_SALIVARY_GLAND_MORPHOGENESIS	20	0.710016	1.7104	0.0040568	1	0.877	979	tags=40%, list=5%, signal=42%
GOBP_GLYCOSYLCERAMIDE_METABOLIC_PROCESS	16	0.544043	1.68183	0	1	0.927	2741	tags=44%, list=15%, signal=52%
GOBP_NEGATIVE_REGULATION_OF_LEUKOCYTE_CHEMOTAXIS	17	0.613865	1.65318	0.00776699	1	0.969	2150	tags=35%, list=12%, signal=40%
GOBP_REGULATION_OF_CIRCADIAN_SLEEP_WAKE_CYCLE	21	0.682691	1.63379	0.0107296	1	0.984	3670	tags=57%, list=20%, signal=72%
GOBP_REGULATION_OF_INTEGRIN_MEDIATED_SIGNALING_PATHWAY	15	0.591669	1.63176	0.0119048	1	0.984	365	tags=20%, list=2%, signal=20%
GOBP_NEGATIVE_REGULATION_OF_REGULATED_SECRETORY_PATHWAY	20	0.577625	1.62892	0.0305677	1	0.985	2092	tags=40%, list=12%, signal=45%
GOBP_REGULATION_OF_LYMPHOCYTE_CHEMOTAXIS	22	0.541873	1.62605	0.0215983	1	0.986	2279	tags=36%, list=13%, signal=42%
GOBP_REGULATION_OF_RECEPTOR_RECYCLING	23	0.52906	1.62028	0.00428265	1	0.986	3080	tags=35%, list=17%, signal=42%
GOBP_AUTONOMIC_NERVOUS_SYSTEM_DEVELOPMENT	46	0.531054	1.61755	0.0041841	1	0.989	2652	tags=41%, list=15%, signal=48%
GOBP_POST_ANAL_TAIL_MORPHOGENESIS	15	0.599512	1.61667	0.00222222	1	0.989	1145	tags=33%, list=6%, signal=36%
GOBP_NOREPINEPHRINE_SECRETION	16	0.754155	1.61169	0.00210084	1	0.994	3212	tags=50%, list=18%, signal=61%
GOBP_GANGLIOSIDE_BIOSYNTHETIC_PROCESS	15	0.728664	1.60875	0	1	0.994	2039	tags=47%, list=11%, signal=53%
GOBP_ESTABLISHMENT_OF_MITOCHONDRION_LOCALIZATION	25	0.535606	1.59423	0.0126582	1	0.997	2891	tags=40%, list=16%, signal=48%
GOBP_NEGATIVE_REGULATION_OF_EXOCYTOSIS	29	0.50906	1.59314	0.0456522	1	0.997	2106	tags=34%, list=12%, signal=39%
GOBP_CHONDROITIN_SULFATE_BIOSYNTHETIC_PROCESS	25	0.56337	1.59244	0.00669643	1	0.997	2787	tags=40%, list=15%, signal=47%
GOBP_CATECHOLAMINE_UPTAKE	18	0.629499	1.58777	0.018	1	0.997	2106	tags=50%, list=12%, signal=57%
GOBP_REGULATION_OF_EPITHELIAL_CELL_DIFFERENTIATION_INVOLVED_IN_KIDNEY_DEVELOPMENT	18	0.60429	1.58451	0.029106	1	1	1035	tags=33%, list=6%, signal=35%
GOBP_NEGATIVE_REGULATION_OF_T_CELL_RECEPTOR_SIGNALING_PATHWAY	21	0.546089	1.58213	0.0268041	1	1	2818	tags=29%, list=16%, signal=34%
GOBP_POSITIVE_REGULATION_OF_PEPTIDYL_THREONINE_PHOSPHORYLATION	29	0.548841	1.57585	0.0171306	1	1	767	tags=24%, list=4%, signal=25%
GOBP_SYMPATHETIC_NERVOUS_SYSTEM_DEVELOPMENT	21	0.572855	1.5743	0.0200401	1	1	2652	tags=43%, list=15%, signal=50%
GOBP_MELANOCYTE_DIFFERENTIATION	24	0.578464	1.57306	0.016632	1	1	4577	tags=67%, list=25%, signal=89%
GOBP_REGULATION_OF_LIPOPROTEIN_METABOLIC_PROCESS	15	0.637888	1.56768	0.0389344	1	1	2237	tags=33%, list=12%, signal=38%
GOBP_SECRETION_BY_TISSUE	30	0.588808	1.56518	0	1	1	3328	tags=53%, list=18%, signal=65%
GOBP_REGULATION_OF_CATECHOLAMINE_METABOLIC_PROCESS	15	0.585979	1.56235	0.0107991	1	1	2106	tags=33%, list=12%, signal=38%
GOBP_GLYCOSPHINGOLIPID_BIOSYNTHETIC_PROCESS	28	0.555095	1.55852	0.0193966	1	1	2039	tags=39%, list=11%, signal=44%
GOBP_REGULATION_OF_FEEDING_BEHAVIOR	25	0.564119	1.55711	0.0146138	1	1	3865	tags=44%, list=21%, signal=56%
GOBP_COLLAGEN_BIOSYNTHETIC_PROCESS	51	0.514369	1.55567	0.0164271	1	1	3595	tags=33%, list=20%, signal=42%
GOBP_REGULATION_OF_CALCINEURIN_MEDIATED_SIGNALING	32	0.498625	1.55211	0.0278884	1	1	5293	tags=44%, list=29%, signal=62%
GOBP_POSITIVE_REGULATION_OF_CHEMOKINE_PRODUCTION	60	0.457583	1.55115	0.0152838	1	1	1724	tags=25%, list=10%, signal=28%
GOBP_ANTERIOR_POSTERIOR_AXIS_SPECIFICATION	48	0.493561	1.55009	0	1	1	2931	tags=33%, list=16%, signal=40%
GOBP_POSITIVE_REGULATION_OF_CALCIUM_MEDIATED_SIGNALING	28	0.541771	1.54645	0.020284	1	1	5293	tags=54%, list=29%, signal=76%
GOBP_NEGATIVE_REGULATION_OF_CALCIUM_MEDIATED_SIGNALING	20	0.499559	1.5461	0.0223124	1	1	17	tags=10%, list=0%, signal=10%
GOBP_MONOCYTE_CHEMOTACTIC_PROTEIN_1_PRODUCTION	18	0.571442	1.54411	0.0221239	1	1	4079	tags=44%, list=23%, signal=57%
GOBP_CD8_POSITIVE_ALPHA_BETA_T_CELL_ACTIVATION	26	0.613542	1.5432	0.0770925	1	1	3419	tags=50%, list=19%, signal=62%
GOBP_NEGATIVE_REGULATION_OF_NIK_NF_KAPPAB_SIGNALING	32	0.480875	1.54184	0.0194805	1	1	1854	tags=22%, list=10%, signal=24%
GOBP_POSITIVE_REGULATION_OF_COLLAGEN_METABOLIC_PROCESS	28	0.53032	1.54169	0.0292276	1	1	3213	tags=32%, list=18%, signal=39%
GOBP_PIGMENT_CELL_DIFFERENTIATION	34	0.486889	1.54126	0.0149573	1	1	4577	tags=56%, list=25%, signal=75%
GOBP_NEGATIVE_REGULATION_OF_AMYLOID_PRECURSOR_PROTEIN_CATABOLIC_PROCESS	30	0.500732	1.54037	0.0450644	1	1	830	tags=13%, list=5%, signal=14%
GOBP_MEMBRANE_REPOLARIZATION_DURING_VENTRICULAR_CARDIAC_MUSCLE_CELL_ACTION_POTENTIAL	15	0.702263	1.53975	0.0503145	1	1	3567	tags=53%, list=20%, signal=66%
GOBP_EXOCYTIC_PROCESS	77	0.402696	1.53777	0.0368852	1	1	2624	tags=30%, list=15%, signal=35%
GOBP_REGULATION_OF_VENTRICULAR_CARDIAC_MUSCLE_CELL_MEMBRANE_REPOLARIZATION	21	0.564048	1.53431	0.0471092	1	1	2528	tags=43%, list=14%, signal=50%
GOBP_REGULATION_OF_LONG_TERM_NEURONAL_SYNAPTIC_PLASTICITY	21	0.608847	1.53408	0.0442656	1	1	3187	tags=38%, list=18%, signal=46%
GOBP_REGULATION_OF_DEFENSE_RESPONSE_TO_VIRUS_BY_VIRUS	29	0.521667	1.53178	0.0492813	1	1	4764	tags=45%, list=26%, signal=61%
GOBP_PARASYMPATHETIC_NERVOUS_SYSTEM_DEVELOPMENT	16	0.613667	1.53125	0.0251046	1	1	1968	tags=44%, list=11%, signal=49%
GOBP_EXOCRINE_SYSTEM_DEVELOPMENT	41	0.506722	1.53039	0.0282828	1	1	2535	tags=34%, list=14%, signal=40%
GOBP_NEUROTRANSMITTER_UPTAKE	38	0.53793	1.52794	0.0444444	1	1	3672	tags=50%, list=20%, signal=63%
GOBP_REGULATION_OF_COLLATERAL_SPROUTING	17	0.646018	1.52651	0.0336134	1	1	2428	tags=41%, list=13%, signal=48%
GOBP_GLYCOLIPID_BIOSYNTHETIC_PROCESS	66	0.368635	1.52437	0.0104167	1	1	2618	tags=26%, list=15%, signal=30%
GOBP_POSITIVE_REGULATION_OF_LYMPHOCYTE_CHEMOTAXIS	17	0.511989	1.52278	0.0349345	1	1	2279	tags=29%, list=13%, signal=34%
GOBP_ENDOPLASMIC_RETICULUM_TO_CYTOSOL_TRANSPORT	28	0.557701	1.52187	0.0808679	1	1	4798	tags=50%, list=27%, signal=68%
GOBP_COLLATERAL_SPROUTING	23	0.602617	1.52175	0.0196507	1	1	3858	tags=43%, list=21%, signal=55%
GOBP_POSITIVE_REGULATION_OF_NEUROTRANSMITTER_TRANSPORT	22	0.562037	1.52172	0.0465116	1	1	2106	tags=41%, list=12%, signal=46%
GOBP_NEGATIVE_REGULATION_OF_INTERLEUKIN_12_PRODUCTION	16	0.673766	1.52043	0.0607287	1	1	4289	tags=56%, list=24%, signal=74%
GOBP_NEGATIVE_REGULATION_OF_CATION_CHANNEL_ACTIVITY	42	0.430329	1.51732	0.00409836	1	1	2492	tags=29%, list=14%, signal=33%
GOBP_NEGATIVE_REGULATION_OF_ACTIVATED_T_CELL_PROLIFERATION	15	0.627911	1.51655	0.0785124	1	1	1991	tags=33%, list=11%, signal=37%
GOBP_REGULATION_OF_NEURONAL_SYNAPTIC_PLASTICITY	44	0.548315	1.51531	0.0408998	1	1	3598	tags=41%, list=20%, signal=51%
GOBP_T_CELL_CHEMOTAXIS	25	0.576006	1.51302	0.0699589	1	1	2581	tags=36%, list=14%, signal=42%
GOBP_ENTERIC_NERVOUS_SYSTEM_DEVELOPMENT	15	0.71221	1.51278	0.0329218	1	1	2645	tags=73%, list=15%, signal=86%
GOBP_TROPHECTODERMAL_CELL_DIFFERENTIATION	16	0.516326	1.50421	0.0561331	1	1	2757	tags=25%, list=15%, signal=29%
GOBP_RECEPTOR_RECYCLING	32	0.429522	1.49957	0.0189076	1	1	3080	tags=28%, list=17%, signal=34%
GOBP_NEUROTRANSMITTER_REUPTAKE	31	0.552693	1.49765	0.0507099	1	1	2786	tags=48%, list=15%, signal=57%
GOBP_POSTSYNAPTIC_SPECIALIZATION_ASSEMBLY	21	0.659942	1.49488	0.0549683	1	1	3657	tags=62%, list=20%, signal=78%
GOBP_GASTRIC_ACID_SECRETION	17	0.567729	1.49376	0.018595	1	1	4604	tags=47%, list=26%, signal=63%
GOBP_AXON_ENSHEATHMENT_IN_CENTRAL_NERVOUS_SYSTEM	21	0.561797	1.49254	0.0533049	1	1	4043	tags=48%, list=22%, signal=61%
GOBP_NEGATIVE_REGULATION_OF_T_CELL_MEDIATED_IMMUNITY	19	0.634937	1.49181	0.0470852	1	1	2446	tags=32%, list=14%, signal=36%
GOBP_NEGATIVE_REGULATION_OF_NERVOUS_SYSTEM_DEVELOPMENT	138	0.43271	1.49123	0.0288248	1	1	3858	tags=41%, list=21%, signal=51%
GOBP_FC_RECEPTOR_MEDIATED_STIMULATORY_SIGNALING_PATHWAY	96	0.41329	1.49001	0.0726872	1	1	3328	tags=32%, list=18%, signal=39%
GOBP_EXCITATORY_SYNAPSE_ASSEMBLY	26	0.609461	1.48957	0.059081	1	1	2172	tags=46%, list=12%, signal=52%
GOBP_REGULATION_OF_MYELOID_CELL_APOPTOTIC_PROCESS	22	0.472815	1.48865	0.0458167	1	1	2554	tags=32%, list=14%, signal=37%
GOBP_SENSORY_PERCEPTION_OF_BITTER_TASTE	30	0.610418	1.48489	0.0566038	1	1	2893	tags=23%, list=16%, signal=28%
GOBP_CATECHOLAMINE_SECRETION	53	0.589843	1.4835	0.0585774	1	1	3212	tags=47%, list=18%, signal=57%
GOBP_REGULATION_OF_CARDIAC_MUSCLE_CELL_MEMBRANE_REPOLARIZATION	26	0.558037	1.47768	0.0811966	1	1	3021	tags=46%, list=17%, signal=55%
GOBP_CALCINEURIN_MEDIATED_SIGNALING	43	0.450084	1.47768	0.0407332	1	1	5293	tags=40%, list=29%, signal=56%
GOBP_BICARBONATE_TRANSPORT	41	0.436138	1.47765	0.00879121	1	1	1406	tags=29%, list=8%, signal=32%
GOBP_T_CELL_APOPTOTIC_PROCESS	45	0.466286	1.47727	0.055794	1	1	1720	tags=24%, list=10%, signal=27%
GOBP_REGULATION_OF_PEPTIDE_HORMONE_SECRETION	207	0.377171	1.47659	0.00852879	1	1	3021	tags=29%, list=17%, signal=35%
GOBP_NEGATIVE_REGULATION_OF_RECEPTOR_SIGNALING_PATHWAY_VIA_STAT	33	0.443644	1.47622	0.0426009	1	1	1517	tags=15%, list=8%, signal=17%
GOBP_VASCULAR_ASSOCIATED_SMOOTH_MUSCLE_CONTRACTION	23	0.4861	1.47297	0.0222222	1	1	737	tags=30%, list=4%, signal=32%
GOBP_POSITIVE_REGULATION_OF_DENDRITE_DEVELOPMENT	15	0.610049	1.47264	0.0426829	1	1	1639	tags=33%, list=9%, signal=37%
GOBP_RESPONSE_TO_VITAMIN_A	18	0.538997	1.47229	0.0413223	1	1	2327	tags=39%, list=13%, signal=45%
GOBP_REGULATION_OF_ANOIKIS	20	0.470189	1.47131	0.0195652	1	1	2266	tags=30%, list=13%, signal=34%
GOBP_POSITIVE_REGULATION_OF_OLIGODENDROCYTE_DIFFERENTIATION	22	0.507465	1.47062	0.0717391	1	1	1770	tags=27%, list=10%, signal=30%
GOBP_PHOSPHOLIPASE_C_ACTIVATING_G_PROTEIN_COUPLED_RECEPTOR_SIGNALING_PATHWAY	97	0.449629	1.46966	0.0189076	1	1	4203	tags=46%, list=23%, signal=60%
GOBP_REGULATION_OF_RESPIRATORY_GASEOUS_EXCHANGE	20	0.592489	1.46852	0.0729167	1	1	2009	tags=40%, list=11%, signal=45%
GOBP_CGMP_METABOLIC_PROCESS	17	0.650453	1.46844	0.0524109	1	1	3745	tags=59%, list=21%, signal=74%
GOBP_REGULATION_OF_T_CELL_APOPTOTIC_PROCESS	31	0.520403	1.46758	0.0479167	1	1	1665	tags=29%, list=9%, signal=32%
GOBP_NUCLEOTIDE_BINDING_OLIGOMERIZATION_DOMAIN_CONTAINING_2_SIGNALING_PATHWAY	16	0.576746	1.46756	0.0339321	1	1	3063	tags=44%, list=17%, signal=53%
GOBP_NEGATIVE_REGULATION_OF_CELL_DEVELOPMENT	170	0.416824	1.46743	0.0200445	1	1	3904	tags=36%, list=22%, signal=46%
GOBP_ENERGY_HOMEOSTASIS	35	0.501522	1.46741	0.0357942	1	1	4471	tags=51%, list=25%, signal=68%
GOBP_NEGATIVE_REGULATION_OF_LEUKOCYTE_MIGRATION	44	0.462538	1.46713	0.0021097	1	1	3146	tags=34%, list=17%, signal=41%
GOBP_REGULATION_OF_HORMONE_SECRETION	255	0.366097	1.46585	0	1	1	3034	tags=29%, list=17%, signal=35%
GOBP_APOPTOTIC_DNA_FRAGMENTATION	23	0.514622	1.46522	0.0673913	1	1	4381	tags=39%, list=24%, signal=52%
GOBP_NEGATIVE_REGULATION_OF_ALPHA_BETA_T_CELL_ACTIVATION	37	0.45867	1.4646	0.0733753	1	1	2878	tags=32%, list=16%, signal=39%
GOBP_NEGATIVE_REGULATION_OF_VOLTAGE_GATED_POTASSIUM_CHANNEL_ACTIVITY	15	0.529516	1.46424	0.0323232	1	1	1013	tags=20%, list=6%, signal=21%
GOBP_REGULATION_OF_RESPONSE_TO_TUMOR_CELL	17	0.517691	1.46422	0.042735	1	1	1740	tags=29%, list=10%, signal=33%
GOBP_EMBRYONIC_DIGESTIVE_TRACT_DEVELOPMENT	30	0.556376	1.46404	0.107287	1	1	1679	tags=30%, list=9%, signal=33%
GOBP_NEGATIVE_REGULATION_OF_NATURAL_KILLER_CELL_MEDIATED_IMMUNITY	15	0.607868	1.46374	0.0945378	1	1	3795	tags=53%, list=21%, signal=67%
GOBP_INHIBITORY_SYNAPSE_ASSEMBLY	16	0.666452	1.46275	0.0702128	1	1	3858	tags=56%, list=21%, signal=71%
GOBP_DEVELOPMENTAL_PIGMENTATION	44	0.446929	1.46189	0.0115207	1	1	4577	tags=48%, list=25%, signal=64%
GOBP_ACTIVATED_T_CELL_PROLIFERATION	41	0.472773	1.45977	0.0888889	1	1	1991	tags=27%, list=11%, signal=30%
GOBP_TOLL_LIKE_RECEPTOR_2_SIGNALING_PATHWAY	17	0.491109	1.4597	0.0603448	1	1	1123	tags=24%, list=6%, signal=25%
GOBP_POSITIVE_REGULATION_OF_REGULATED_SECRETORY_PATHWAY	49	0.489071	1.45756	0.0643154	1	1	2208	tags=31%, list=12%, signal=35%
GOBP_GLYCOSYLATION	248	0.342798	1.45642	0.0425963	1	1	3323	tags=32%, list=18%, signal=39%
GOBP_RESPONSE_TO_AMINE	42	0.449427	1.45582	0.0639175	1	1	2498	tags=29%, list=14%, signal=33%
GOBP_T_HELPER_1_CELL_DIFFERENTIATION	18	0.546177	1.45536	0.0729614	1	1	3077	tags=44%, list=17%, signal=54%
GOBP_NEGATIVE_REGULATION_OF_CELLULAR_PROTEIN_LOCALIZATION	111	0.383046	1.45197	0.00847458	1	1	4844	tags=42%, list=27%, signal=58%
GOBP_AXO_DENDRITIC_TRANSPORT	69	0.396127	1.45162	0.0803922	1	1	2891	tags=30%, list=16%, signal=36%
GOBP_GANGLION_DEVELOPMENT	16	0.599205	1.45114	0.0816327	1	1	2652	tags=38%, list=15%, signal=44%
GOBP_DOPAMINE_TRANSPORT	47	0.54466	1.45077	0.0574468	1	1	2658	tags=45%, list=15%, signal=52%
GOBP_NEGATIVE_REGULATION_OF_PLATELET_ACTIVATION	17	0.518568	1.45043	0.0261438	1	1	1751	tags=41%, list=10%, signal=46%
GOBP_NOTOCHORD_DEVELOPMENT	17	0.547167	1.44941	0.059867	1	1	707	tags=24%, list=4%, signal=24%
GOBP_NEGATIVE_REGULATION_OF_INTERLEUKIN_2_PRODUCTION	26	0.523806	1.44916	0.0327103	1	1	2046	tags=31%, list=11%, signal=35%
GOBP_CELL_CELL_ADHESION_MEDIATED_BY_INTEGRIN	17	0.560693	1.44867	0.0565657	1	1	2510	tags=41%, list=14%, signal=48%
GOBP_REGULATION_OF_NECROTIC_CELL_DEATH	40	0.39912	1.4477	0.0316742	1	1	1027	tags=20%, list=6%, signal=21%
GOBP_STARTLE_RESPONSE	23	0.604576	1.4474	0.0591966	0.99387	1	4168	tags=48%, list=23%, signal=62%
GOBP_NEGATIVE_REGULATION_OF_LYMPHOCYTE_DIFFERENTIATION	52	0.433324	1.44556	0.0416667	1	1	1517	tags=19%, list=8%, signal=21%
GOBP_CHONDROITIN_SULFATE_PROTEOGLYCAN_BIOSYNTHETIC_PROCESS	30	0.450235	1.44483	0.0391753	0.996749	1	2787	tags=33%, list=15%, signal=39%
GOBP_NEGATIVE_REGULATION_OF_LIPID_METABOLIC_PROCESS	94	0.379661	1.44481	0.0390144	0.988907	1	3036	tags=28%, list=17%, signal=33%
GOBP_REGULATION_OF_RESPONSE_TO_FOOD	19	0.499231	1.4441	0.0529661	0.986633	1	2089	tags=37%, list=12%, signal=42%
GOBP_CIRCADIAN_SLEEP_WAKE_CYCLE_SLEEP	20	0.563612	1.44374	0.0420354	0.981357	1	3670	tags=50%, list=20%, signal=63%
GOBP_POSTSYNAPSE_ASSEMBLY	28	0.593577	1.44328	0.0757576	0.976638	1	3115	tags=50%, list=17%, signal=60%
GOBP_REGULATION_OF_PRESYNAPTIC_CYTOSOLIC_CALCIUM_ION_CONCENTRATION	16	0.634694	1.4431	0.0826613	0.970517	1	2736	tags=63%, list=15%, signal=74%
GOBP_KIDNEY_MESENCHYME_DEVELOPMENT	19	0.52446	1.44208	0.0572034	0.970707	1	2931	tags=42%, list=16%, signal=50%
GOBP_REGULATION_OF_COLLAGEN_METABOLIC_PROCESS	47	0.472794	1.44201	0.0647948	0.963704	1	3595	tags=28%, list=20%, signal=34%
GOBP_POSITIVE_REGULATION_OF_RESPONSE_TO_CYTOKINE_STIMULUS	54	0.410788	1.44192	0.0585683	0.957052	1	2108	tags=31%, list=12%, signal=36%
GOBP_ESTABLISHMENT_OF_MITOTIC_SPINDLE_ORIENTATION	28	0.517743	1.44186	0.12831	0.950555	1	2535	tags=36%, list=14%, signal=41%
GOBP_NEGATIVE_REGULATION_OF_RESPONSE_TO_OXIDATIVE_STRESS	25	0.518789	1.4395	0.0263736	0.960339	1	2617	tags=28%, list=15%, signal=33%
GOBP_MESODERMAL_CELL_DIFFERENTIATION	32	0.543044	1.43936	0.0735931	0.954004	1	2400	tags=28%, list=13%, signal=32%
GOBP_REGULATION_OF_BEHAVIOR	65	0.45564	1.43911	0.0531915	0.948653	1	3865	tags=40%, list=21%, signal=51%
GOBP_MONOAMINE_TRANSPORT	78	0.526684	1.43887	0.0677966	0.943431	1	3220	tags=45%, list=18%, signal=54%
GOBP_VENTRICULAR_CARDIAC_MUSCLE_CELL_MEMBRANE_REPOLARIZATION	25	0.548499	1.43699	0.0887949	0.949195	1	2528	tags=44%, list=14%, signal=51%
GOBP_CERAMIDE_BIOSYNTHETIC_PROCESS	67	0.375119	1.43539	0.0725275	0.953369	1	2244	tags=27%, list=12%, signal=31%
GOBP_NEGATIVE_REGULATION_OF_AXONOGENESIS	66	0.454761	1.43453	0.0826087	0.952057	1	3858	tags=47%, list=21%, signal=60%
GOBP_REGULATION_OF_NEUROTRANSMITTER_UPTAKE	16	0.619927	1.4338	0.104082	0.949796	1	2786	tags=50%, list=15%, signal=59%
GOBP_O_GLYCAN_PROCESSING	53	0.465657	1.43305	0.0787234	0.94789	1	1547	tags=34%, list=9%, signal=37%
GOBP_REGULATION_OF_SYNAPSE_STRUCTURE_OR_ACTIVITY	211	0.432469	1.433	0.0703934	0.941635	1	4644	tags=45%, list=26%, signal=59%
GOBP_POSITIVE_REGULATION_OF_NEURON_APOPTOTIC_PROCESS	54	0.424466	1.43287	0.037694	0.935881	1	2811	tags=28%, list=16%, signal=33%
GOBP_POSITIVE_REGULATION_OF_EXOCYTOSIS	83	0.416603	1.43226	0.0766129	0.933885	1	2302	tags=23%, list=13%, signal=26%
GOBP_GLYCOPROTEIN_BIOSYNTHETIC_PROCESS	328	0.325437	1.43042	0.00623701	0.93879	1	3323	tags=29%, list=18%, signal=35%
GOBP_REGULATION_OF_NEUROTRANSMITTER_TRANSPORT	98	0.450714	1.43012	0.114919	0.934532	1	2226	tags=34%, list=12%, signal=38%
GOBP_REGULATION_OF_NATURAL_KILLER_CELL_MEDIATED_IMMUNITY	42	0.550362	1.43006	0.13969	0.928591	1	3795	tags=50%, list=21%, signal=63%
GOBP_POSITIVE_REGULATION_OF_TRANSCRIPTION_OF_NOTCH_RECEPTOR_TARGET	18	0.549978	1.42801	0.126338	0.935414	1	1096	tags=22%, list=6%, signal=24%
GOBP_MATERNAL_PROCESS_INVOLVED_IN_FEMALE_PREGNANCY	56	0.387967	1.42729	0.0221328	0.934082	1	4100	tags=34%, list=23%, signal=44%
GOBP_CARDIAC_MUSCLE_CELL_ACTION_POTENTIAL_INVOLVED_IN_CONTRACTION	53	0.516292	1.42596	0.110429	0.937116	1	4781	tags=55%, list=27%, signal=74%
GOBP_POSITIVE_REGULATION_OF_SMOOTH_MUSCLE_CONTRACTION	26	0.539292	1.42546	0.0790021	0.934307	1	4019	tags=58%, list=22%, signal=74%
GOBP_FEEDING_BEHAVIOR	92	0.414608	1.42398	0.00913242	0.937239	1	1976	tags=26%, list=11%, signal=29%
GOBP_NEGATIVE_REGULATION_OF_MONONUCLEAR_CELL_MIGRATION	21	0.514376	1.42021	0.0655391	0.956354	1	3036	tags=38%, list=17%, signal=46%
GOBP_METANEPHROS_MORPHOGENESIS	31	0.527666	1.41946	0.0993915	0.954746	1	2931	tags=42%, list=16%, signal=50%
GOBP_SPHINGOLIPID_BIOSYNTHETIC_PROCESS	108	0.343628	1.4165	0.0504386	0.967625	1	3252	tags=33%, list=18%, signal=40%
GOBP_REGULATION_OF_MYOTUBE_DIFFERENTIATION	41	0.49855	1.41594	0.039916	0.965205	1	3114	tags=29%, list=17%, signal=35%
GOBP_POSITIVE_REGULATION_OF_OSTEOBLAST_DIFFERENTIATION	64	0.404495	1.41501	0.0665236	0.965249	1	2825	tags=28%, list=16%, signal=33%
GOBP_RESPIRATORY_SYSTEM_PROCESS	33	0.43181	1.41388	0.0509165	0.966884	1	2131	tags=33%, list=12%, signal=38%
GOBP_BASIC_AMINO_ACID_TRANSPORT	17	0.54575	1.41374	0.115914	0.961838	1	3479	tags=47%, list=19%, signal=58%
GOBP_REGULATION_OF_CYCLIN_DEPENDENT_PROTEIN_KINASE_ACTIVITY	99	0.347793	1.41349	0.0276008	0.957597	1	3426	tags=30%, list=19%, signal=37%
GOBP_ANTEROGRADE_AXONAL_TRANSPORT	47	0.430701	1.41144	0.0770791	0.965932	1	4607	tags=45%, list=26%, signal=60%
GOBP_NEGATIVE_REGULATION_OF_FATTY_ACID_METABOLIC_PROCESS	32	0.442747	1.4114	0.0188285	0.960323	1	2375	tags=28%, list=13%, signal=32%
GOBP_PEPTIDE_HORMONE_SECRETION	244	0.352559	1.41101	0.0159817	0.956753	1	3021	tags=29%, list=17%, signal=34%
GOBP_BLASTODERM_SEGMENTATION	18	0.605987	1.41011	0.0540541	0.957073	1	2931	tags=50%, list=16%, signal=60%
GOBP_RHYTHMIC_BEHAVIOR	46	0.449154	1.40963	0.0298165	0.954376	1	3670	tags=37%, list=20%, signal=46%
GOBP_GAMMA_DELTA_T_CELL_ACTIVATION	17	0.500776	1.4087	0.102083	0.954128	1	3353	tags=41%, list=19%, signal=51%
GOBP_NEGATIVE_REGULATION_OF_CATION_TRANSMEMBRANE_TRANSPORT	83	0.379519	1.40837	0.0369565	0.950744	1	3357	tags=30%, list=19%, signal=37%
GOBP_MEMBRANE_LIPID_BIOSYNTHETIC_PROCESS	146	0.305807	1.40686	0.0303688	0.954695	1	3252	tags=29%, list=18%, signal=35%
GOBP_PIRNA_METABOLIC_PROCESS	18	0.566809	1.4067	0.0861678	0.950034	1	3455	tags=39%, list=19%, signal=48%
GOBP_VESICLE_DOCKING	63	0.327272	1.40651	0.0631164	0.945426	1	2184	tags=22%, list=12%, signal=25%
GOBP_VESICLE_TRANSPORT_ALONG_MICROTUBULE	45	0.37898	1.4065	0.0923379	0.940017	1	2469	tags=27%, list=14%, signal=31%
GOBP_NEGATIVE_REGULATION_OF_PROTEIN_LOCALIZATION_TO_NUCLEUS	30	0.489654	1.40506	0.0326087	0.943856	1	4844	tags=50%, list=27%, signal=68%
GOBP_DORSAL_SPINAL_CORD_DEVELOPMENT	19	0.525672	1.40486	0.0534979	0.939724	1	3206	tags=32%, list=18%, signal=38%
GOBP_REGULATION_OF_SYNAPSE_ASSEMBLY	94	0.498491	1.40479	0.108333	0.935071	1	2838	tags=40%, list=16%, signal=48%
GOBP_REGULATION_OF_ACUTE_INFLAMMATORY_RESPONSE	48	0.475265	1.40413	0.0772358	0.933938	1	4308	tags=42%, list=24%, signal=55%
GOBP_REGULATION_OF_MORPHOGENESIS_OF_AN_EPITHELIUM	60	0.424978	1.40377	0.062	0.930987	1	2535	tags=30%, list=14%, signal=35%
GOBP_ESTABLISHMENT_OF_SPINDLE_ORIENTATION	33	0.487796	1.40376	0.155556	0.9258	1	2535	tags=30%, list=14%, signal=35%
GOBP_POSITIVE_REGULATION_OF_FIBROBLAST_MIGRATION	15	0.522617	1.40373	0.0651261	0.920961	1	4761	tags=53%, list=26%, signal=72%
GOBP_NEGATIVE_REGULATION_OF_AMINE_TRANSPORT	26	0.630463	1.4036	0.104418	0.916552	1	4851	tags=62%, list=27%, signal=84%
GOBP_SEMAPHORIN_PLEXIN_SIGNALING_PATHWAY	40	0.492816	1.40325	0.0991379	0.913535	1	3858	tags=48%, list=21%, signal=60%
GOBP_ATP_TRANSPORT	15	0.553599	1.40298	0.0615034	0.910222	1	3350	tags=40%, list=19%, signal=49%
GOBP_POSITIVE_REGULATION_OF_SMOOTH_MUSCLE_CELL_MIGRATION	44	0.44462	1.40278	0.0807175	0.906612	1	3151	tags=30%, list=17%, signal=36%
GOBP_ESTABLISHMENT_OF_PROTEIN_LOCALIZATION_TO_POSTSYNAPTIC_MEMBRANE	15	0.575716	1.40196	0.149688	0.906716	1	6039	tags=60%, list=33%, signal=90%
GOBP_NEGATIVE_REGULATION_OF_NECROTIC_CELL_DEATH	23	0.429555	1.40115	0.0460251	0.906954	1	1027	tags=22%, list=6%, signal=23%
GOBP_REGULATION_OF_RAC_PROTEIN_SIGNAL_TRANSDUCTION	18	0.526762	1.40046	0.103982	0.906265	1	1429	tags=28%, list=8%, signal=30%
GOBP_REGULATION_OF_LYMPHOCYTE_MIGRATION	58	0.406203	1.39975	0.0814978	0.905845	1	3151	tags=29%, list=17%, signal=35%
GOBP_NEGATIVE_REGULATION_OF_PEPTIDE_HORMONE_SECRETION	41	0.427903	1.39898	0.0573951	0.905818	1	3167	tags=34%, list=18%, signal=41%
GOBP_CYTOLYSIS	25	0.530073	1.3986	0.0933661	0.903219	1	1776	tags=36%, list=10%, signal=40%
GOBP_POSITIVE_REGULATION_OF_CYTOKINE_PRODUCTION_INVOLVED_IN_IMMUNE_RESPONSE	48	0.455582	1.39706	0.0731183	0.907925	1	1943	tags=29%, list=11%, signal=33%
GOBP_CELLULAR_MODIFIED_AMINO_ACID_CATABOLIC_PROCESS	26	0.438634	1.39699	0.0764331	0.903787	1	2549	tags=38%, list=14%, signal=45%
GOBP_METANEPHRIC_RENAL_VESICLE_MORPHOGENESIS	15	0.643104	1.39685	0.0920502	0.899753	1	2443	tags=47%, list=14%, signal=54%
GOBP_SYNAPTIC_TRANSMISSION_DOPAMINERGIC	24	0.441121	1.39607	0.0513919	0.899337	1	3672	tags=38%, list=20%, signal=47%
GOBP_NEGATIVE_REGULATION_OF_LIPID_CATABOLIC_PROCESS	23	0.484388	1.39504	0.0744467	0.901347	1	2581	tags=35%, list=14%, signal=41%
GOBP_NEPHRON_TUBULE_EPITHELIAL_CELL_DIFFERENTIATION	15	0.489899	1.39495	0.0600858	0.897211	1	687	tags=20%, list=4%, signal=21%
GOBP_CYTOPLASMIC_SEQUESTERING_OF_TRANSCRIPTION_FACTOR	15	0.532326	1.39319	0.08	0.9024	1	4807	tags=47%, list=27%, signal=64%
GOBP_REGULATION_OF_SMOOTH_MUSCLE_CONTRACTION	57	0.489761	1.39276	0.102174	0.900382	1	4048	tags=51%, list=22%, signal=65%
GOBP_NEGATIVE_REGULATION_OF_CD4_POSITIVE_ALPHA_BETA_T_CELL_ACTIVATION	29	0.467688	1.39243	0.0854701	0.897734	1	2878	tags=31%, list=16%, signal=37%
GOBP_SYNAPSE_ASSEMBLY	169	0.493418	1.39232	0.121739	0.893743	1	3672	tags=45%, list=20%, signal=56%
GOBP_ISOPRENOID_BIOSYNTHETIC_PROCESS	27	0.518576	1.39196	0.099768	0.891155	1	2094	tags=30%, list=12%, signal=33%
GOBP_REGULATION_OF_EXOCYTOSIS	193	0.374599	1.39116	0.103306	0.891826	1	2478	tags=26%, list=14%, signal=30%
GOBP_RESPONSE_TO_AMYLOID_BETA	50	0.455542	1.39105	0.0945055	0.888037	1	3538	tags=34%, list=20%, signal=42%
GOBP_POSTSYNAPTIC_SPECIALIZATION_ORGANIZATION	30	0.545839	1.39101	0.114165	0.884081	1	3657	tags=53%, list=20%, signal=67%
GOBP_NEUROTRANSMITTER_SECRETION	154	0.42448	1.39079	0.113006	0.88087	1	2624	tags=35%, list=15%, signal=41%
GOBP_POSITIVE_REGULATION_OF_INTERLEUKIN_8_PRODUCTION	56	0.398141	1.3902	0.0243902	0.879833	1	3728	tags=34%, list=21%, signal=43%
GOBP_POSITIVE_REGULATION_OF_ACUTE_INFLAMMATORY_RESPONSE	27	0.549118	1.38999	0.0950495	0.876807	1	4101	tags=44%, list=23%, signal=57%
GOBP_REGULATION_OF_RECEPTOR_SIGNALING_PATHWAY_VIA_STAT	99	0.356932	1.38996	0.0415755	0.872832	1	2468	tags=19%, list=14%, signal=22%
GOBP_SMOOTH_MUSCLE_CONTRACTION	97	0.445471	1.3884	0.0971922	0.876854	1	2658	tags=35%, list=15%, signal=41%
GOBP_CENTRAL_NERVOUS_SYSTEM_NEURON_AXONOGENESIS	35	0.452846	1.38839	0.0940171	0.872735	1	1637	tags=26%, list=9%, signal=28%
GOBP_DOPAMINE_SECRETION	33	0.555944	1.38733	0.148676	0.874332	1	2658	tags=45%, list=15%, signal=53%
GOBP_ORGAN_OR_TISSUE_SPECIFIC_IMMUNE_RESPONSE	30	0.532487	1.38658	0.100427	0.874486	1	1668	tags=20%, list=9%, signal=22%
GOBP_NEGATIVE_REGULATION_OF_CARDIAC_MUSCLE_CELL_PROLIFERATION	19	0.533435	1.38471	0.0868687	0.880865	1	448	tags=16%, list=2%, signal=16%
GOBP_REGULATION_OF_CD8_POSITIVE_ALPHA_BETA_T_CELL_ACTIVATION	18	0.533286	1.38309	0.165236	0.885961	1	2878	tags=39%, list=16%, signal=46%
GOBP_POSITIVE_REGULATION_OF_SECRETION	291	0.328331	1.38127	0.0554415	0.892263	1	3396	tags=30%, list=19%, signal=36%
GOBP_POSITIVE_REGULATION_OF_INTERFERON_ALPHA_PRODUCTION	22	0.440909	1.38127	0.0845987	0.88814	1	2753	tags=27%, list=15%, signal=32%
GOBP_VOCALIZATION_BEHAVIOR	17	0.611936	1.38056	0.148073	0.888066	1	4905	tags=65%, list=27%, signal=89%
GOBP_POSITIVE_REGULATION_OF_INTERFERON_BETA_PRODUCTION	33	0.379199	1.38008	0.0614035	0.886686	1	767	tags=15%, list=4%, signal=16%
GOBP_HORMONE_TRANSPORT	307	0.333933	1.37959	0.017316	0.885699	1	3034	tags=29%, list=17%, signal=34%
GOBP_REGULATION_OF_PROTON_TRANSPORT	23	0.497805	1.37934	0.110151	0.883076	1	2486	tags=26%, list=14%, signal=30%
GOBP_POSTSYNAPTIC_MEMBRANE_ORGANIZATION	35	0.487614	1.37871	0.0899582	0.882647	1	3598	tags=40%, list=20%, signal=50%
GOBP_RESPONSE_TO_COCAINE	43	0.405369	1.37713	0.0518672	0.887155	1	1976	tags=23%, list=11%, signal=26%
GOBP_RESPONSE_TO_TYPE_I_INTERFERON	88	0.441517	1.37679	0.0857788	0.885303	1	2313	tags=28%, list=13%, signal=32%
GOBP_CYTOPLASMIC_SEQUESTERING_OF_PROTEIN	22	0.465537	1.37624	0.0886076	0.88455	1	4844	tags=50%, list=27%, signal=68%
GOBP_G_PROTEIN_COUPLED_GLUTAMATE_RECEPTOR_SIGNALING_PATHWAY	15	0.597191	1.37622	0.118896	0.880705	1	3547	tags=53%, list=20%, signal=66%
GOBP_CELLULAR_RESPONSE_TO_AMYLOID_BETA	41	0.447383	1.37588	0.102128	0.878764	1	3538	tags=34%, list=20%, signal=42%
GOBP_MESODERM_MORPHOGENESIS	70	0.422107	1.3756	0.125498	0.876145	1	5531	tags=44%, list=31%, signal=64%
GOBP_NEGATIVE_REGULATION_OF_GLIAL_CELL_DIFFERENTIATION	22	0.545905	1.37537	0.0720721	0.873446	1	4043	tags=45%, list=22%, signal=59%
GOBP_SIGNAL_RELEASE	468	0.343818	1.37476	0.0663812	0.872797	1	3061	tags=30%, list=17%, signal=35%
GOBP_REGULATION_OF_NIK_NF_KAPPAB_SIGNALING	101	0.348582	1.37391	0.0821918	0.873776	1	1854	tags=19%, list=10%, signal=21%
GOBP_EATING_BEHAVIOR	30	0.471943	1.37283	0.0449679	0.876251	1	1904	tags=27%, list=11%, signal=30%
GOBP_REGULATION_OF_NEUROTRANSMITTER_LEVELS	210	0.404358	1.37276	0.118143	0.872979	1	2624	tags=33%, list=15%, signal=38%
GOBP_THYMIC_T_CELL_SELECTION	22	0.542887	1.37248	0.151188	0.870748	1	4758	tags=50%, list=26%, signal=68%
GOBP_CARDIAC_MUSCLE_CELL_MEMBRANE_REPOLARIZATION	36	0.485111	1.37231	0.177551	0.867956	1	4781	tags=56%, list=27%, signal=75%
GOBP_ODONTOGENESIS_OF_DENTIN_CONTAINING_TOOTH	84	0.373978	1.37187	0.0649351	0.866968	1	2605	tags=30%, list=14%, signal=35%
GOBP_REGULATION_OF_MONOOXYGENASE_ACTIVITY	64	0.373295	1.37176	0.0539419	0.863821	1	4834	tags=36%, list=27%, signal=49%
GOBP_SYNAPSE_MATURATION	24	0.454876	1.37107	0.0970464	0.863899	1	2891	tags=38%, list=16%, signal=45%
GOBP_PROTEIN_O_LINKED_MANNOSYLATION	18	0.436882	1.37034	0.0672451	0.864363	1	3073	tags=39%, list=17%, signal=47%
GOBP_VENTRICULAR_CARDIAC_MUSCLE_CELL_ACTION_POTENTIAL	34	0.53377	1.37011	0.177645	0.861931	1	3567	tags=47%, list=20%, signal=59%
GOBP_RESPONSE_TO_INTERFERON_ALPHA	19	0.524151	1.36969	0.135021	0.860576	1	4493	tags=58%, list=25%, signal=77%
GOBP_POSITIVE_REGULATION_OF_LYMPHOCYTE_MIGRATION	34	0.433561	1.36943	0.119497	0.858423	1	3151	tags=32%, list=17%, signal=39%
GOBP_INTERLEUKIN_12_PRODUCTION	57	0.49574	1.36846	0.153846	0.860201	1	4574	tags=47%, list=25%, signal=63%
GOBP_REGULATION_OF_TUBE_SIZE	126	0.371619	1.36723	0.0705394	0.862965	1	3745	tags=36%, list=21%, signal=45%
GOBP_POSITIVE_REGULATION_OF_PROTEIN_TARGETING_TO_MEMBRANE	30	0.437043	1.36637	0.0819672	0.863815	1	4032	tags=47%, list=22%, signal=60%
GOBP_PROTEIN_O_LINKED_GLYCOSYLATION	97	0.398243	1.36601	0.0938166	0.862123	1	1730	tags=26%, list=10%, signal=28%
GOBP_REGULATION_OF_CARDIAC_MUSCLE_CELL_PROLIFERATION	46	0.435165	1.36474	0.067623	0.865751	1	2955	tags=24%, list=16%, signal=29%
GOBP_IRE1_MEDIATED_UNFOLDED_PROTEIN_RESPONSE	65	0.356579	1.3646	0.0945946	0.863194	1	3777	tags=34%, list=21%, signal=43%
GOBP_POSITIVE_REGULATION_OF_HORMONE_SECRETION	122	0.344405	1.36408	0.0453564	0.862381	1	3396	tags=31%, list=19%, signal=38%
GOBP_NEGATIVE_REGULATION_OF_SODIUM_ION_TRANSPORT	18	0.533845	1.36396	0.134694	0.859457	1	3352	tags=44%, list=19%, signal=55%
GOBP_NEGATIVE_REGULATION_OF_CHEMOKINE_PRODUCTION	23	0.474714	1.36389	0.120567	0.85639	1	4301	tags=39%, list=24%, signal=51%
GOBP_NEGATIVE_REGULATION_OF_LYMPHOCYTE_MEDIATED_IMMUNITY	39	0.453016	1.36372	0.114108	0.853774	1	2724	tags=28%, list=15%, signal=33%
GOBP_MAINTENANCE_OF_SYNAPSE_STRUCTURE	16	0.552215	1.36348	0.161034	0.851674	1	3187	tags=50%, list=18%, signal=61%
GOBP_CYTOKINE_PRODUCTION_INVOLVED_IN_IMMUNE_RESPONSE	87	0.413558	1.36318	0.0864745	0.849952	1	4432	tags=41%, list=25%, signal=55%
GOBP_SYNAPTIC_TRANSMISSION_GLUTAMATERGIC	90	0.463615	1.36313	0.144351	0.846839	1	2658	tags=36%, list=15%, signal=41%
GOBP_MONOVALENT_INORGANIC_ANION_HOMEOSTASIS	15	0.47686	1.36189	0.0939597	0.850033	1	1981	tags=33%, list=11%, signal=37%
GOBP_REGULATION_OF_CYTOSOLIC_CALCIUM_ION_CONCENTRATION	337	0.378021	1.36036	0.0860215	0.85513	1	3376	tags=35%, list=19%, signal=42%
GOBP_PEPTIDYL_L_CYSTEINE_S_PALMITOYLATION	23	0.419151	1.36036	0.0875764	0.851859	1	4499	tags=30%, list=25%, signal=40%
GOBP_NEGATIVE_REGULATION_OF_INTERFERON_GAMMA_PRODUCTION	36	0.446628	1.36	0.132898	0.850411	1	3864	tags=31%, list=21%, signal=39%
GOBP_INFLAMMATORY_CELL_APOPTOTIC_PROCESS	19	0.529023	1.35915	0.155462	0.851937	1	1739	tags=26%, list=10%, signal=29%
GOBP_AMINE_TRANSPORT	94	0.492493	1.35911	0.148374	0.848797	1	4861	tags=57%, list=27%, signal=78%
GOBP_FEAR_RESPONSE	37	0.448112	1.35773	0.137374	0.852492	1	2957	tags=35%, list=16%, signal=42%
GOBP_RETROGRADE_AXONAL_TRANSPORT	21	0.507719	1.35765	0.119826	0.849652	1	3556	tags=43%, list=20%, signal=53%
GOBP_NEGATIVE_REGULATION_OF_POTASSIUM_ION_TRANSMEMBRANE_TRANSPORT	27	0.449938	1.35707	0.126316	0.849411	1	3357	tags=33%, list=19%, signal=41%
GOBP_INTERFERON_ALPHA_PRODUCTION	27	0.449753	1.35702	0.136659	0.846542	1	2753	tags=30%, list=15%, signal=35%
GOBP_RESPIRATORY_GASEOUS_EXCHANGE_BY_RESPIRATORY_SYSTEM	64	0.369289	1.35686	0.0567227	0.844028	1	2198	tags=27%, list=12%, signal=30%
GOBP_OSTEOBLAST_DEVELOPMENT	16	0.475964	1.3567	0.0934959	0.841606	1	1388	tags=25%, list=8%, signal=27%
GOBP_OVULATION	16	0.521458	1.35639	0.0983982	0.839934	1	2390	tags=31%, list=13%, signal=36%
GOBP_REGULATION_OF_T_CELL_MEDIATED_CYTOTOXICITY	30	0.528328	1.35562	0.162162	0.840408	1	2446	tags=33%, list=14%, signal=38%
GOBP_ESTABLISHMENT_OF_MITOTIC_SPINDLE_LOCALIZATION	33	0.507119	1.3553	0.202083	0.838793	1	2535	tags=33%, list=14%, signal=39%
GOBP_NEGATIVE_REGULATION_OF_RESPONSE_TO_EXTERNAL_STIMULUS	369	0.335685	1.35479	0.0623557	0.838207	1	4258	tags=34%, list=24%, signal=43%
GOBP_REGULATION_OF_PHOSPHOLIPASE_C_ACTIVITY	45	0.417112	1.3543	0.0969697	0.837652	1	5380	tags=47%, list=30%, signal=66%
GOBP_REGULATION_OF_LYMPHOCYTE_APOPTOTIC_PROCESS	51	0.434875	1.35397	0.111354	0.836168	1	2866	tags=29%, list=16%, signal=35%
GOBP_REGULATION_OF_T_CELL_RECEPTOR_SIGNALING_PATHWAY	39	0.449926	1.35392	0.125275	0.833432	1	3080	tags=26%, list=17%, signal=31%
GOBP_SYNAPTIC_TRANSMISSION_CHOLINERGIC	26	0.561882	1.3537	0.0854167	0.831556	1	2383	tags=42%, list=13%, signal=49%
GOBP_VERY_LONG_CHAIN_FATTY_ACID_METABOLIC_PROCESS	32	0.455842	1.35363	0.135021	0.828878	1	2895	tags=41%, list=16%, signal=48%
GOBP_SYNAPSE_ORGANIZATION	404	0.419113	1.35308	0.144654	0.828696	1	4200	tags=41%, list=23%, signal=52%
GOBP_BILE_ACID_AND_BILE_SALT_TRANSPORT	30	0.504487	1.35276	0.14447	0.827279	1	2541	tags=33%, list=14%, signal=39%
GOBP_POSITIVE_T_CELL_SELECTION	36	0.521439	1.35205	0.169231	0.828129	1	2343	tags=36%, list=13%, signal=41%
GOBP_REGULATION_OF_PROGRAMMED_NECROTIC_CELL_DEATH	28	0.361194	1.35193	0.0329897	0.825881	1	1023	tags=18%, list=6%, signal=19%
GOBP_GMP_METABOLIC_PROCESS	15	0.408059	1.35147	0.0733753	0.825483	1	2003	tags=27%, list=11%, signal=30%
GOBP_REGULATION_OF_PATTERN_RECOGNITION_RECEPTOR_SIGNALING_PATHWAY	100	0.32254	1.35113	0.0618557	0.824256	1	3509	tags=31%, list=19%, signal=38%
GOBP_NEGATIVE_REGULATION_OF_POTASSIUM_ION_TRANSPORT	34	0.430719	1.35097	0.107438	0.822183	1	3357	tags=35%, list=19%, signal=43%
GOBP_PHARYNGEAL_SYSTEM_DEVELOPMENT	24	0.476619	1.35047	0.0987395	0.821754	1	3649	tags=42%, list=20%, signal=52%
GOBP_NEGATIVE_REGULATION_OF_DEVELOPMENTAL_GROWTH	106	0.379904	1.3489	0.0602151	0.826968	1	2652	tags=30%, list=15%, signal=35%
GOBP_AMELOGENESIS	23	0.443448	1.34853	0.110112	0.825757	1	3586	tags=30%, list=20%, signal=38%
GOBP_POSITIVE_REGULATION_OF_SODIUM_ION_TRANSPORT	35	0.465186	1.34836	0.187755	0.823668	1	4677	tags=49%, list=26%, signal=65%
GOBP_REGULATION_OF_HEART_GROWTH	74	0.393	1.34817	0.0957447	0.821699	1	2955	tags=26%, list=16%, signal=31%
GOBP_POSITIVE_REGULATION_OF_PRODUCTION_OF_MOLECULAR_MEDIATOR_OF_IMMUNE_RESPONSE	94	0.401721	1.34768	0.0932755	0.821172	1	4539	tags=39%, list=25%, signal=52%
GOBP_RESPONSE_TO_AMPHETAMINE	30	0.413968	1.34759	0.0829787	0.818682	1	2498	tags=30%, list=14%, signal=35%
GOBP_POSITIVE_CHEMOTAXIS	57	0.431755	1.34742	0.124224	0.816777	1	1301	tags=25%, list=7%, signal=26%
GOBP_INSULIN_SECRETION	205	0.341733	1.34704	0.0662101	0.815729	1	2552	tags=26%, list=14%, signal=30%
GOBP_NEGATIVE_REGULATION_OF_CARTILAGE_DEVELOPMENT	26	0.547378	1.34676	0.128099	0.814186	1	5665	tags=73%, list=31%, signal=106%
GOBP_POSITIVE_REGULATION_OF_MITOTIC_NUCLEAR_DIVISION	43	0.376525	1.34654	0.0893617	0.812613	1	2625	tags=23%, list=15%, signal=27%
GOBP_NEGATIVE_REGULATION_OF_PROTEIN_MATURATION	22	0.501945	1.34632	0.134091	0.810934	1	3363	tags=41%, list=19%, signal=50%
GOBP_ARTERY_DEVELOPMENT	94	0.412358	1.34621	0.142857	0.808871	1	4715	tags=36%, list=26%, signal=49%
GOBP_CELLULAR_RESPONSE_TO_PROSTAGLANDIN_E_STIMULUS	15	0.519217	1.34579	0.144928	0.808218	1	3328	tags=40%, list=18%, signal=49%
GOBP_SYNAPTIC_VESICLE_TRANSPORT	42	0.393305	1.34544	0.140845	0.807376	1	4607	tags=45%, list=26%, signal=61%
GOBP_ORGANIC_ANION_TRANSPORT	358	0.334248	1.34521	0.0541761	0.805823	1	2109	tags=25%, list=12%, signal=28%
GOBP_ATRIAL_CARDIAC_MUSCLE_CELL_TO_AV_NODE_CELL_SIGNALING	19	0.610561	1.3452	0.162162	0.803212	1	4781	tags=63%, list=27%, signal=86%
GOBP_POSTSYNAPSE_ORGANIZATION	155	0.397065	1.34448	0.119247	0.804128	1	4198	tags=37%, list=23%, signal=48%
GOBP_NEUROTRANSMITTER_TRANSPORT	208	0.401177	1.34435	0.140725	0.802077	1	2624	tags=34%, list=15%, signal=39%
GOBP_POSITIVE_REGULATION_OF_CYTOSOLIC_CALCIUM_ION_CONCENTRATION_INVOLVED_IN_PHOSPHOLIPASE_C_ACTIVATING_G_PROTEIN_COUPLED_SIGNALING_PATHWAY	31	0.463369	1.34264	0.0868597	0.807781	1	1413	tags=29%, list=8%, signal=31%
GOBP_ENAMEL_MINERALIZATION	16	0.47938	1.34243	0.114537	0.806082	1	2089	tags=25%, list=12%, signal=28%
GOBP_POSITIVE_REGULATION_OF_SYNAPTIC_TRANSMISSION	142	0.401583	1.34177	0.126556	0.806755	1	3695	tags=34%, list=20%, signal=42%
GOBP_NEGATIVE_REGULATION_OF_GLIOGENESIS	36	0.454026	1.34176	0.0947137	0.804163	1	5019	tags=47%, list=28%, signal=65%
GOBP_INTERFERON_GAMMA_PRODUCTION	101	0.434957	1.34168	0.154684	0.801815	1	4398	tags=42%, list=24%, signal=55%
GOBP_SULFATION	19	0.438516	1.34158	0.0859031	0.799608	1	2957	tags=37%, list=16%, signal=44%
GOBP_POSITIVE_REGULATION_OF_HETEROTYPIC_CELL_CELL_ADHESION	15	0.642956	1.34089	0.125828	0.800355	1	2416	tags=33%, list=13%, signal=38%
GOBP_RESPONSE_TO_VITAMIN	89	0.360996	1.34049	0.0479167	0.799755	1	4964	tags=43%, list=28%, signal=59%
GOBP_POSITIVE_REGULATION_OF_WOUND_HEALING	59	0.394484	1.3398	0.12963	0.800639	1	3806	tags=34%, list=21%, signal=43%
GOBP_REGULATION_OF_CALCIUM_MEDIATED_SIGNALING	64	0.376024	1.33931	0.0792683	0.800416	1	4602	tags=39%, list=26%, signal=52%
GOBP_NEGATIVE_REGULATION_OF_SECRETION	155	0.374249	1.33904	0.0665236	0.799129	1	3212	tags=30%, list=18%, signal=37%
GOBP_RETINA_LAYER_FORMATION	25	0.493552	1.33797	0.134855	0.801666	1	1847	tags=36%, list=10%, signal=40%
GOBP_POSITIVE_REGULATION_OF_PEPTIDE_HORMONE_SECRETION	95	0.351377	1.33772	0.0733945	0.800572	1	4055	tags=34%, list=22%, signal=43%
GOBP_INSULIN_SECRETION_INVOLVED_IN_CELLULAR_RESPONSE_TO_GLUCOSE_STIMULUS	64	0.363867	1.33697	0.0591017	0.801448	1	2501	tags=28%, list=14%, signal=33%
GOBP_NEGATIVE_REGULATION_OF_TRANSPORTER_ACTIVITY	78	0.35075	1.33652	0.0730089	0.800836	1	3357	tags=29%, list=19%, signal=36%
GOBP_METANEPHROS_DEVELOPMENT	82	0.401169	1.33638	0.0847826	0.799056	1	2721	tags=30%, list=15%, signal=36%
GOBP_NEGATIVE_REGULATION_OF_CYTOKINE_PRODUCTION_INVOLVED_IN_IMMUNE_RESPONSE	24	0.492261	1.33623	0.0808989	0.797185	1	2724	tags=33%, list=15%, signal=39%
GOBP_VESICLE_DOCKING_INVOLVED_IN_EXOCYTOSIS	44	0.340401	1.33617	0.079918	0.794955	1	2560	tags=25%, list=14%, signal=29%
GOBP_MATERNAL_PLACENTA_DEVELOPMENT	28	0.46252	1.33571	0.162393	0.79467	1	2443	tags=29%, list=14%, signal=33%
GOBP_DENDRITIC_SPINE_MAINTENANCE	20	0.411364	1.33511	0.0978723	0.795093	1	1643	tags=25%, list=9%, signal=27%
GOBP_REGULATION_OF_OXIDOREDUCTASE_ACTIVITY	106	0.332885	1.33464	0.0761099	0.794745	1	2773	tags=21%, list=15%, signal=24%
GOBP_METANEPHRIC_MESENCHYME_DEVELOPMENT	15	0.481219	1.33456	0.105263	0.792632	1	1387	tags=27%, list=8%, signal=29%
GOBP_RESPONSE_TO_ACETYLCHOLINE	29	0.469438	1.334	0.157258	0.792593	1	3833	tags=38%, list=21%, signal=48%
GOBP_REGULATION_OF_OLIGODENDROCYTE_DIFFERENTIATION	37	0.411088	1.33392	0.0702576	0.790554	1	2707	tags=27%, list=15%, signal=32%
GOBP_MYELOID_CELL_APOPTOTIC_PROCESS	27	0.429914	1.33388	0.12685	0.78834	1	4660	tags=41%, list=26%, signal=55%
GOBP_GLIAL_CELL_DEVELOPMENT	111	0.356755	1.33347	0.0781609	0.787704	1	4144	tags=32%, list=23%, signal=41%
GOBP_ACID_SECRETION	40	0.492653	1.33282	0.10643	0.788322	1	4055	tags=40%, list=22%, signal=51%
GOBP_NEGATIVE_REGULATION_OF_PHAGOCYTOSIS	22	0.518903	1.33243	0.0684647	0.78754	1	2641	tags=36%, list=15%, signal=43%
GOBP_RESPONSE_TO_ATP	30	0.472992	1.33233	0.138593	0.785481	1	2245	tags=40%, list=12%, signal=46%
GOBP_REGULATION_OF_VASOCONSTRICTION	60	0.391832	1.33227	0.0811966	0.783274	1	2072	tags=27%, list=11%, signal=30%
GOBP_CD4_POSITIVE_OR_CD8_POSITIVE_ALPHA_BETA_T_CELL_LINEAGE_COMMITMENT	22	0.548826	1.33202	0.156904	0.782158	1	2252	tags=36%, list=12%, signal=42%
GOBP_NEGATIVE_REGULATION_OF_ENDOTHELIAL_CELL_PROLIFERATION	71	0.3879	1.33182	0.0464602	0.780506	1	3561	tags=20%, list=20%, signal=24%
GOBP_POSITIVE_REGULATION_OF_SODIUM_ION_TRANSMEMBRANE_TRANSPORTER_ACTIVITY	16	0.522334	1.3317	0.182952	0.778601	1	4436	tags=56%, list=25%, signal=75%
GOBP_FEMALE_GENITALIA_DEVELOPMENT	16	0.419009	1.33146	0.0471311	0.777337	1	2535	tags=25%, list=14%, signal=29%
GOBP_NEGATIVE_REGULATION_OF_INFLAMMATORY_RESPONSE_TO_ANTIGENIC_STIMULUS	16	0.567371	1.33136	0.126915	0.77553	1	2416	tags=31%, list=13%, signal=36%
GOBP_PEPTIDE_SECRETION	388	0.31142	1.33097	0.0654008	0.774877	1	3021	tags=26%, list=17%, signal=31%
GOBP_TROPHOBLAST_CELL_MIGRATION	15	0.460626	1.33091	0.0905172	0.772846	1	2570	tags=27%, list=14%, signal=31%
GOBP_POSITIVE_REGULATION_OF_T_CELL_MEDIATED_CYTOTOXICITY	22	0.494884	1.33061	0.178344	0.771948	1	2004	tags=32%, list=11%, signal=36%
GOBP_NEGATIVE_REGULATION_OF_ALPHA_BETA_T_CELL_DIFFERENTIATION	26	0.435217	1.33032	0.117886	0.771027	1	6232	tags=58%, list=35%, signal=88%
GOBP_REGULATION_OF_PEPTIDYL_THREONINE_PHOSPHORYLATION	47	0.413238	1.33025	0.12987	0.769086	1	767	tags=17%, list=4%, signal=18%
GOBP_HETEROTYPIC_CELL_CELL_ADHESION	57	0.393122	1.33003	0.127706	0.767868	1	3293	tags=32%, list=18%, signal=39%
GOBP_CRANIAL_NERVE_MORPHOGENESIS	25	0.476647	1.32969	0.059081	0.767013	1	2001	tags=32%, list=11%, signal=36%
GOBP_REGULATION_OF_T_CELL_MEDIATED_IMMUNITY	68	0.433672	1.32935	0.168122	0.766317	1	2035	tags=25%, list=11%, signal=28%
GOBP_NEGATIVE_REGULATION_OF_LEUKOCYTE_APOPTOTIC_PROCESS	45	0.408549	1.32925	0.0921348	0.764556	1	2866	tags=29%, list=16%, signal=34%
GOBP_REGULATION_OF_PEPTIDE_SECRETION	304	0.321245	1.32858	0.0813704	0.765309	1	4005	tags=32%, list=22%, signal=40%
GOBP_CELLULAR_COMPONENT_DISASSEMBLY_INVOLVED_IN_EXECUTION_PHASE_OF_APOPTOSIS	34	0.42659	1.32806	0.117391	0.765346	1	3595	tags=32%, list=20%, signal=40%
GOBP_SYNAPTIC_VESICLE_PRIMING	19	0.523867	1.32749	0.200418	0.765582	1	2560	tags=47%, list=14%, signal=55%
GOBP_CIRCADIAN_SLEEP_WAKE_CYCLE	26	0.490304	1.32716	0.150327	0.764816	1	3670	tags=46%, list=20%, signal=58%
GOBP_MEMBRANE_REPOLARIZATION_DURING_ACTION_POTENTIAL	27	0.52253	1.32708	0.209544	0.762878	1	4781	tags=59%, list=27%, signal=81%
GOBP_OLIGODENDROCYTE_DIFFERENTIATION	93	0.350228	1.32704	0.0601336	0.760882	1	4093	tags=32%, list=23%, signal=42%
GOBP_ADENYLATE_CYCLASE_MODULATING_G_PROTEIN_COUPLED_RECEPTOR_SIGNALING_PATHWAY	223	0.391935	1.32486	0.147752	0.767675	1	3857	tags=39%, list=21%, signal=49%
GOBP_POSITIVE_REGULATION_OF_RELEASE_OF_SEQUESTERED_CALCIUM_ION_INTO_CYTOSOL	39	0.409938	1.32477	0.110112	0.765883	1	1668	tags=28%, list=9%, signal=31%
GOBP_LYMPHOCYTE_APOPTOTIC_PROCESS	67	0.374366	1.32403	0.124717	0.767137	1	2866	tags=25%, list=16%, signal=30%
GOBP_INTERLEUKIN_8_PRODUCTION	95	0.357818	1.32389	0.102345	0.765526	1	3728	tags=29%, list=21%, signal=37%
GOBP_DENDRITE_DEVELOPMENT	230	0.381422	1.32365	0.149068	0.764321	1	4198	tags=36%, list=23%, signal=46%
GOBP_REGULATION_OF_REGULATED_SECRETORY_PATHWAY	132	0.382395	1.32345	0.149068	0.763023	1	2478	tags=28%, list=14%, signal=32%
GOBP_MESENCHYMAL_TO_EPITHELIAL_TRANSITION	19	0.548579	1.32229	0.124224	0.766138	1	5915	tags=74%, list=33%, signal=110%
GOBP_NEGATIVE_REGULATION_OF_ORGANIC_ACID_TRANSPORT	20	0.602768	1.32206	0.144989	0.765142	1	5295	tags=65%, list=29%, signal=92%
GOBP_POSITIVE_REGULATION_OF_AMINE_TRANSPORT	33	0.471177	1.32123	0.167015	0.767059	1	3212	tags=42%, list=18%, signal=52%
GOBP_SECOND_MESSENGER_MEDIATED_SIGNALING	297	0.356829	1.32112	0.120083	0.765368	1	4340	tags=36%, list=24%, signal=46%
GOBP_PHASIC_SMOOTH_MUSCLE_CONTRACTION	21	0.554778	1.32074	0.154867	0.76461	1	2276	tags=48%, list=13%, signal=54%
GOBP_CELL_VOLUME_HOMEOSTASIS	29	0.456485	1.32025	0.136069	0.764577	1	1981	tags=28%, list=11%, signal=31%
GOBP_DERMATAN_SULFATE_PROTEOGLYCAN_METABOLIC_PROCESS	16	0.526391	1.32018	0.162218	0.76278	1	2236	tags=31%, list=12%, signal=36%
GOBP_LEUKOCYTE_APOPTOTIC_PROCESS	96	0.361908	1.32014	0.132159	0.760851	1	1739	tags=19%, list=10%, signal=21%
GOBP_MEMBRANE_DEPOLARIZATION_DURING_CARDIAC_MUSCLE_CELL_ACTION_POTENTIAL	22	0.592263	1.31955	0.15942	0.761362	1	4975	tags=68%, list=28%, signal=94%
GOBP_VASOCONSTRICTION	78	0.377743	1.31863	0.0930736	0.762893	1	2569	tags=29%, list=14%, signal=34%
GOBP_PROTEOGLYCAN_BIOSYNTHETIC_PROCESS	62	0.40051	1.31849	0.109442	0.76136	1	3305	tags=29%, list=18%, signal=35%
GOBP_DIVALENT_INORGANIC_CATION_HOMEOSTASIS	479	0.334179	1.31819	0.0720524	0.760779	1	4353	tags=38%, list=24%, signal=49%
GOBP_LIPID_DROPLET_ORGANIZATION	27	0.434542	1.31818	0.15272	0.758741	1	2076	tags=30%, list=12%, signal=33%
GOBP_LONG_TERM_MEMORY	32	0.497918	1.31662	0.170068	0.763951	1	2318	tags=34%, list=13%, signal=39%
GOBP_NEGATIVE_REGULATION_OF_CHOLESTEROL_EFFLUX	17	0.536457	1.31643	0.12844	0.762767	1	1635	tags=18%, list=9%, signal=19%
GOBP_POSITIVE_REGULATION_OF_SYNAPSE_ASSEMBLY	57	0.483617	1.31496	0.158242	0.767015	1	2777	tags=39%, list=15%, signal=45%
GOBP_NEGATIVE_REGULATION_OF_CELL_JUNCTION_ASSEMBLY	31	0.426382	1.31457	0.141372	0.766674	1	3891	tags=35%, list=22%, signal=45%
GOBP_REGULATION_OF_HORMONE_LEVELS	487	0.306762	1.314	0.0322581	0.76709	1	3038	tags=27%, list=17%, signal=32%
GOBP_PROTEIN_EXIT_FROM_ENDOPLASMIC_RETICULUM	45	0.377035	1.31382	0.177686	0.765922	1	4798	tags=44%, list=27%, signal=60%
GOBP_CELL_DIFFERENTIATION_INVOLVED_IN_KIDNEY_DEVELOPMENT	58	0.448276	1.31324	0.168724	0.766243	1	3015	tags=34%, list=17%, signal=41%
GOBP_CENTRAL_NERVOUS_SYSTEM_PROJECTION_NEURON_AXONOGENESIS	26	0.460106	1.31301	0.168085	0.76541	1	1637	tags=27%, list=9%, signal=30%
GOBP_POSITIVE_REGULATION_OF_SYNAPTIC_TRANSMISSION_GLUTAMATERGIC	30	0.478935	1.31261	0.18711	0.765163	1	1853	tags=27%, list=10%, signal=30%
GOBP_NEGATIVE_REGULATION_OF_LEUKOCYTE_MEDIATED_IMMUNITY	47	0.456425	1.3125	0.15678	0.763678	1	2724	tags=32%, list=15%, signal=37%
GOBP_OLIGODENDROCYTE_DEVELOPMENT	43	0.391966	1.31234	0.12967	0.762261	1	4079	tags=35%, list=23%, signal=45%
GOBP_SEQUESTERING_OF_TRIGLYCERIDE	17	0.519965	1.31207	0.1	0.761532	1	2752	tags=41%, list=15%, signal=49%
GOBP_ACUTE_INFLAMMATORY_RESPONSE_TO_ANTIGENIC_STIMULUS	23	0.462786	1.31162	0.137014	0.76136	1	5960	tags=57%, list=33%, signal=84%
GOBP_REGULATION_OF_HEPATOCYTE_PROLIFERATION	15	0.487571	1.31103	0.116803	0.761808	1	4477	tags=53%, list=25%, signal=71%
GOBP_REGULATION_OF_PHAGOCYTOSIS	91	0.387024	1.31046	0.10307	0.762229	1	3408	tags=29%, list=19%, signal=35%
GOBP_REGULATION_OF_OSTEOBLAST_DIFFERENTIATION	125	0.328725	1.31037	0.083871	0.760518	1	2825	tags=22%, list=16%, signal=26%
GOBP_SYNAPTIC_TRANSMISSION_GABAERGIC	46	0.421785	1.31032	0.163265	0.758786	1	2472	tags=30%, list=14%, signal=35%
GOBP_NEURAL_CREST_CELL_MIGRATION	55	0.452479	1.30975	0.161088	0.759179	1	2652	tags=38%, list=15%, signal=45%
GOBP_TRANSMISSION_OF_NERVE_IMPULSE	67	0.45289	1.30816	0.149028	0.763709	1	2540	tags=28%, list=14%, signal=33%
GOBP_POSITIVE_REGULATION_OF_OXIDOREDUCTASE_ACTIVITY	55	0.333804	1.30684	0.0754717	0.767322	1	994	tags=15%, list=6%, signal=15%
GOBP_NATURAL_KILLER_CELL_ACTIVATION_INVOLVED_IN_IMMUNE_RESPONSE	23	0.524057	1.3064	0.220202	0.767342	1	4522	tags=17%, list=25%, signal=23%
GOBP_REGULATION_OF_ANIMAL_ORGAN_FORMATION	26	0.46247	1.30613	0.139738	0.766654	1	2535	tags=35%, list=14%, signal=40%
GOBP_ESTABLISHMENT_OR_MAINTENANCE_OF_MONOPOLAR_CELL_POLARITY	23	0.476037	1.30501	0.151329	0.769713	1	2486	tags=30%, list=14%, signal=35%
GOBP_POSITIVE_REGULATION_OF_LIPID_KINASE_ACTIVITY	37	0.387972	1.3047	0.11349	0.769014	1	1759	tags=22%, list=10%, signal=24%
GOBP_EMBRYONIC_DIGESTIVE_TRACT_MORPHOGENESIS	16	0.529765	1.30454	0.242063	0.767857	1	2535	tags=38%, list=14%, signal=44%
GOBP_GLOMERULAR_EPITHELIAL_CELL_DIFFERENTIATION	21	0.554972	1.30445	0.221095	0.766296	1	2957	tags=48%, list=16%, signal=57%
GOBP_NATURAL_KILLER_CELL_MEDIATED_IMMUNITY	57	0.463464	1.30444	0.199085	0.764409	1	3532	tags=44%, list=20%, signal=54%
GOBP_AXIS_SPECIFICATION	81	0.380568	1.30409	0.0909091	0.763985	1	2931	tags=27%, list=16%, signal=32%
GOBP_NEGATIVE_REGULATION_OF_CELL_SUBSTRATE_JUNCTION_ORGANIZATION	18	0.498262	1.30351	0.177083	0.764573	1	4735	tags=39%, list=26%, signal=53%
GOBP_FEMALE_SEX_DIFFERENTIATION	111	0.335415	1.30289	0.0553191	0.765327	1	3418	tags=26%, list=19%, signal=32%
GOBP_SULFUR_AMINO_ACID_METABOLIC_PROCESS	36	0.408967	1.30264	0.110403	0.764556	1	2549	tags=36%, list=14%, signal=42%
GOBP_REGULATION_OF_SYNAPTIC_TRANSMISSION_GLUTAMATERGIC	69	0.453229	1.30246	0.168467	0.763389	1	2009	tags=28%, list=11%, signal=31%
GOBP_REGULATION_OF_CELL_FATE_COMMITMENT	32	0.44065	1.30218	0.146067	0.76258	1	2400	tags=22%, list=13%, signal=25%
GOBP_REGULATION_OF_PROTEIN_POLYUBIQUITINATION	25	0.340238	1.30156	0.0838323	0.763178	1	2873	tags=24%, list=16%, signal=29%
GOBP_NEGATIVE_REGULATION_OF_NEURON_PROJECTION_REGENERATION	15	0.490322	1.30118	0.149028	0.763146	1	2428	tags=27%, list=13%, signal=31%
GOBP_REGULATION_OF_METAL_ION_TRANSPORT	237	0.337456	1.30108	0.108696	0.761622	1	4734	tags=38%, list=26%, signal=51%
GOBP_EPITHELIAL_CELL_DIFFERENTIATION_INVOLVED_IN_KIDNEY_DEVELOPMENT	48	0.461692	1.30079	0.182556	0.761017	1	2957	tags=35%, list=16%, signal=42%
GOBP_PROTEIN_LOCALIZATION_TO_SYNAPSE	80	0.453738	1.30007	0.184713	0.7626	1	4578	tags=43%, list=25%, signal=57%
GOBP_NEGATIVE_REGULATION_OF_LEUKOCYTE_MEDIATED_CYTOTOXICITY	18	0.542403	1.30003	0.206452	0.760895	1	3795	tags=39%, list=21%, signal=49%
GOBP_POSITIVE_REGULATION_OF_PROTEIN_TYROSINE_KINASE_ACTIVITY	60	0.36988	1.29987	0.115207	0.759753	1	2515	tags=27%, list=14%, signal=31%
GOBP_POSITIVE_REGULATION_OF_MYELOID_LEUKOCYTE_MEDIATED_IMMUNITY	17	0.479532	1.29986	0.170526	0.757969	1	1991	tags=29%, list=11%, signal=33%
GOBP_POSITIVE_REGULATION_OF_GLYCOPROTEIN_METABOLIC_PROCESS	27	0.346043	1.29951	0.0989474	0.757584	1	1635	tags=19%, list=9%, signal=20%
GOBP_REGULATION_OF_LIPASE_ACTIVITY	94	0.352577	1.29943	0.0895197	0.75615	1	4463	tags=39%, list=25%, signal=52%
GOBP_VASCULAR_PROCESS_IN_CIRCULATORY_SYSTEM	242	0.360577	1.29943	0.135307	0.754329	1	3745	tags=36%, list=21%, signal=45%
GOBP_FIBROBLAST_PROLIFERATION	79	0.313961	1.29892	0.0276596	0.754634	1	3628	tags=24%, list=20%, signal=30%
GOBP_REGULATION_OF_STRIATED_MUSCLE_CELL_DIFFERENTIATION	90	0.354732	1.29716	0.0950413	0.759886	1	3377	tags=24%, list=19%, signal=30%
GOBP_DIGESTIVE_SYSTEM_PROCESS	96	0.359776	1.29702	0.0771084	0.758642	1	2561	tags=29%, list=14%, signal=34%
GOBP_MAMMARY_GLAND_EPITHELIAL_CELL_PROLIFERATION	25	0.420936	1.29693	0.0917647	0.757341	1	6066	tags=48%, list=34%, signal=72%
GOBP_MODULATION_BY_VIRUS_OF_HOST_PROCESS	28	0.424037	1.29689	0.168443	0.755685	1	5232	tags=46%, list=29%, signal=65%
GOBP_POSITIVE_REGULATION_OF_RECEPTOR_SIGNALING_PATHWAY_VIA_STAT	42	0.388063	1.29665	0.152361	0.754982	1	2416	tags=29%, list=13%, signal=33%
GOBP_PROTEIN_KINASE_C_ACTIVATING_G_PROTEIN_COUPLED_RECEPTOR_SIGNALING_PATHWAY	27	0.45203	1.29623	0.164948	0.755023	1	4210	tags=48%, list=23%, signal=63%
GOBP_TRIPARTITE_REGIONAL_SUBDIVISION	15	0.571523	1.29538	0.172727	0.756892	1	2931	tags=47%, list=16%, signal=56%
GOBP_ACTIVATION_OF_JANUS_KINASE_ACTIVITY	15	0.499282	1.29512	0.137019	0.756142	1	2092	tags=40%, list=12%, signal=45%
GOBP_TRABECULA_MORPHOGENESIS	43	0.417465	1.29467	0.14862	0.756152	1	3036	tags=35%, list=17%, signal=42%
GOBP_RESPONSE_TO_IRON_ION	28	0.368214	1.29436	0.044289	0.755414	1	2326	tags=29%, list=13%, signal=33%
GOBP_ARTERY_MORPHOGENESIS	69	0.391318	1.29387	0.15565	0.755812	1	4637	tags=35%, list=26%, signal=47%
GOBP_REGULATION_OF_LEUKOCYTE_DEGRANULATION	40	0.392069	1.29255	0.124731	0.759509	1	2092	tags=23%, list=12%, signal=25%
GOBP_BIOLOGICAL_PROCESS_INVOLVED_IN_INTRASPECIES_INTERACTION_BETWEEN_ORGANISMS	50	0.421681	1.29217	0.160825	0.759335	1	3958	tags=38%, list=22%, signal=49%
GOBP_POSITIVE_REGULATION_OF_BEHAVIOR	26	0.451363	1.29192	0.161863	0.758634	1	3865	tags=38%, list=21%, signal=49%
GOBP_NEGATIVE_REGULATION_OF_STRIATED_MUSCLE_CELL_DIFFERENTIATION	36	0.396253	1.2907	0.108696	0.762039	1	3680	tags=36%, list=20%, signal=45%
GOBP_POSITIVE_REGULATION_OF_INTERLEUKIN_10_PRODUCTION	38	0.41277	1.29062	0.116438	0.760681	1	1740	tags=21%, list=10%, signal=23%
GOBP_INOSITOL_PHOSPHATE_MEDIATED_SIGNALING	52	0.35347	1.29049	0.153846	0.759458	1	5293	tags=37%, list=29%, signal=52%
GOBP_REGULATION_OF_POSTSYNAPSE_ORGANIZATION	85	0.390502	1.28969	0.160677	0.760764	1	4637	tags=44%, list=26%, signal=58%
GOBP_G_PROTEIN_COUPLED_RECEPTOR_INTERNALIZATION	15	0.491493	1.28944	0.153374	0.759957	1	3216	tags=47%, list=18%, signal=57%
GOBP_MORPHOGENESIS_OF_AN_EPITHELIAL_BUD	15	0.506239	1.28932	0.146809	0.758702	1	575	tags=27%, list=3%, signal=28%
GOBP_REGULATION_OF_DELAYED_RECTIFIER_POTASSIUM_CHANNEL_ACTIVITY	20	0.498537	1.28913	0.185654	0.757773	1	3357	tags=35%, list=19%, signal=43%
GOBP_NEGATIVE_REGULATION_OF_VASCULAR_PERMEABILITY	17	0.509103	1.28836	0.151697	0.759405	1	1505	tags=24%, list=8%, signal=26%
GOBP_REGULATION_OF_LEUKOCYTE_APOPTOTIC_PROCESS	75	0.390596	1.28819	0.134904	0.758271	1	2587	tags=24%, list=14%, signal=28%
GOBP_LYMPHOID_PROGENITOR_CELL_DIFFERENTIATION	21	0.522773	1.28816	0.190805	0.756672	1	2252	tags=29%, list=12%, signal=33%
GOBP_PEPTIDYL_THREONINE_MODIFICATION	124	0.331515	1.28801	0.119914	0.7556	1	2552	tags=21%, list=14%, signal=24%
GOBP_NEGATIVE_REGULATION_OF_ANTIGEN_RECEPTOR_MEDIATED_SIGNALING_PATHWAY	28	0.456616	1.28757	0.196162	0.755816	1	2818	tags=25%, list=16%, signal=30%
GOBP_SCHWANN_CELL_DEVELOPMENT	28	0.437517	1.28733	0.177215	0.755211	1	5584	tags=50%, list=31%, signal=72%
GOBP_REGULATION_OF_NERVOUS_SYSTEM_PROCESS	134	0.393647	1.28716	0.124722	0.754257	1	3689	tags=35%, list=20%, signal=44%
GOBP_DIGESTIVE_SYSTEM_DEVELOPMENT	133	0.374611	1.28713	0.162218	0.752676	1	1283	tags=19%, list=7%, signal=20%
GOBP_REGULATION_OF_RESPONSE_TO_CYTOKINE_STIMULUS	178	0.283711	1.28659	0.056872	0.753222	1	2108	tags=20%, list=12%, signal=22%
GOBP_POSITIVE_REGULATION_OF_NEUROTRANSMITTER_SECRETION	17	0.501039	1.28639	0.161765	0.752235	1	1976	tags=29%, list=11%, signal=33%
GOBP_LONG_TERM_SYNAPTIC_POTENTIATION	81	0.39695	1.28609	0.156733	0.751699	1	2784	tags=30%, list=15%, signal=35%
GOBP_CHRONIC_INFLAMMATORY_RESPONSE	19	0.51707	1.28587	0.186253	0.750843	1	2416	tags=42%, list=13%, signal=49%
GOBP_T_CELL_MEDIATED_CYTOTOXICITY	38	0.457689	1.28568	0.230769	0.749846	1	2602	tags=29%, list=14%, signal=34%
GOBP_NEGATIVE_REGULATION_OF_CARDIAC_MUSCLE_TISSUE_GROWTH	30	0.441593	1.28525	0.155983	0.74973	1	2578	tags=23%, list=14%, signal=27%
GOBP_RESPONSE_TO_NITRIC_OXIDE	19	0.463207	1.28524	0.145055	0.748176	1	3941	tags=42%, list=22%, signal=54%
GOBP_GLYCOPROTEIN_METABOLIC_PROCESS	401	0.277822	1.28388	0.0465632	0.752111	1	3323	tags=27%, list=18%, signal=32%
GOBP_SPINDLE_LOCALIZATION	52	0.423836	1.28384	0.226069	0.750584	1	4018	tags=35%, list=22%, signal=44%
GOBP_EMBRYONIC_SKELETAL_SYSTEM_DEVELOPMENT	117	0.40111	1.2838	0.112172	0.749112	1	3035	tags=27%, list=17%, signal=33%
GOBP_POSITIVE_REGULATION_OF_COAGULATION	24	0.410971	1.28376	0.190909	0.747541	1	1101	tags=21%, list=6%, signal=22%
GOBP_NEGATIVE_REGULATION_OF_CHONDROCYTE_DIFFERENTIATION	22	0.52853	1.2831	0.192946	0.748548	1	5665	tags=68%, list=31%, signal=99%
GOBP_BRANCH_ELONGATION_OF_AN_EPITHELIUM	17	0.463688	1.28192	0.148305	0.751319	1	575	tags=24%, list=3%, signal=24%
GOBP_POSITIVE_REGULATION_OF_PATTERN_RECOGNITION_RECEPTOR_SIGNALING_PATHWAY	41	0.367108	1.28114	0.125265	0.752546	1	3099	tags=37%, list=17%, signal=44%
GOBP_NEGATIVE_REGULATION_OF_LIPID_BIOSYNTHETIC_PROCESS	55	0.356101	1.28069	0.11609	0.752621	1	3036	tags=25%, list=17%, signal=31%
GOBP_POSITIVE_REGULATION_OF_REPRODUCTIVE_PROCESS	76	0.385085	1.28041	0.147609	0.752185	1	3377	tags=30%, list=19%, signal=37%
GOBP_ACTIVATION_OF_PROTEIN_KINASE_B_ACTIVITY	34	0.372572	1.27988	0.129167	0.752596	1	1301	tags=18%, list=7%, signal=19%
GOBP_REGULATION_OF_HOMOTYPIC_CELL_CELL_ADHESION	27	0.388577	1.27982	0.102845	0.751302	1	3619	tags=52%, list=20%, signal=65%
GOBP_NEGATIVE_REGULATION_OF_MUSCLE_CELL_APOPTOTIC_PROCESS	46	0.400665	1.27942	0.147117	0.751268	1	3213	tags=28%, list=18%, signal=34%
GOBP_POSITIVE_REGULATION_OF_CYTOKINE_PRODUCTION_INVOLVED_IN_INFLAMMATORY_RESPONSE	22	0.472502	1.27876	0.174107	0.752341	1	5394	tags=55%, list=30%, signal=78%
GOBP_POSITIVE_REGULATION_OF_STRESS_FIBER_ASSEMBLY	52	0.369641	1.2776	0.17234	0.755446	1	4330	tags=37%, list=24%, signal=48%
GOBP_METANEPHRIC_NEPHRON_MORPHOGENESIS	25	0.456167	1.27705	0.162887	0.756201	1	1679	tags=28%, list=9%, signal=31%
GOBP_POSITIVE_REGULATION_OF_CELLULAR_RESPONSE_TO_TRANSFORMING_GROWTH_FACTOR_BETA_STIMULUS	28	0.367663	1.277	0.14128	0.754755	1	1041	tags=14%, list=6%, signal=15%
GOBP_NEGATIVE_REGULATION_OF_DEFENSE_RESPONSE	220	0.322656	1.27679	0.136865	0.753988	1	4258	tags=33%, list=24%, signal=42%
GOBP_REGULATION_OF_SYNAPTIC_PLASTICITY	174	0.389893	1.27611	0.194323	0.755008	1	2824	tags=30%, list=16%, signal=35%
GOBP_POSITIVE_REGULATION_OF_CALCIUM_ION_TRANSPORT_INTO_CYTOSOL	52	0.391614	1.27584	0.140271	0.754534	1	1818	tags=27%, list=10%, signal=30%
GOBP_SYNAPTIC_VESICLE_EXOCYTOSIS	103	0.412863	1.27573	0.200855	0.753365	1	2624	tags=35%, list=15%, signal=41%
GOBP_GLUTAMINE_FAMILY_AMINO_ACID_CATABOLIC_PROCESS	25	0.414019	1.27538	0.159817	0.753279	1	4177	tags=44%, list=23%, signal=57%
GOBP_REGULATION_OF_APPETITE	23	0.439919	1.27421	0.0948276	0.756495	1	2089	tags=30%, list=12%, signal=34%
GOBP_DNA_CATABOLIC_PROCESS_ENDONUCLEOLYTIC	30	0.378252	1.27419	0.131183	0.754962	1	3595	tags=27%, list=20%, signal=33%
GOBP_POSITIVE_REGULATION_OF_NATURAL_KILLER_CELL_MEDIATED_IMMUNITY	26	0.535516	1.27344	0.231982	0.756208	1	4208	tags=54%, list=23%, signal=70%
GOBP_OVARIAN_FOLLICLE_DEVELOPMENT	53	0.336384	1.27308	0.0728051	0.756155	1	5966	tags=45%, list=33%, signal=67%
GOBP_CALCIUM_MEDIATED_SIGNALING	189	0.343991	1.27255	0.160825	0.756522	1	4618	tags=37%, list=26%, signal=49%
GOBP_ASYMMETRIC_CELL_DIVISION	17	0.456173	1.27201	0.158763	0.757082	1	148	tags=12%, list=1%, signal=12%
GOBP_ARGININE_METABOLIC_PROCESS	19	0.46607	1.27186	0.18543	0.75611	1	2786	tags=37%, list=15%, signal=44%
GOBP_MULTICELLULAR_ORGANISMAL_RESPONSE_TO_STRESS	67	0.394158	1.27176	0.178112	0.754967	1	2957	tags=36%, list=16%, signal=43%
GOBP_NEGATIVE_REGULATION_OF_DNA_BINDING_TRANSCRIPTION_FACTOR_ACTIVITY	167	0.276816	1.27156	0.0317073	0.754158	1	3831	tags=23%, list=21%, signal=29%
GOBP_NEGATIVE_REGULATION_OF_TRANSPORT	425	0.306483	1.27153	0.0934783	0.752699	1	3391	tags=27%, list=19%, signal=32%
GOBP_SECRETORY_GRANULE_ORGANIZATION	35	0.371564	1.27148	0.150106	0.751358	1	1621	tags=20%, list=9%, signal=22%
GOBP_EMBRYONIC_HEART_TUBE_MORPHOGENESIS	69	0.370048	1.27124	0.117271	0.750582	1	2565	tags=20%, list=14%, signal=24%
GOBP_CHAPERONE_MEDIATED_AUTOPHAGY	16	0.447131	1.27097	0.163482	0.750117	1	1020	tags=19%, list=6%, signal=20%
GOBP_NEGATIVE_REGULATION_OF_HORMONE_SECRETION	60	0.348204	1.27091	0.0772627	0.748802	1	3391	tags=32%, list=19%, signal=39%
GOBP_REGULATION_OF_FATTY_ACID_OXIDATION	33	0.420416	1.27082	0.186975	0.747612	1	2089	tags=30%, list=12%, signal=34%
GOBP_VESICLE_FUSION_TO_PLASMA_MEMBRANE	21	0.433677	1.27042	0.214137	0.747759	1	2454	tags=33%, list=14%, signal=39%
GOBP_MYELIN_MAINTENANCE	17	0.453324	1.27039	0.195833	0.746384	1	862	tags=18%, list=5%, signal=19%
GOBP_CERAMIDE_METABOLIC_PROCESS	97	0.296192	1.27026	0.107306	0.745309	1	2039	tags=23%, list=11%, signal=25%
GOBP_INTEGRIN_MEDIATED_SIGNALING_PATHWAY	104	0.37412	1.27006	0.175983	0.74452	1	4385	tags=36%, list=24%, signal=47%
GOBP_REGULATION_OF_RESPONSE_TO_REACTIVE_OXYGEN_SPECIES	34	0.380247	1.26945	0.146138	0.745328	1	3865	tags=29%, list=21%, signal=37%
GOBP_CELLULAR_RESPONSE_TO_COPPER_ION	19	0.508329	1.26935	0.220085	0.744196	1	1368	tags=26%, list=8%, signal=28%
GOBP_CARDIAC_MUSCLE_CELL_PROLIFERATION	55	0.390435	1.26873	0.17418	0.74512	1	2955	tags=22%, list=16%, signal=26%
GOBP_REGULATION_OF_MEIOTIC_NUCLEAR_DIVISION	30	0.430888	1.2686	0.201507	0.744025	1	3904	tags=37%, list=22%, signal=47%
GOBP_NEGATIVE_REGULATION_OF_HEMOPOIESIS	97	0.34251	1.26859	0.0827741	0.742525	1	4656	tags=34%, list=26%, signal=46%
GOBP_CELLULAR_RESPONSE_TO_INORGANIC_SUBSTANCE	202	0.318672	1.26856	0.0990991	0.741157	1	2478	tags=23%, list=14%, signal=27%
GOBP_POSITIVE_REGULATION_OF_CALCIUM_ION_TRANSPORT	115	0.356401	1.26843	0.150538	0.740156	1	4872	tags=45%, list=27%, signal=62%
GOBP_NEGATIVE_REGULATION_OF_CELL_KILLING	22	0.481676	1.26828	0.209957	0.739175	1	7033	tags=68%, list=39%, signal=112%
GOBP_LYMPHOCYTE_MEDIATED_IMMUNITY	250	0.386027	1.26768	0.193617	0.73987	1	3439	tags=30%, list=19%, signal=37%
GOBP_POSITIVE_REGULATION_OF_MUSCLE_CONTRACTION	38	0.449931	1.26759	0.150538	0.738824	1	4344	tags=47%, list=24%, signal=62%
GOBP_POSTSYNAPTIC_NEUROTRANSMITTER_RECEPTOR_INTERNALIZATION	17	0.494575	1.26752	0.169772	0.737628	1	4078	tags=47%, list=23%, signal=61%
GOBP_CELLULAR_RESPONSE_TO_PROSTAGLANDIN_STIMULUS	18	0.455749	1.2675	0.198276	0.736223	1	4004	tags=44%, list=22%, signal=57%
GOBP_NEGATIVE_REGULATION_OF_OXIDOREDUCTASE_ACTIVITY	32	0.432842	1.26737	0.184647	0.735212	1	2773	tags=28%, list=15%, signal=33%
GOBP_HETEROPHILIC_CELL_CELL_ADHESION_VIA_PLASMA_MEMBRANE_CELL_ADHESION_MOLECULES	43	0.421843	1.26732	0.18319	0.733945	1	2260	tags=28%, list=13%, signal=32%
GOBP_RESPONSE_TO_PROSTAGLANDIN_E	23	0.397752	1.26717	0.154004	0.732996	1	3328	tags=30%, list=18%, signal=37%
GOBP_REGULATION_OF_POTASSIUM_ION_TRANSPORT	97	0.391836	1.26673	0.201313	0.733135	1	3357	tags=36%, list=19%, signal=44%
GOBP_NEURON_CELLULAR_HOMEOSTASIS	33	0.45808	1.26663	0.177966	0.732025	1	3595	tags=55%, list=20%, signal=68%
GOBP_REGULATION_OF_LONG_TERM_SYNAPTIC_POTENTIATION	43	0.405382	1.26632	0.141593	0.731821	1	2784	tags=28%, list=15%, signal=33%
GOBP_CARBOHYDRATE_DERIVATIVE_TRANSPORT	80	0.304614	1.26628	0.0813397	0.730515	1	3350	tags=30%, list=19%, signal=37%
GOBP_HYDROGEN_PEROXIDE_CATABOLIC_PROCESS	26	0.537036	1.26568	0.158458	0.731325	1	639	tags=19%, list=4%, signal=20%
GOBP_PORPHYRIN_CONTAINING_COMPOUND_METABOLIC_PROCESS	40	0.433963	1.26545	0.165577	0.730877	1	3010	tags=35%, list=17%, signal=42%
GOBP_CHLORIDE_TRANSPORT	106	0.347929	1.26518	0.0907173	0.730381	1	2280	tags=23%, list=13%, signal=26%
GOBP_REGULATION_OF_REPRODUCTIVE_PROCESS	149	0.328437	1.2647	0.0764192	0.73082	1	3239	tags=27%, list=18%, signal=32%
GOBP_NEGATIVE_REGULATION_OF_REPRODUCTIVE_PROCESS	52	0.376076	1.26295	0.0987903	0.736054	1	2570	tags=23%, list=14%, signal=27%
GOBP_REGULATION_OF_GLUCONEOGENESIS	46	0.3184	1.26291	0.0725624	0.734757	1	2554	tags=26%, list=14%, signal=30%
GOBP_POSITIVE_REGULATION_OF_CALCIUM_ION_DEPENDENT_EXOCYTOSIS	19	0.4936	1.26242	0.221053	0.735164	1	2208	tags=37%, list=12%, signal=42%
GOBP_NEGATIVE_REGULATION_OF_VIRAL_GENOME_REPLICATION	46	0.397358	1.26176	0.210084	0.736074	1	3099	tags=35%, list=17%, signal=42%
GOBP_POSITIVE_REGULATION_OF_LONG_TERM_SYNAPTIC_POTENTIATION	22	0.470533	1.2615	0.229787	0.735665	1	2392	tags=32%, list=13%, signal=37%
GOBP_CELLULAR_AMINO_ACID_BIOSYNTHETIC_PROCESS	71	0.34075	1.26141	0.119469	0.734522	1	1825	tags=20%, list=10%, signal=22%
GOBP_SMOOTH_MUSCLE_CELL_MIGRATION	86	0.371277	1.26087	0.144766	0.735093	1	3359	tags=24%, list=19%, signal=30%
GOBP_CARDIAC_MUSCLE_CELL_ACTION_POTENTIAL	75	0.443657	1.26066	0.263598	0.734465	1	3061	tags=37%, list=17%, signal=45%
GOBP_SYNAPTIC_VESICLE_LOCALIZATION	53	0.400209	1.26029	0.230461	0.734425	1	2701	tags=36%, list=15%, signal=42%
GOBP_VASCULAR_TRANSPORT	88	0.39692	1.26023	0.148559	0.733315	1	2492	tags=35%, list=14%, signal=41%
GOBP_POSITIVE_REGULATION_OF_FIBROBLAST_PROLIFERATION	45	0.349214	1.25988	0.107884	0.733216	1	3628	tags=31%, list=20%, signal=39%
GOBP_REGULATION_OF_FATTY_ACID_BETA_OXIDATION	20	0.447201	1.25885	0.17119	0.73566	1	2089	tags=30%, list=12%, signal=34%
GOBP_REGULATION_OF_BIOMINERALIZATION	94	0.311796	1.25877	0.0823799	0.734569	1	2400	tags=23%, list=13%, signal=27%
GOBP_GLUTAMATE_SECRETION	40	0.461412	1.25874	0.209446	0.73329	1	2009	tags=35%, list=11%, signal=39%
GOBP_CHEMOKINE_PRODUCTION	92	0.352849	1.25841	0.183295	0.733222	1	3220	tags=27%, list=18%, signal=33%
GOBP_RENAL_SYSTEM_PROCESS_INVOLVED_IN_REGULATION_OF_SYSTEMIC_ARTERIAL_BLOOD_PRESSURE	22	0.420386	1.25811	0.168803	0.732979	1	3022	tags=41%, list=17%, signal=49%
GOBP_POSITIVE_REGULATION_OF_PEPTIDE_SECRETION	150	0.301277	1.25766	0.127193	0.733385	1	4055	tags=31%, list=22%, signal=39%
GOBP_DECIDUALIZATION	20	0.45962	1.2568	0.199161	0.73542	1	4494	tags=50%, list=25%, signal=67%
GOBP_REGULATION_OF_SENSORY_PERCEPTION	36	0.455296	1.25634	0.158242	0.735735	1	4586	tags=53%, list=25%, signal=71%
GOBP_NEGATIVE_REGULATION_OF_I_KAPPAB_KINASE_NF_KAPPAB_SIGNALING	47	0.35895	1.25621	0.151515	0.734931	1	3380	tags=26%, list=19%, signal=31%
GOBP_CELL_MIGRATION_INVOLVED_IN_HEART_DEVELOPMENT	18	0.541507	1.25593	0.195745	0.734619	1	3003	tags=39%, list=17%, signal=47%
GOBP_ADULT_BEHAVIOR	116	0.390745	1.25493	0.229122	0.736922	1	2181	tags=28%, list=12%, signal=31%
GOBP_ACTIVIN_RECEPTOR_SIGNALING_PATHWAY	41	0.370906	1.25474	0.106838	0.736213	1	3301	tags=27%, list=18%, signal=33%
GOBP_POSITIVE_REGULATION_OF_SMOOTHENED_SIGNALING_PATHWAY	34	0.46262	1.25462	0.259714	0.735412	1	1503	tags=24%, list=8%, signal=26%
GOBP_REGULATION_OF_TOLL_LIKE_RECEPTOR_4_SIGNALING_PATHWAY	24	0.372102	1.25458	0.11753	0.734277	1	2477	tags=29%, list=14%, signal=34%
GOBP_MEMBRANE_DISASSEMBLY	15	0.452645	1.25445	0.188406	0.733367	1	2552	tags=40%, list=14%, signal=47%
GOBP_COLLAGEN_METABOLIC_PROCESS	106	0.349607	1.25428	0.200846	0.732547	1	3402	tags=27%, list=19%, signal=34%
GOBP_POSITIVE_REGULATION_OF_SODIUM_ION_TRANSMEMBRANE_TRANSPORT	21	0.449258	1.25421	0.225	0.731539	1	3831	tags=43%, list=21%, signal=54%
GOBP_REGULATION_OF_LEUKOCYTE_MEDIATED_CYTOTOXICITY	69	0.437864	1.25392	0.243478	0.7313	1	2446	tags=30%, list=14%, signal=35%
GOBP_POSITIVE_REGULATION_OF_OSSIFICATION	48	0.371373	1.25382	0.152968	0.730264	1	2400	tags=29%, list=13%, signal=34%
GOBP_REGULATION_OF_PHOSPHOLIPASE_ACTIVITY	68	0.348166	1.25379	0.103139	0.72899	1	4645	tags=40%, list=26%, signal=53%
GOBP_ANOIKIS	30	0.354669	1.25308	0.158228	0.730215	1	2266	tags=20%, list=13%, signal=23%
GOBP_BODY_FLUID_SECRETION	82	0.343369	1.25249	0.0847108	0.731248	1	3995	tags=37%, list=22%, signal=47%
GOBP_L_ALPHA_AMINO_ACID_TRANSMEMBRANE_TRANSPORT	60	0.379233	1.25066	0.165236	0.736417	1	3479	tags=42%, list=19%, signal=51%
GOBP_ADENYLATE_CYCLASE_ACTIVATING_G_PROTEIN_COUPLED_RECEPTOR_SIGNALING_PATHWAY	138	0.361545	1.25013	0.175869	0.736972	1	3319	tags=33%, list=18%, signal=41%
GOBP_DETECTION_OF_CHEMICAL_STIMULUS_INVOLVED_IN_SENSORY_PERCEPTION_OF_TASTE	31	0.495342	1.25006	0.179487	0.735873	1	2883	tags=26%, list=16%, signal=31%
GOBP_HIPPOCAMPUS_DEVELOPMENT	72	0.365693	1.24921	0.16408	0.737524	1	3622	tags=31%, list=20%, signal=38%
GOBP_NEGATIVE_REGULATION_OF_TRANSMEMBRANE_TRANSPORT	116	0.320685	1.24894	0.159664	0.737081	1	3357	tags=26%, list=19%, signal=32%
GOBP_REGULATORY_T_CELL_DIFFERENTIATION	32	0.467017	1.24889	0.221983	0.735968	1	6044	tags=63%, list=34%, signal=94%
GOBP_NEGATIVE_REGULATION_OF_MUSCLE_CELL_DIFFERENTIATION	60	0.370372	1.2488	0.149688	0.734932	1	2698	tags=25%, list=15%, signal=29%
GOBP_REGULATION_OF_SYNAPTIC_TRANSMISSION_GABAERGIC	31	0.438058	1.24855	0.218623	0.734508	1	4436	tags=48%, list=25%, signal=64%
GOBP_RESPONSE_TO_GONADOTROPIN	24	0.435734	1.24812	0.192149	0.734635	1	2890	tags=33%, list=16%, signal=40%
GOBP_PARAXIAL_MESODERM_DEVELOPMENT	17	0.417945	1.24774	0.162047	0.734725	1	5737	tags=65%, list=32%, signal=95%
GOBP_POSITIVE_REGULATION_OF_INTERLEUKIN_12_PRODUCTION	39	0.466436	1.24769	0.226216	0.733576	1	3408	tags=36%, list=19%, signal=44%
GOBP_RENAL_VESICLE_DEVELOPMENT	19	0.501318	1.24742	0.171739	0.733241	1	2443	tags=37%, list=14%, signal=43%
GOBP_LIMBIC_SYSTEM_DEVELOPMENT	97	0.353572	1.24734	0.159041	0.732211	1	3622	tags=28%, list=20%, signal=35%
GOBP_SEROTONIN_TRANSPORT	19	0.558605	1.24708	0.264228	0.731974	1	3220	tags=58%, list=18%, signal=70%
GOBP_CORPUS_CALLOSUM_DEVELOPMENT	15	0.400488	1.24699	0.16129	0.731009	1	1637	tags=27%, list=9%, signal=29%
GOBP_CELL_PROLIFERATION_INVOLVED_IN_KIDNEY_DEVELOPMENT	21	0.474341	1.24676	0.194245	0.730571	1	1387	tags=33%, list=8%, signal=36%
GOBP_REGULATION_OF_LYMPHOCYTE_MEDIATED_IMMUNITY	142	0.376009	1.24639	0.227957	0.730595	1	4758	tags=38%, list=26%, signal=51%
GOBP_NEGATIVE_REGULATION_OF_VASCULAR_ASSOCIATED_SMOOTH_MUSCLE_CELL_PROLIFERATION	36	0.423039	1.24626	0.144681	0.72977	1	4079	tags=25%, list=23%, signal=32%
GOBP_REGULATION_OF_COAGULATION	71	0.338134	1.24625	0.150685	0.728507	1	1751	tags=21%, list=10%, signal=23%
GOBP_NEGATIVE_REGULATION_OF_STRIATED_MUSCLE_CELL_APOPTOTIC_PROCESS	30	0.446369	1.2462	0.22561	0.727372	1	3182	tags=27%, list=18%, signal=32%
GOBP_POTASSIUM_ION_EXPORT_ACROSS_PLASMA_MEMBRANE	16	0.520252	1.24534	0.240084	0.729176	1	3502	tags=38%, list=19%, signal=46%
GOBP_ESTABLISHMENT_OF_CELL_POLARITY	136	0.312019	1.24524	0.172632	0.728239	1	2709	tags=19%, list=15%, signal=22%
GOBP_POSITIVE_REGULATION_OF_PHOSPHATIDYLINOSITOL_3_KINASE_SIGNALING	89	0.333551	1.245	0.169197	0.727891	1	2028	tags=22%, list=11%, signal=25%
GOBP_INTERLEUKIN_10_PRODUCTION	61	0.401578	1.245	0.223913	0.72663	1	1740	tags=20%, list=10%, signal=22%
GOBP_POSITIVE_REGULATION_OF_ERBB_SIGNALING_PATHWAY	41	0.350987	1.24498	0.163636	0.725432	1	2515	tags=29%, list=14%, signal=34%
GOBP_NEGATIVE_REGULATION_OF_IMMUNE_RESPONSE	140	0.352549	1.24489	0.187234	0.72444	1	2092	tags=21%, list=12%, signal=24%
GOBP_GLUTAMINE_FAMILY_AMINO_ACID_METABOLIC_PROCESS	70	0.328194	1.24488	0.0863874	0.72321	1	2046	tags=23%, list=11%, signal=26%
GOBP_DIGESTIVE_TRACT_MORPHOGENESIS	44	0.382904	1.24483	0.159041	0.722161	1	1679	tags=27%, list=9%, signal=30%
GOBP_INTERFERON_GAMMA_MEDIATED_SIGNALING_PATHWAY	76	0.375229	1.24461	0.215983	0.721799	1	2217	tags=29%, list=12%, signal=33%
GOBP_POSITIVE_REGULATION_OF_NERVOUS_SYSTEM_PROCESS	34	0.428557	1.24449	0.198758	0.720938	1	3234	tags=38%, list=18%, signal=46%
GOBP_REGULATION_OF_ANTIGEN_PROCESSING_AND_PRESENTATION	19	0.515741	1.24385	0.276151	0.721897	1	404	tags=11%, list=2%, signal=11%
GOBP_DEVELOPMENT_OF_PRIMARY_FEMALE_SEXUAL_CHARACTERISTICS	97	0.327773	1.24354	0.100823	0.721724	1	3767	tags=28%, list=21%, signal=35%
GOBP_MEMBRANE_FUSION	163	0.267955	1.24321	0.11479	0.721569	1	3299	tags=23%, list=18%, signal=28%
GOBP_REGULATION_OF_NERVOUS_SYSTEM_DEVELOPMENT	421	0.327553	1.24308	0.162741	0.720796	1	3234	tags=28%, list=18%, signal=34%
GOBP_REGULATION_OF_GRANULOCYTE_DIFFERENTIATION	15	0.488156	1.24299	0.182418	0.719862	1	2567	tags=27%, list=14%, signal=31%
GOBP_MESODERMAL_CELL_FATE_COMMITMENT	16	0.481075	1.2426	0.194561	0.720045	1	2400	tags=31%, list=13%, signal=36%
GOBP_NEGATIVE_REGULATION_OF_TRANSFERASE_ACTIVITY	290	0.275193	1.24239	0.0655022	0.719561	1	4274	tags=29%, list=24%, signal=37%
GOBP_REGULATION_OF_AXONOGENESIS	151	0.373208	1.24215	0.217204	0.719222	1	2993	tags=32%, list=17%, signal=39%
GOBP_SYNAPTIC_VESICLE_CYTOSKELETAL_TRANSPORT	19	0.362983	1.2419	0.165339	0.71887	1	2415	tags=26%, list=13%, signal=30%
GOBP_CALCIUM_ION_IMPORT_INTO_CYTOSOL	21	0.494006	1.24184	0.233405	0.717835	1	2225	tags=43%, list=12%, signal=49%
GOBP_POSITIVE_REGULATION_OF_GLUCONEOGENESIS	15	0.386326	1.24182	0.154762	0.716711	1	2089	tags=27%, list=12%, signal=30%
GOBP_PURINE_NUCLEOTIDE_TRANSPORT	22	0.431082	1.24167	0.206977	0.71604	1	3350	tags=32%, list=19%, signal=39%
GOBP_G_PROTEIN_COUPLED_ACETYLCHOLINE_RECEPTOR_SIGNALING_PATHWAY	19	0.466656	1.24163	0.202479	0.714956	1	7000	tags=63%, list=39%, signal=103%
GOBP_REGULATION_OF_MESENCHYMAL_CELL_PROLIFERATION	26	0.414581	1.24159	0.219409	0.713947	1	759	tags=19%, list=4%, signal=20%
GOBP_RENAL_SYSTEM_PROCESS	112	0.353404	1.24142	0.173729	0.713329	1	2576	tags=29%, list=14%, signal=34%
GOBP_POSITIVE_REGULATION_OF_VASOCONSTRICTION	30	0.44698	1.24136	0.16632	0.712326	1	2064	tags=23%, list=11%, signal=26%
GOBP_REGULATION_OF_TYPE_I_INTERFERON_MEDIATED_SIGNALING_PATHWAY	34	0.346126	1.24134	0.133621	0.711171	1	698	tags=15%, list=4%, signal=15%
GOBP_REGULATION_OF_TRANSCRIPTION_INVOLVED_IN_G1_S_TRANSITION_OF_MITOTIC_CELL_CYCLE	34	0.392078	1.24067	0.195266	0.712472	1	982	tags=15%, list=5%, signal=16%
GOBP_METAL_ION_TRANSPORT	471	0.298473	1.24063	0.154989	0.711407	1	3452	tags=28%, list=19%, signal=33%
GOBP_COPULATION	17	0.525079	1.24063	0.194274	0.710219	1	3212	tags=53%, list=18%, signal=64%
GOBP_CALCIUM_ION_TRANSPORT	396	0.312027	1.24062	0.159915	0.709095	1	3452	tags=28%, list=19%, signal=34%
GOBP_REGULATION_OF_PROTEIN_TARGETING_TO_MEMBRANE	36	0.37496	1.24016	0.227557	0.709297	1	4032	tags=42%, list=22%, signal=54%
GOBP_MULTICELLULAR_ORGANISMAL_SIGNALING	200	0.393425	1.23956	0.231102	0.710132	1	3199	tags=33%, list=18%, signal=39%
GOBP_PURINE_CONTAINING_COMPOUND_CATABOLIC_PROCESS	47	0.343895	1.23954	0.0824053	0.709039	1	1864	tags=28%, list=10%, signal=31%
GOBP_MEMBRANE_BIOGENESIS	39	0.39811	1.23923	0.164835	0.708952	1	3413	tags=31%, list=19%, signal=38%
GOBP_POSITIVE_REGULATION_OF_HEART_GROWTH	41	0.375272	1.23895	0.210634	0.708923	1	2931	tags=27%, list=16%, signal=32%
GOBP_NEGATIVE_REGULATION_OF_NEURON_DIFFERENTIATION	63	0.362984	1.23838	0.163793	0.709659	1	2825	tags=22%, list=16%, signal=26%
GOBP_REGULATION_OF_TRANS_SYNAPTIC_SIGNALING	401	0.368535	1.23835	0.255914	0.708569	1	3695	tags=34%, list=20%, signal=42%
GOBP_CELLULAR_RESPONSE_TO_OXYGEN_RADICAL	22	0.493183	1.23831	0.122449	0.707518	1	3366	tags=41%, list=19%, signal=50%
GOBP_RECEPTOR_METABOLIC_PROCESS	164	0.30012	1.23822	0.0898876	0.706668	1	3796	tags=26%, list=21%, signal=33%
GOBP_REGULATION_OF_PROTEIN_SERINE_THREONINE_KINASE_ACTIVITY	477	0.273437	1.23821	0.132353	0.70555	1	3429	tags=25%, list=19%, signal=30%
GOBP_PIGMENT_METABOLIC_PROCESS	71	0.351094	1.23797	0.155319	0.7052	1	3201	tags=32%, list=18%, signal=39%
GOBP_T_CELL_SELECTION	48	0.457573	1.23788	0.239651	0.704349	1	4758	tags=48%, list=26%, signal=65%
GOBP_REGULATION_OF_JNK_CASCADE	127	0.312678	1.23762	0.140044	0.704117	1	3484	tags=26%, list=19%, signal=32%
GOBP_REGULATION_OF_CALCIUM_ION_TRANSMEMBRANE_TRANSPORT	141	0.333048	1.23714	0.185841	0.704626	1	3199	tags=28%, list=18%, signal=33%
GOBP_REGULATION_OF_WOUND_HEALING	128	0.329871	1.23681	0.168224	0.704715	1	4069	tags=32%, list=23%, signal=41%
GOBP_SENSORY_PERCEPTION_OF_PAIN	98	0.391602	1.23676	0.205479	0.703713	1	4618	tags=47%, list=26%, signal=63%
GOBP_RESPONSE_TO_VITAMIN_D	34	0.39589	1.23639	0.13617	0.703751	1	5203	tags=50%, list=29%, signal=70%
GOBP_REGULATION_OF_MEIOTIC_CELL_CYCLE	46	0.387109	1.23637	0.188235	0.702655	1	3377	tags=33%, list=19%, signal=40%
GOBP_PROTEIN_MANNOSYLATION	23	0.37684	1.23609	0.179381	0.702455	1	3073	tags=35%, list=17%, signal=42%
GOBP_DICARBOXYLIC_ACID_TRANSPORT	92	0.365762	1.23594	0.201271	0.701888	1	3456	tags=37%, list=19%, signal=45%
GOBP_RESPONSE_TO_PROTOZOAN	25	0.514983	1.23592	0.258696	0.700798	1	3408	tags=36%, list=19%, signal=44%
GOBP_REGULATION_OF_TOLL_LIKE_RECEPTOR_SIGNALING_PATHWAY	72	0.326596	1.23564	0.170886	0.700674	1	3509	tags=32%, list=19%, signal=40%
GOBP_NEGATIVE_REGULATION_OF_ION_TRANSPORT	310	0.304351	1.23516	0.148796	0.701037	1	4312	tags=32%, list=24%, signal=41%
GOBP_NEGATIVE_REGULATION_OF_CHEMOTAXIS	62	0.361589	1.23496	0.140127	0.700584	1	4119	tags=34%, list=23%, signal=44%
GOBP_POSITIVE_REGULATION_OF_IMMUNOGLOBULIN_PRODUCTION	44	0.409421	1.23479	0.202247	0.700008	1	4758	tags=36%, list=26%, signal=49%
GOBP_CALCIUM_ION_IMPORT	81	0.352269	1.23461	0.212528	0.699446	1	2528	tags=26%, list=14%, signal=30%
GOBP_POSITIVE_REGULATION_OF_BONE_MINERALIZATION	39	0.362691	1.2336	0.163415	0.701914	1	2400	tags=31%, list=13%, signal=35%
GOBP_C4_DICARBOXYLATE_TRANSPORT	24	0.394331	1.23322	0.134043	0.702029	1	3694	tags=50%, list=20%, signal=63%
GOBP_POSTSYNAPTIC_SIGNAL_TRANSDUCTION	34	0.396476	1.23257	0.197425	0.703286	1	3833	tags=29%, list=21%, signal=37%
GOBP_CGMP_MEDIATED_SIGNALING	29	0.48603	1.23234	0.215606	0.703094	1	5995	tags=62%, list=33%, signal=93%
GOBP_EMBRYONIC_SKELETAL_SYSTEM_MORPHOGENESIS	90	0.368984	1.23219	0.17713	0.702438	1	2370	tags=23%, list=13%, signal=27%
GOBP_POSITIVE_REGULATION_OF_STRIATED_MUSCLE_CELL_DIFFERENTIATION	52	0.374572	1.232	0.155789	0.701936	1	5293	tags=33%, list=29%, signal=46%
GOBP_NEGATIVE_REGULATION_OF_LYMPHOCYTE_APOPTOTIC_PROCESS	31	0.386632	1.23196	0.152778	0.700941	1	2866	tags=32%, list=16%, signal=38%
GOBP_STRIATED_MUSCLE_CELL_PROLIFERATION	69	0.378582	1.23171	0.191617	0.700711	1	2955	tags=20%, list=16%, signal=24%
GOBP_RESPONSE_TO_OXYGEN_RADICAL	26	0.461664	1.23161	0.162637	0.69993	1	3366	tags=35%, list=19%, signal=42%
GOBP_LEFT_RIGHT_PATTERN_FORMATION	19	0.451016	1.23152	0.194274	0.699145	1	6319	tags=53%, list=35%, signal=81%
GOBP_REGULATION_OF_PRODUCTION_OF_MOLECULAR_MEDIATOR_OF_IMMUNE_RESPONSE	138	0.351283	1.23111	0.176087	0.699411	1	3728	tags=29%, list=21%, signal=36%
GOBP_REGULATION_OF_DNA_BINDING	115	0.308911	1.2309	0.113426	0.699058	1	4656	tags=31%, list=26%, signal=42%
GOBP_RECEPTOR_INTERNALIZATION	107	0.331547	1.23076	0.151515	0.698467	1	3796	tags=29%, list=21%, signal=36%
GOBP_PRESYNAPTIC_ENDOCYTOSIS	55	0.370614	1.23059	0.226415	0.697892	1	3309	tags=33%, list=18%, signal=40%
GOBP_REGULATION_OF_SYNAPTIC_VESICLE_EXOCYTOSIS	54	0.410715	1.23019	0.258656	0.698133	1	2624	tags=37%, list=15%, signal=43%
GOBP_LEARNING	127	0.382093	1.23015	0.214133	0.697188	1	2398	tags=25%, list=13%, signal=29%
GOBP_NEGATIVE_REGULATION_OF_PEPTIDE_SECRETION	75	0.357888	1.22797	0.177384	0.703097	1	3167	tags=28%, list=18%, signal=34%
GOBP_OSTEOBLAST_PROLIFERATION	32	0.368425	1.22755	0.149184	0.703347	1	2561	tags=28%, list=14%, signal=33%
GOBP_MESODERM_DEVELOPMENT	117	0.324112	1.22708	0.135193	0.703973	1	2066	tags=16%, list=11%, signal=18%
GOBP_MYELOID_LEUKOCYTE_CYTOKINE_PRODUCTION	24	0.433499	1.22692	0.17234	0.703366	1	5662	tags=54%, list=31%, signal=79%
GOBP_ANTIGEN_PROCESSING_AND_PRESENTATION_OF_ENDOGENOUS_ANTIGEN	17	0.525803	1.22644	0.290323	0.703688	1	5822	tags=59%, list=32%, signal=87%
GOBP_NEGATIVE_REGULATION_OF_MITOCHONDRION_ORGANIZATION	46	0.369288	1.22563	0.208955	0.705418	1	2187	tags=24%, list=12%, signal=27%
GOBP_REGULATION_OF_BLOOD_CIRCULATION	284	0.366034	1.2245	0.223195	0.708327	1	3212	tags=32%, list=18%, signal=38%
GOBP_ORGANELLE_TRANSPORT_ALONG_MICROTUBULE	80	0.305353	1.22444	0.184369	0.707434	1	2558	tags=21%, list=14%, signal=25%
GOBP_REGULATION_OF_T_CELL_DIFFERENTIATION_IN_THYMUS	22	0.416054	1.22351	0.160633	0.709431	1	1285	tags=18%, list=7%, signal=20%
GOBP_VESICLE_MEDIATED_TRANSPORT_IN_SYNAPSE	189	0.379662	1.22342	0.237395	0.708717	1	2701	tags=32%, list=15%, signal=38%
GOBP_REGULATION_OF_GLIAL_CELL_DIFFERENTIATION	68	0.363152	1.22333	0.180804	0.707933	1	4043	tags=34%, list=22%, signal=43%
GOBP_RETINA_VASCULATURE_DEVELOPMENT_IN_CAMERA_TYPE_EYE	17	0.500178	1.2233	0.253012	0.706945	1	4105	tags=53%, list=23%, signal=68%
GOBP_RENAL_FILTRATION	23	0.4191	1.22191	0.194323	0.71048	1	2911	tags=48%, list=16%, signal=57%
GOBP_CARBOXYLIC_ACID_TRANSPORT	276	0.313778	1.22187	0.164474	0.709527	1	2739	tags=29%, list=15%, signal=33%
GOBP_NEGATIVE_REGULATION_OF_KINASE_ACTIVITY	261	0.274606	1.22137	0.121535	0.710291	1	4660	tags=31%, list=26%, signal=42%
GOBP_POSITIVE_REGULATION_OF_CATION_TRANSMEMBRANE_TRANSPORT	139	0.345467	1.22097	0.18847	0.710623	1	3216	tags=32%, list=18%, signal=38%
GOBP_POSITIVE_REGULATION_OF_T_CELL_MIGRATION	28	0.41648	1.22057	0.235669	0.710786	1	2279	tags=25%, list=13%, signal=29%
GOBP_POSITIVE_REGULATION_OF_JNK_CASCADE	84	0.328495	1.22039	0.153675	0.71023	1	3465	tags=25%, list=19%, signal=31%
GOBP_ALANINE_TRANSPORT	15	0.460804	1.21926	0.221532	0.712693	1	3242	tags=47%, list=18%, signal=57%
GOBP_REGULATION_OF_TRANSCRIPTION_REGULATORY_REGION_DNA_BINDING	50	0.341188	1.21915	0.146552	0.712033	1	5510	tags=38%, list=31%, signal=55%
GOBP_NEGATIVE_REGULATION_OF_NF_KAPPAB_TRANSCRIPTION_FACTOR_ACTIVITY	86	0.284826	1.21815	0.138767	0.714489	1	3831	tags=24%, list=21%, signal=31%
GOBP_EXECUTION_PHASE_OF_APOPTOSIS	79	0.294502	1.21701	0.155902	0.717505	1	3638	tags=27%, list=20%, signal=33%
GOBP_MULTI_MULTICELLULAR_ORGANISM_PROCESS	189	0.287199	1.21693	0.0643678	0.716672	1	4009	tags=28%, list=22%, signal=36%
GOBP_MEMBRANE_DEPOLARIZATION_DURING_ACTION_POTENTIAL	36	0.481561	1.21687	0.279261	0.715829	1	4975	tags=56%, list=28%, signal=77%
GOBP_SYNAPTIC_VESICLE_RECYCLING	68	0.366668	1.21683	0.263713	0.714896	1	2701	tags=26%, list=15%, signal=31%
GOBP_REGULATION_OF_SIGNALING_RECEPTOR_ACTIVITY	175	0.337797	1.21647	0.179204	0.71527	1	3652	tags=30%, list=20%, signal=38%
GOBP_THYROID_GLAND_DEVELOPMENT	22	0.396031	1.2157	0.137634	0.716856	1	2535	tags=23%, list=14%, signal=26%
GOBP_CELL_FATE_COMMITMENT_INVOLVED_IN_FORMATION_OF_PRIMARY_GERM_LAYER	28	0.378153	1.21564	0.181034	0.715975	1	2400	tags=21%, list=13%, signal=25%
GOBP_NERVE_DEVELOPMENT	68	0.378422	1.2151	0.194915	0.716605	1	3210	tags=31%, list=18%, signal=37%
GOBP_IMPORT_INTO_CELL	226	0.334689	1.21473	0.219355	0.716753	1	3676	tags=37%, list=20%, signal=46%
GOBP_POSITIVE_REGULATION_OF_NATURAL_KILLER_CELL_MEDIATED_CYTOTOXICITY	24	0.51324	1.21424	0.268966	0.717382	1	4208	tags=50%, list=23%, signal=65%
GOBP_REGULATION_OF_PROTEIN_LOCALIZATION_TO_NUCLEUS	128	0.298184	1.21395	0.168399	0.717364	1	5469	tags=39%, list=30%, signal=56%
GOBP_AMYLOID_BETA_METABOLIC_PROCESS	63	0.324015	1.21388	0.187082	0.716543	1	1635	tags=17%, list=9%, signal=19%
GOBP_PHOSPHATIDYLINOSITOL_3_KINASE_SIGNALING	152	0.315685	1.21373	0.182018	0.715975	1	1541	tags=18%, list=9%, signal=20%
GOBP_REGULATION_OF_MONONUCLEAR_CELL_MIGRATION	104	0.339784	1.21353	0.182819	0.715613	1	3223	tags=26%, list=18%, signal=31%
GOBP_ADENYLATE_CYCLASE_INHIBITING_G_PROTEIN_COUPLED_RECEPTOR_SIGNALING_PATHWAY	83	0.413959	1.21274	0.259414	0.717336	1	3833	tags=37%, list=21%, signal=47%
GOBP_ESTABLISHMENT_OR_MAINTENANCE_OF_CELL_POLARITY	210	0.296277	1.21269	0.212185	0.716477	1	2535	tags=19%, list=14%, signal=21%
GOBP_EPITHELIAL_TUBE_BRANCHING_INVOLVED_IN_LUNG_MORPHOGENESIS	27	0.421828	1.2124	0.218623	0.716515	1	759	tags=19%, list=4%, signal=19%
GOBP_REGULATION_OF_CALCIUM_ION_IMPORT	39	0.321105	1.21239	0.133017	0.715474	1	2528	tags=21%, list=14%, signal=24%
GOBP_LEUKOCYTE_MEDIATED_CYTOTOXICITY	95	0.387692	1.21184	0.273707	0.71631	1	2818	tags=29%, list=16%, signal=35%
GOBP_MODULATION_BY_VIRUS_OF_HOST_CELLULAR_PROCESS	17	0.434442	1.21106	0.271805	0.717956	1	5790	tags=59%, list=32%, signal=87%
GOBP_NEURON_PROJECTION_GUIDANCE	277	0.36731	1.21046	0.252101	0.718934	1	4119	tags=37%, list=23%, signal=47%
GOBP_PIGMENTATION	93	0.295634	1.21015	0.147651	0.718955	1	4577	tags=31%, list=25%, signal=42%
GOBP_CELLULAR_RESPONSE_TO_REACTIVE_NITROGEN_SPECIES	17	0.431941	1.21011	0.212903	0.718016	1	3941	tags=47%, list=22%, signal=60%
GOBP_TETRAPYRROLE_BIOSYNTHETIC_PROCESS	28	0.422282	1.20989	0.262834	0.717777	1	5157	tags=50%, list=29%, signal=70%
GOBP_RESPONSE_TO_INTERLEUKIN_4	35	0.456583	1.20974	0.20354	0.717228	1	3680	tags=43%, list=20%, signal=54%
GOBP_POSITIVE_REGULATION_OF_INTERFERON_GAMMA_PRODUCTION	61	0.418492	1.20928	0.253192	0.71787	1	4696	tags=46%, list=26%, signal=62%
GOBP_TRABECULA_FORMATION	22	0.457093	1.20894	0.225738	0.717951	1	2868	tags=41%, list=16%, signal=49%
GOBP_POSITIVE_REGULATION_OF_LEUKOCYTE_MEDIATED_IMMUNITY	114	0.370587	1.20877	0.246781	0.717562	1	4539	tags=37%, list=25%, signal=49%
GOBP_MODULATION_BY_SYMBIONT_OF_HOST_PROCESS	36	0.33403	1.20858	0.175824	0.717146	1	5232	tags=39%, list=29%, signal=55%
GOBP_RESPONSE_TO_NICOTINE	42	0.375629	1.20852	0.181425	0.716322	1	4960	tags=48%, list=27%, signal=66%
GOBP_NEGATIVE_REGULATION_OF_PROTEIN_SERINE_THREONINE_KINASE_ACTIVITY	141	0.292209	1.2083	0.154812	0.715944	1	4844	tags=35%, list=27%, signal=47%
GOBP_MATURE_B_CELL_DIFFERENTIATION_INVOLVED_IN_IMMUNE_RESPONSE	25	0.451191	1.20818	0.258197	0.715299	1	3680	tags=40%, list=20%, signal=50%
GOBP_POSITIVE_REGULATION_OF_RESPONSE_TO_WOUNDING	71	0.351744	1.20777	0.187204	0.715554	1	4034	tags=32%, list=22%, signal=42%
GOBP_NEGATIVE_REGULATION_OF_ENDOPLASMIC_RETICULUM_STRESS_INDUCED_INTRINSIC_APOPTOTIC_SIGNALING_PATHWAY	17	0.494502	1.20774	0.290323	0.714636	1	2518	tags=41%, list=14%, signal=48%
GOBP_REGULATION_OF_DEVELOPMENTAL_GROWTH	313	0.306836	1.20762	0.205945	0.713984	1	2993	tags=24%, list=17%, signal=28%
GOBP_NEGATIVE_REGULATION_OF_INTERLEUKIN_8_PRODUCTION	32	0.415102	1.20755	0.234409	0.713247	1	3714	tags=25%, list=21%, signal=31%
GOBP_NEGATIVE_REGULATION_OF_RESPONSE_TO_WOUNDING	87	0.337576	1.20736	0.194175	0.712846	1	4353	tags=34%, list=24%, signal=45%
GOBP_URETER_DEVELOPMENT	18	0.436857	1.20723	0.179426	0.712254	1	759	tags=22%, list=4%, signal=23%
GOBP_REGULATION_OF_EXTRINSIC_APOPTOTIC_SIGNALING_PATHWAY_IN_ABSENCE_OF_LIGAND	40	0.340873	1.20721	0.153191	0.711281	1	2535	tags=25%, list=14%, signal=29%
GOBP_CELL_PROLIFERATION_IN_FOREBRAIN	25	0.416106	1.20716	0.252119	0.71042	1	1377	tags=16%, list=8%, signal=17%
GOBP_NEGATIVE_REGULATION_OF_AXON_EXTENSION	43	0.381535	1.20715	0.219298	0.709459	1	3372	tags=37%, list=19%, signal=46%
GOBP_POSITIVE_REGULATION_OF_IMMUNE_EFFECTOR_PROCESS	201	0.342274	1.20645	0.220557	0.710614	1	2150	tags=21%, list=12%, signal=24%
GOBP_REGULATION_OF_EXTENT_OF_CELL_GROWTH	104	0.346782	1.20587	0.223881	0.711707	1	2652	tags=27%, list=15%, signal=31%
GOBP_RESPONSE_TO_HEPATOCYTE_GROWTH_FACTOR	18	0.438074	1.20582	0.236957	0.710817	1	2652	tags=33%, list=15%, signal=39%
GOBP_MONOCYTE_DIFFERENTIATION	35	0.371431	1.2053	0.195228	0.711636	1	846	tags=17%, list=5%, signal=18%
GOBP_GLIAL_CELL_DIFFERENTIATION	209	0.318659	1.20494	0.187643	0.711786	1	4171	tags=32%, list=23%, signal=41%
GOBP_ESTABLISHMENT_OR_MAINTENANCE_OF_BIPOLAR_CELL_POLARITY	45	0.359693	1.20474	0.246436	0.711381	1	4633	tags=38%, list=26%, signal=51%
GOBP_EMBRYO_IMPLANTATION	48	0.399615	1.20468	0.0883055	0.710628	1	4387	tags=42%, list=24%, signal=55%
GOBP_LIPOPROTEIN_METABOLIC_PROCESS	130	0.270918	1.20372	0.132911	0.712764	1	4715	tags=31%, list=26%, signal=41%
GOBP_STEM_CELL_DIFFERENTIATION	251	0.275392	1.20346	0.108108	0.712704	1	5531	tags=41%, list=31%, signal=59%
GOBP_POSITIVE_REGULATION_OF_SUBSTRATE_ADHESION_DEPENDENT_CELL_SPREADING	41	0.390693	1.20273	0.2079	0.714181	1	4404	tags=34%, list=24%, signal=45%
GOBP_PROTEIN_DESTABILIZATION	44	0.320064	1.20268	0.201327	0.713367	1	784	tags=14%, list=4%, signal=14%
GOBP_POSITIVE_REGULATION_OF_DNA_BINDING	54	0.359308	1.20249	0.135011	0.713042	1	544	tags=11%, list=3%, signal=11%
GOBP_PRESYNAPSE_ORGANIZATION	47	0.465043	1.20249	0.27033	0.712052	1	4644	tags=53%, list=26%, signal=71%
GOBP_REGULATION_OF_CHONDROCYTE_DIFFERENTIATION	48	0.428017	1.20237	0.26078	0.711413	1	2955	tags=33%, list=16%, signal=40%
GOBP_REGULATION_OF_BLOOD_PRESSURE	172	0.315281	1.20209	0.193478	0.711381	1	2617	tags=27%, list=15%, signal=31%
GOBP_PHOTORECEPTOR_CELL_MAINTENANCE	44	0.362518	1.20201	0.207819	0.710636	1	4633	tags=41%, list=26%, signal=55%
GOBP_FORMATION_OF_PRIMARY_GERM_LAYER	115	0.348388	1.20189	0.231915	0.710019	1	3801	tags=27%, list=21%, signal=34%
GOBP_REGULATION_OF_CALCIUM_ION_TRANSPORT_INTO_CYTOSOL	93	0.332611	1.20157	0.221258	0.710067	1	2898	tags=25%, list=16%, signal=29%
GOBP_REGULATION_OF_CATION_TRANSMEMBRANE_TRANSPORT	332	0.323291	1.20067	0.23913	0.712183	1	3357	tags=28%, list=19%, signal=34%
GOBP_NEGATIVE_REGULATION_OF_ANION_TRANSPORT	214	0.309009	1.20049	0.178495	0.711786	1	4776	tags=36%, list=26%, signal=48%
GOBP_SPHINGOLIPID_METABOLIC_PROCESS	160	0.253513	1.20016	0.135747	0.711791	1	3252	tags=26%, list=18%, signal=32%
GOBP_NEUROTRANSMITTER_RECEPTOR_INTERNALIZATION	24	0.458702	1.1994	0.237996	0.713379	1	4524	tags=42%, list=25%, signal=56%
GOBP_CELLULAR_RESPONSE_TO_TOPOLOGICALLY_INCORRECT_PROTEIN	162	0.28208	1.19919	0.25	0.713035	1	4529	tags=31%, list=25%, signal=42%
GOBP_ENDOPLASMIC_RETICULUM_UNFOLDED_PROTEIN_RESPONSE	123	0.292577	1.19913	0.226415	0.712199	1	4417	tags=33%, list=24%, signal=44%
GOBP_NEGATIVE_REGULATION_OF_MONOOXYGENASE_ACTIVITY	18	0.447194	1.19888	0.229039	0.712029	1	5082	tags=44%, list=28%, signal=62%
GOBP_NEGATIVE_REGULATION_OF_PHOSPHORYLATION	400	0.269863	1.19818	0.141921	0.713342	1	4677	tags=32%, list=26%, signal=42%
GOBP_AORTA_MORPHOGENESIS	33	0.390724	1.19814	0.237895	0.71248	1	4367	tags=30%, list=24%, signal=40%
GOBP_NEGATIVE_REGULATION_OF_TYROSINE_PHOSPHORYLATION_OF_STAT_PROTEIN	17	0.39469	1.19791	0.238095	0.712327	1	1517	tags=18%, list=8%, signal=19%
GOBP_DETECTION_OF_STIMULUS_INVOLVED_IN_SENSORY_PERCEPTION_OF_PAIN	24	0.438163	1.19724	0.240088	0.713493	1	4552	tags=50%, list=25%, signal=67%
GOBP_NEGATIVE_REGULATION_OF_FIBROBLAST_PROLIFERATION	31	0.373512	1.19698	0.210177	0.713438	1	6489	tags=48%, list=36%, signal=75%
GOBP_TONGUE_DEVELOPMENT	20	0.400701	1.19669	0.227743	0.713314	1	2181	tags=25%, list=12%, signal=28%
GOBP_TRIGLYCERIDE_BIOSYNTHETIC_PROCESS	38	0.392914	1.19666	0.287212	0.712429	1	1349	tags=24%, list=7%, signal=26%
GOBP_TOLERANCE_INDUCTION	25	0.464052	1.19637	0.257143	0.712484	1	2343	tags=36%, list=13%, signal=41%
GOBP_NEURONAL_ACTION_POTENTIAL	33	0.439404	1.19611	0.239741	0.712282	1	2156	tags=27%, list=12%, signal=31%
GOBP_REGULATION_OF_ENDOTHELIAL_CELL_DEVELOPMENT	17	0.418091	1.19597	0.204301	0.711747	1	772	tags=18%, list=4%, signal=18%
GOBP_ACIDIC_AMINO_ACID_TRANSPORT	67	0.399564	1.19597	0.253638	0.710785	1	3456	tags=42%, list=19%, signal=52%
GOBP_REGULATION_OF_RESPONSE_TO_OXIDATIVE_STRESS	89	0.310946	1.19554	0.209821	0.711307	1	3509	tags=27%, list=19%, signal=33%
GOBP_POSITIVE_REGULATION_OF_ANION_TRANSPORT	472	0.243238	1.19544	0.0738255	0.710706	1	4715	tags=32%, list=26%, signal=42%
GOBP_AMINO_ACID_TRANSPORT	149	0.35286	1.1953	0.221983	0.710223	1	3533	tags=38%, list=20%, signal=47%
GOBP_ACUTE_INFLAMMATORY_RESPONSE	106	0.346846	1.19506	0.170404	0.710115	1	4101	tags=36%, list=23%, signal=46%
GOBP_POSITIVE_REGULATION_OF_LIPID_STORAGE	28	0.417305	1.19451	0.258278	0.710985	1	4505	tags=46%, list=25%, signal=62%
GOBP_REGULATION_OF_HETEROTYPIC_CELL_CELL_ADHESION	25	0.394999	1.19434	0.225225	0.710569	1	2849	tags=28%, list=16%, signal=33%
GOBP_RESPONSE_TO_TUMOR_CELL	27	0.38884	1.19379	0.243852	0.711397	1	1740	tags=22%, list=10%, signal=25%
GOBP_POSITIVE_REGULATION_OF_PROTEIN_BINDING	83	0.28895	1.19351	0.183838	0.71126	1	2868	tags=22%, list=16%, signal=26%
GOBP_REGULATION_OF_CELL_DEVELOPMENT	479	0.301796	1.19339	0.196035	0.710667	1	2891	tags=24%, list=16%, signal=28%
GOBP_REGULATION_OF_NUCLEAR_DIVISION	134	0.314391	1.19338	0.236842	0.709775	1	5164	tags=35%, list=29%, signal=49%
GOBP_NEGATIVE_REGULATION_OF_ESTABLISHMENT_OF_PROTEIN_LOCALIZATION	126	0.308331	1.19287	0.185501	0.710374	1	4776	tags=34%, list=26%, signal=46%
GOBP_PRODUCTION_OF_MOLECULAR_MEDIATOR_OF_IMMUNE_RESPONSE	196	0.333114	1.19272	0.235421	0.70985	1	3728	tags=28%, list=21%, signal=34%
GOBP_RETINOIC_ACID_METABOLIC_PROCESS	25	0.419235	1.19271	0.213152	0.708984	1	1696	tags=28%, list=9%, signal=31%
GOBP_NEGATIVE_REGULATION_OF_CELL_GROWTH	184	0.284524	1.19268	0.134783	0.708111	1	4754	tags=36%, list=26%, signal=49%
GOBP_NEGATIVE_REGULATION_OF_FATTY_ACID_BIOSYNTHETIC_PROCESS	18	0.421321	1.19259	0.224319	0.707491	1	161	tags=11%, list=1%, signal=11%
GOBP_NEGATIVE_REGULATION_OF_LEUKOCYTE_CELL_CELL_ADHESION	129	0.331671	1.19181	0.237792	0.70909	1	2878	tags=24%, list=16%, signal=28%
GOBP_POSITIVE_REGULATION_OF_NUCLEAR_DIVISION	56	0.324731	1.19177	0.219262	0.708262	1	2941	tags=21%, list=16%, signal=26%
GOBP_REGULATION_OF_NEUROGENESIS	347	0.302117	1.19151	0.183406	0.708105	1	2891	tags=25%, list=16%, signal=29%
GOBP_VESICLE_CYTOSKELETAL_TRAFFICKING	69	0.332098	1.19141	0.2537	0.707493	1	2469	tags=25%, list=14%, signal=28%
GOBP_NEUTRAL_LIPID_BIOSYNTHETIC_PROCESS	46	0.364604	1.19141	0.265979	0.706573	1	1484	tags=22%, list=8%, signal=24%
GOBP_POSITIVE_REGULATION_OF_TRANSPORTER_ACTIVITY	112	0.340201	1.19125	0.232104	0.706149	1	3216	tags=31%, list=18%, signal=38%
GOBP_XENOBIOTIC_TRANSPORT	38	0.393154	1.19082	0.230942	0.706387	1	3849	tags=42%, list=21%, signal=53%
GOBP_REGULATION_OF_BONE_MINERALIZATION	74	0.303496	1.19077	0.15566	0.705598	1	2400	tags=26%, list=13%, signal=29%
GOBP_REGULATION_OF_ORGAN_GROWTH	98	0.317495	1.1905	0.192872	0.705654	1	2955	tags=23%, list=16%, signal=28%
GOBP_GRANULOCYTE_DIFFERENTIATION	33	0.362329	1.19031	0.15708	0.705384	1	3296	tags=27%, list=18%, signal=33%
GOBP_GLAND_MORPHOGENESIS	110	0.333134	1.19022	0.244009	0.704771	1	2619	tags=27%, list=15%, signal=32%
GOBP_VESICLE_LOCALIZATION	218	0.26899	1.1902	0.225941	0.703935	1	4277	tags=30%, list=24%, signal=39%
GOBP_CHONDROITIN_SULFATE_PROTEOGLYCAN_METABOLIC_PROCESS	43	0.354272	1.19009	0.22658	0.703329	1	3766	tags=40%, list=21%, signal=50%
GOBP_ORGANIC_ACID_TRANSPORT	315	0.309283	1.18992	0.19469	0.702966	1	3479	tags=32%, list=19%, signal=39%
GOBP_PLASMA_MEMBRANE_FUSION	23	0.463047	1.18928	0.277108	0.704209	1	2185	tags=26%, list=12%, signal=30%
GOBP_NEGATIVE_REGULATION_OF_MUSCLE_CONTRACTION	21	0.428065	1.18906	0.242739	0.704047	1	3745	tags=43%, list=21%, signal=54%
GOBP_RETROGRADE_VESICLE_MEDIATED_TRANSPORT_GOLGI_TO_ENDOPLASMIC_RETICULUM	82	0.267613	1.18901	0.230143	0.703255	1	5489	tags=37%, list=30%, signal=52%
GOBP_NEGATIVE_REGULATION_OF_NOTCH_SIGNALING_PATHWAY	38	0.364869	1.18881	0.237687	0.702913	1	2912	tags=26%, list=16%, signal=31%
GOBP_ENDODERMAL_CELL_DIFFERENTIATION	44	0.367577	1.18858	0.269565	0.702758	1	3705	tags=32%, list=21%, signal=40%
GOBP_ATP_DEPENDENT_CHROMATIN_REMODELING	76	0.300567	1.1884	0.244444	0.702378	1	4342	tags=26%, list=24%, signal=35%
GOBP_EPHRIN_RECEPTOR_SIGNALING_PATHWAY	85	0.301022	1.18833	0.221532	0.701716	1	2811	tags=25%, list=16%, signal=29%
GOBP_REGULATION_OF_MEMBRANE_REPOLARIZATION	33	0.41086	1.18787	0.25567	0.702314	1	3352	tags=42%, list=19%, signal=52%
GOBP_REGULATION_OF_NMDA_RECEPTOR_ACTIVITY	36	0.444606	1.18782	0.28145	0.701596	1	3100	tags=42%, list=17%, signal=50%
GOBP_POSITIVE_REGULATION_OF_FILOPODIUM_ASSEMBLY	30	0.379498	1.18743	0.236287	0.701793	1	2955	tags=37%, list=16%, signal=44%
GOBP_NEGATIVE_REGULATION_OF_INTERLEUKIN_17_PRODUCTION	22	0.50604	1.18711	0.264463	0.701933	1	4	tags=5%, list=0%, signal=5%
GOBP_REGULATION_OF_TOLERANCE_INDUCTION	15	0.485076	1.18708	0.267281	0.70112	1	2343	tags=40%, list=13%, signal=46%
GOBP_REGULATION_OF_FIBROBLAST_MIGRATION	35	0.325326	1.18687	0.207392	0.700899	1	4761	tags=40%, list=26%, signal=54%
GOBP_REGULATION_OF_CHEMOTAXIS	215	0.304467	1.18675	0.221739	0.700393	1	2535	tags=20%, list=14%, signal=24%
GOBP_HEME_METABOLIC_PROCESS	33	0.434975	1.18652	0.257081	0.700274	1	3010	tags=36%, list=17%, signal=44%
GOBP_KIDNEY_MORPHOGENESIS	88	0.356295	1.1865	0.206522	0.699464	1	2721	tags=28%, list=15%, signal=33%
GOBP_NEGATIVE_REGULATION_OF_CYTOKINE_PRODUCTION	328	0.296745	1.1862	0.206208	0.699357	1	4390	tags=27%, list=24%, signal=35%
GOBP_IMMUNOLOGICAL_MEMORY_PROCESS	16	0.469164	1.18617	0.285714	0.698529	1	413	tags=25%, list=2%, signal=26%
GOBP_CYTOSOLIC_CALCIUM_ION_TRANSPORT	171	0.323763	1.18574	0.26087	0.699225	1	4353	tags=37%, list=24%, signal=49%
GOBP_LYSOSOME_LOCALIZATION	72	0.30078	1.18553	0.194672	0.698953	1	2581	tags=21%, list=14%, signal=24%
GOBP_INORGANIC_ANION_TRANSPORT	166	0.282472	1.18516	0.0827586	0.699223	1	2280	tags=20%, list=13%, signal=23%
GOBP_REGULATION_OF_POSITIVE_CHEMOTAXIS	24	0.439204	1.18509	0.263617	0.698551	1	1301	tags=25%, list=7%, signal=27%
GOBP_PROTEIN_PROCESSING	214	0.260257	1.1849	0.0606742	0.698312	1	3155	tags=22%, list=17%, signal=26%
GOBP_T_CELL_DIFFERENTIATION_IN_THYMUS	73	0.34435	1.18464	0.226457	0.698304	1	1285	tags=15%, list=7%, signal=16%
GOBP_REGULATION_OF_LIPOPROTEIN_LIPASE_ACTIVITY	23	0.444547	1.18462	0.275574	0.697472	1	4312	tags=52%, list=24%, signal=68%
GOBP_REGULATION_OF_MITOTIC_NUCLEAR_DIVISION	109	0.315231	1.18446	0.242857	0.697072	1	3071	tags=22%, list=17%, signal=26%
GOBP_REGULATION_OF_VIRAL_GENOME_REPLICATION	74	0.312256	1.18407	0.217672	0.697364	1	4029	tags=32%, list=22%, signal=42%
GOBP_T_CELL_MEDIATED_IMMUNITY	90	0.363754	1.18401	0.270153	0.696654	1	4335	tags=32%, list=24%, signal=42%
GOBP_MITOCHONDRION_LOCALIZATION	47	0.35235	1.18391	0.266402	0.69608	1	2891	tags=26%, list=16%, signal=30%
GOBP_REGULATION_OF_PEPTIDYL_SERINE_PHOSPHORYLATION_OF_STAT_PROTEIN	18	0.499117	1.18387	0.244898	0.695309	1	4574	tags=22%, list=25%, signal=30%
GOBP_DENDRITE_MORPHOGENESIS	137	0.356146	1.18328	0.316532	0.696275	1	4169	tags=34%, list=23%, signal=44%
GOBP_REGULATION_OF_RESPONSE_TO_WOUNDING	160	0.304652	1.18293	0.20283	0.696564	1	4069	tags=30%, list=23%, signal=38%
GOBP_EMBRYONIC_PATTERN_SPECIFICATION	63	0.366301	1.18215	0.211454	0.698167	1	2931	tags=25%, list=16%, signal=30%
GOBP_REGULATION_OF_LIPID_CATABOLIC_PROCESS	58	0.339108	1.18194	0.180043	0.697974	1	4381	tags=38%, list=24%, signal=50%
GOBP_MEMBRANE_LIPID_METABOLIC_PROCESS	207	0.239912	1.18186	0.105727	0.697376	1	3252	tags=24%, list=18%, signal=29%
GOBP_REGULATION_OF_VOLTAGE_GATED_CALCIUM_CHANNEL_ACTIVITY	33	0.413534	1.18182	0.290123	0.696636	1	4696	tags=39%, list=26%, signal=53%
GOBP_HUMORAL_IMMUNE_RESPONSE_MEDIATED_BY_CIRCULATING_IMMUNOGLOBULIN	67	0.419791	1.18174	0.253763	0.695997	1	1532	tags=22%, list=8%, signal=24%
GOBP_REGULATION_OF_GLIOGENESIS	93	0.320299	1.18161	0.197849	0.695518	1	5019	tags=37%, list=28%, signal=50%
GOBP_REGULATION_OF_TRANSPORTER_ACTIVITY	277	0.327938	1.18126	0.264271	0.695677	1	3357	tags=29%, list=19%, signal=35%
GOBP_CARDIAC_MUSCLE_CELL_CONTRACTION	71	0.414841	1.18118	0.318087	0.695026	1	4781	tags=51%, list=27%, signal=69%
GOBP_REGULATION_OF_RESPONSE_TO_EXTRACELLULAR_STIMULUS	26	0.373962	1.18068	0.195072	0.695745	1	2089	tags=27%, list=12%, signal=30%
GOBP_RELAXATION_OF_MUSCLE	30	0.361379	1.18048	0.239915	0.695387	1	4861	tags=60%, list=27%, signal=82%
GOBP_REGULATION_OF_INFLAMMATORY_RESPONSE_TO_ANTIGENIC_STIMULUS	30	0.429188	1.17996	0.241309	0.696132	1	2416	tags=23%, list=13%, signal=27%
GOBP_REGULATION_OF_LEUKOCYTE_MEDIATED_IMMUNITY	192	0.340772	1.17996	0.251073	0.695281	1	3661	tags=29%, list=20%, signal=36%
GOBP_LYMPHOCYTE_MIGRATION	103	0.362955	1.17995	0.279749	0.694437	1	3151	tags=31%, list=17%, signal=37%
GOBP_COCHLEA_DEVELOPMENT	44	0.356156	1.17989	0.230608	0.693782	1	3439	tags=34%, list=19%, signal=42%
GOBP_NEGATIVE_REGULATION_OF_NEURON_PROJECTION_DEVELOPMENT	131	0.32831	1.17977	0.263514	0.693269	1	3955	tags=34%, list=22%, signal=44%
GOBP_RETINA_HOMEOSTASIS	70	0.32935	1.17956	0.188034	0.693023	1	4633	tags=37%, list=26%, signal=50%
GOBP_NECROTIC_CELL_DEATH	63	0.312917	1.17945	0.182432	0.692524	1	1224	tags=16%, list=7%, signal=17%
GOBP_AXONAL_FASCICULATION	19	0.496628	1.1789	0.320939	0.693325	1	2716	tags=37%, list=15%, signal=43%
GOBP_CELLULAR_COMPONENT_MAINTENANCE	62	0.344655	1.17882	0.251064	0.692721	1	3187	tags=29%, list=18%, signal=35%
GOBP_NEGATIVE_REGULATION_OF_CARBOHYDRATE_METABOLIC_PROCESS	49	0.313533	1.17843	0.189542	0.69302	1	2988	tags=33%, list=17%, signal=39%
GOBP_POSITIVE_REGULATION_OF_STRESS_ACTIVATED_PROTEIN_KINASE_SIGNALING_CASCADE	117	0.315034	1.17795	0.216561	0.693623	1	3465	tags=26%, list=19%, signal=33%
GOBP_CELLULAR_DEFENSE_RESPONSE	45	0.413574	1.17783	0.256696	0.69318	1	3374	tags=38%, list=19%, signal=46%
GOBP_REGULATION_OF_G_PROTEIN_COUPLED_RECEPTOR_SIGNALING_PATHWAY	138	0.320541	1.17763	0.238683	0.692927	1	4911	tags=39%, list=27%, signal=53%
GOBP_REGULATION_OF_CALCIUM_ION_DEPENDENT_EXOCYTOSIS	41	0.392643	1.17728	0.277542	0.693194	1	3167	tags=32%, list=18%, signal=38%
GOBP_ALPHA_AMINO_ACID_BIOSYNTHETIC_PROCESS	62	0.302063	1.17693	0.197125	0.693434	1	1526	tags=13%, list=8%, signal=14%
GOBP_HEART_GROWTH	97	0.327311	1.17656	0.252066	0.693759	1	2955	tags=21%, list=16%, signal=25%
GOBP_REGULATION_OF_ANATOMICAL_STRUCTURE_SIZE	485	0.283299	1.17629	0.198676	0.693766	1	3372	tags=26%, list=19%, signal=31%
GOBP_CARDIAC_CONDUCTION	146	0.38117	1.17611	0.304622	0.693461	1	3199	tags=34%, list=18%, signal=41%
GOBP_CARBOHYDRATE_HOMEOSTASIS	227	0.276945	1.17604	0.149221	0.692846	1	2554	tags=21%, list=14%, signal=24%
GOBP_ORGANIC_ACID_TRANSMEMBRANE_TRANSPORT	151	0.321627	1.17592	0.184931	0.692331	1	3533	tags=33%, list=20%, signal=41%
GOBP_REGULATION_OF_PRESYNAPSE_ORGANIZATION	31	0.475936	1.17588	0.303347	0.691607	1	5515	tags=65%, list=31%, signal=93%
GOBP_NEGATIVE_REGULATION_OF_INTRACELLULAR_PROTEIN_TRANSPORT	41	0.36558	1.17587	0.224576	0.690786	1	4719	tags=39%, list=26%, signal=53%
GOBP_RESPONSE_TO_MAGNESIUM_ION	18	0.43976	1.17583	0.282328	0.69006	1	2214	tags=33%, list=12%, signal=38%
GOBP_POSITIVE_REGULATION_OF_CYCLIN_DEPENDENT_PROTEIN_KINASE_ACTIVITY	32	0.355425	1.17583	0.253165	0.689234	1	3426	tags=28%, list=19%, signal=35%
GOBP_CYTOPLASMIC_PATTERN_RECOGNITION_RECEPTOR_SIGNALING_PATHWAY	71	0.27895	1.17473	0.245161	0.69169	1	767	tags=11%, list=4%, signal=12%
GOBP_NEGATIVE_REGULATION_OF_BLOOD_PRESSURE	40	0.407712	1.17466	0.235808	0.691083	1	2786	tags=33%, list=15%, signal=38%
GOBP_REGULATION_OF_SMAD_PROTEIN_SIGNAL_TRANSDUCTION	26	0.384691	1.17452	0.206967	0.690657	1	870	tags=15%, list=5%, signal=16%
GOBP_POSITIVE_REGULATION_OF_STEM_CELL_PROLIFERATION	22	0.342259	1.17426	0.214724	0.690542	1	5019	tags=41%, list=28%, signal=57%
GOBP_NEGATIVE_REGULATION_OF_DNA_TEMPLATED_TRANSCRIPTION_ELONGATION	17	0.365139	1.17369	0.236674	0.691385	1	1193	tags=12%, list=7%, signal=13%
GOBP_CAMP_MEDIATED_SIGNALING	62	0.380039	1.17364	0.25431	0.690699	1	2896	tags=31%, list=16%, signal=36%
GOBP_HISTONE_PHOSPHORYLATION	38	0.309402	1.1736	0.191753	0.690004	1	3045	tags=26%, list=17%, signal=32%
GOBP_B_CELL_MEDIATED_IMMUNITY	136	0.37589	1.17327	0.233051	0.69023	1	2510	tags=24%, list=14%, signal=28%
GOBP_SUPEROXIDE_METABOLIC_PROCESS	64	0.380078	1.17319	0.229258	0.689664	1	1732	tags=17%, list=10%, signal=19%
GOBP_PHAGOCYTOSIS	286	0.285972	1.17295	0.205945	0.6895	1	3408	tags=26%, list=19%, signal=31%
GOBP_NEUROTROPHIN_TRK_RECEPTOR_SIGNALING_PATHWAY	32	0.378851	1.17224	0.236607	0.690946	1	2309	tags=28%, list=13%, signal=32%
GOBP_REGULATION_OF_LIPID_KINASE_ACTIVITY	69	0.320714	1.17169	0.206818	0.69176	1	1759	tags=16%, list=10%, signal=18%
GOBP_REGULATION_OF_ACTIVIN_RECEPTOR_SIGNALING_PATHWAY	23	0.380305	1.17127	0.25	0.692221	1	3301	tags=26%, list=18%, signal=32%
GOBP_ESTABLISHMENT_OF_ORGANELLE_LOCALIZATION	422	0.245726	1.17095	0.21281	0.692361	1	4728	tags=30%, list=26%, signal=39%
GOBP_NEGATIVE_REGULATION_OF_INTRACELLULAR_TRANSPORT	56	0.345322	1.17051	0.231733	0.692987	1	4719	tags=36%, list=26%, signal=48%
GOBP_CELL_ADHESION_MEDIATED_BY_INTEGRIN	72	0.35949	1.17016	0.257202	0.693244	1	2581	tags=21%, list=14%, signal=24%
GOBP_POSITIVE_REGULATION_OF_CELL_KILLING	55	0.424748	1.16993	0.305011	0.693214	1	4208	tags=45%, list=23%, signal=59%
GOBP_DIGESTION	128	0.330454	1.16963	0.172249	0.693313	1	2561	tags=27%, list=14%, signal=31%
GOBP_EMBRYONIC_HEART_TUBE_DEVELOPMENT	78	0.341824	1.16959	0.24295	0.692622	1	2565	tags=18%, list=14%, signal=21%
GOBP_SIGNAL_TRANSDUCTION_IN_ABSENCE_OF_LIGAND	65	0.301465	1.16932	0.174779	0.692741	1	3959	tags=28%, list=22%, signal=35%
GOBP_POSITIVE_REGULATION_OF_BLOOD_PRESSURE	34	0.356978	1.16923	0.194503	0.692179	1	2009	tags=29%, list=11%, signal=33%
GOBP_OSTEOBLAST_DIFFERENTIATION	219	0.277121	1.16875	0.204846	0.692739	1	3944	tags=24%, list=22%, signal=31%
GOBP_MESONEPHROS_DEVELOPMENT	91	0.341697	1.16867	0.215556	0.692124	1	2721	tags=29%, list=15%, signal=33%
GOBP_ACTION_POTENTIAL	134	0.384551	1.16859	0.310127	0.691522	1	3677	tags=37%, list=20%, signal=46%
GOBP_VIRAL_GENOME_REPLICATION	119	0.290827	1.16851	0.218062	0.690931	1	4029	tags=31%, list=22%, signal=40%
GOBP_ORGANISM_EMERGENCE_FROM_PROTECTIVE_STRUCTURE	22	0.435001	1.16837	0.27191	0.690644	1	3693	tags=45%, list=20%, signal=57%
GOBP_REGULATION_OF_DENDRITIC_SPINE_DEVELOPMENT	58	0.345359	1.16739	0.27234	0.692683	1	5197	tags=43%, list=29%, signal=60%
GOBP_CELL_PROLIFERATION_IN_HINDBRAIN	16	0.437004	1.16739	0.27521	0.691879	1	2617	tags=38%, list=15%, signal=44%
GOBP_REGULATION_OF_NEURON_PROJECTION_DEVELOPMENT	425	0.321142	1.16672	0.262712	0.693059	1	4171	tags=34%, list=23%, signal=43%
GOBP_GLOMERULAR_EPITHELIUM_DEVELOPMENT	24	0.446525	1.16638	0.315476	0.69322	1	2957	tags=42%, list=16%, signal=50%
GOBP_T_CELL_LINEAGE_COMMITMENT	27	0.435189	1.16629	0.300866	0.692684	1	2252	tags=30%, list=12%, signal=34%
GOBP_SERINE_FAMILY_AMINO_ACID_BIOSYNTHETIC_PROCESS	17	0.397896	1.16591	0.27833	0.693032	1	1064	tags=18%, list=6%, signal=19%
GOBP_ASSOCIATIVE_LEARNING	68	0.357779	1.16583	0.269874	0.692398	1	2392	tags=24%, list=13%, signal=27%
GOBP_REGULATION_OF_THE_FORCE_OF_HEART_CONTRACTION	26	0.432963	1.16559	0.292089	0.692351	1	5082	tags=54%, list=28%, signal=75%
GOBP_REGULATION_OF_ASTROCYTE_DIFFERENTIATION	24	0.423527	1.16551	0.232456	0.691812	1	4043	tags=42%, list=22%, signal=54%
GOBP_ODONTOGENESIS	122	0.299238	1.16522	0.178971	0.691807	1	2634	tags=25%, list=15%, signal=30%
GOBP_FC_RECEPTOR_SIGNALING_PATHWAY	188	0.310009	1.165	0.268132	0.691618	1	5518	tags=37%, list=31%, signal=52%
GOBP_NEGATIVE_REGULATION_OF_T_CELL_PROLIFERATION	59	0.3546	1.16483	0.255605	0.691278	1	2587	tags=25%, list=14%, signal=30%
GOBP_CYCLIC_NUCLEOTIDE_MEDIATED_SIGNALING	88	0.381778	1.16425	0.272727	0.692181	1	2658	tags=30%, list=15%, signal=34%
GOBP_REGULATION_OF_OSTEOBLAST_PROLIFERATION	27	0.371777	1.16419	0.237251	0.691584	1	2561	tags=30%, list=14%, signal=34%
GOBP_POTASSIUM_ION_TRANSPORT	226	0.366273	1.16395	0.283517	0.691518	1	3676	tags=37%, list=20%, signal=46%
GOBP_PHENOTYPIC_SWITCHING	15	0.519987	1.16387	0.3125	0.69093	1	4587	tags=27%, list=25%, signal=36%
GOBP_THIOESTER_METABOLIC_PROCESS	99	0.279247	1.16358	0.210634	0.691122	1	3526	tags=28%, list=20%, signal=35%
GOBP_NEGATIVE_REGULATION_OF_WNT_SIGNALING_PATHWAY	209	0.267656	1.16354	0.13786	0.69042	1	5518	tags=41%, list=31%, signal=58%
GOBP_REGULATION_OF_VASCULAR_ASSOCIATED_SMOOTH_MUSCLE_CELL_PROLIFERATION	80	0.303998	1.16316	0.174888	0.690796	1	2660	tags=18%, list=15%, signal=20%
GOBP_POSITIVE_REGULATION_OF_NEURON_DEATH	92	0.270856	1.16312	0.168539	0.690112	1	2811	tags=20%, list=16%, signal=23%
GOBP_NEGATIVE_REGULATION_OF_IMMUNE_EFFECTOR_PROCESS	116	0.330542	1.163	0.242291	0.689681	1	3004	tags=25%, list=17%, signal=30%
GOBP_NEGATIVE_REGULATION_OF_RECEPTOR_SIGNALING_PATHWAY_VIA_JAK_STAT	28	0.344882	1.1628	0.242762	0.689492	1	1517	tags=14%, list=8%, signal=16%
GOBP_REGULATION_OF_CELL_JUNCTION_ASSEMBLY	193	0.34805	1.16246	0.283843	0.689878	1	2838	tags=27%, list=16%, signal=32%
GOBP_HEART_TRABECULA_MORPHOGENESIS	30	0.378906	1.16211	0.276231	0.690101	1	3036	tags=33%, list=17%, signal=40%
GOBP_MEMBRANE_PROTEIN_ECTODOMAIN_PROTEOLYSIS	42	0.302688	1.161	0.217672	0.692684	1	2570	tags=24%, list=14%, signal=28%
GOBP_TETRAPYRROLE_METABOLIC_PROCESS	60	0.365335	1.16071	0.262332	0.69275	1	3010	tags=28%, list=17%, signal=34%
GOBP_DENDRITIC_SPINE_DEVELOPMENT	96	0.328926	1.16059	0.321649	0.692327	1	5198	tags=40%, list=29%, signal=55%
GOBP_NEGATIVE_REGULATION_OF_BEHAVIOR	16	0.483388	1.16044	0.283368	0.692033	1	3034	tags=38%, list=17%, signal=45%
GOBP_ACETYL_COA_METABOLIC_PROCESS	38	0.331601	1.16017	0.227679	0.692058	1	1864	tags=21%, list=10%, signal=23%
GOBP_PERIPHERAL_NERVOUS_SYSTEM_DEVELOPMENT	74	0.364866	1.15999	0.273118	0.691797	1	3234	tags=34%, list=18%, signal=41%
GOBP_REGULATION_OF_MAMMARY_GLAND_EPITHELIAL_CELL_PROLIFERATION	16	0.433592	1.15992	0.229581	0.691264	1	5634	tags=56%, list=31%, signal=82%
GOBP_CYTOSKELETON_DEPENDENT_INTRACELLULAR_TRANSPORT	192	0.247769	1.15983	0.210421	0.690784	1	3919	tags=27%, list=22%, signal=34%
GOBP_FIBROBLAST_MIGRATION	44	0.289989	1.15913	0.211382	0.692146	1	4404	tags=32%, list=24%, signal=42%
GOBP_RESPONSE_TO_ESTRADIOL	123	0.279766	1.15872	0.16055	0.692599	1	4899	tags=41%, list=27%, signal=57%
GOBP_REGULATION_OF_NEUROTRANSMITTER_RECEPTOR_ACTIVITY	80	0.388389	1.15868	0.298701	0.691956	1	4618	tags=44%, list=26%, signal=59%
GOBP_COLLAGEN_ACTIVATED_SIGNALING_PATHWAY	15	0.516743	1.15865	0.317125	0.691246	1	4068	tags=47%, list=23%, signal=60%
GOBP_MITOTIC_SISTER_CHROMATID_COHESION	27	0.37457	1.15856	0.294479	0.690804	1	4615	tags=22%, list=26%, signal=30%
GOBP_SCHWANN_CELL_DIFFERENTIATION	36	0.392154	1.15849	0.278618	0.690215	1	4795	tags=42%, list=27%, signal=57%
GOBP_CELLULAR_RESPONSE_TO_CALCIUM_ION	78	0.347524	1.15795	0.252119	0.691063	1	3478	tags=32%, list=19%, signal=40%
GOBP_SULFUR_COMPOUND_CATABOLIC_PROCESS	50	0.330948	1.15753	0.259414	0.691432	1	2080	tags=26%, list=12%, signal=29%
GOBP_POSITIVE_REGULATION_OF_CALCIUM_ION_TRANSMEMBRANE_TRANSPORT	69	0.328891	1.15721	0.249453	0.691657	1	3199	tags=30%, list=18%, signal=37%
GOBP_IMMUNE_RESPONSE_REGULATING_SIGNALING_PATHWAY	391	0.320161	1.15685	0.285088	0.691847	1	4765	tags=32%, list=26%, signal=43%
GOBP_REGULATION_OF_NITRIC_OXIDE_SYNTHASE_ACTIVITY	51	0.325982	1.15667	0.218947	0.691632	1	5082	tags=35%, list=28%, signal=49%
GOBP_NEPHRON_MORPHOGENESIS	71	0.342461	1.15637	0.224944	0.691669	1	2443	tags=25%, list=14%, signal=29%
GOBP_ORGANELLE_FUSION	140	0.255337	1.1562	0.232456	0.691448	1	2521	tags=19%, list=14%, signal=22%
GOBP_MITOCHONDRIAL_FISSION	41	0.316464	1.15616	0.257732	0.690803	1	3396	tags=37%, list=19%, signal=45%
GOBP_POSITIVE_REGULATION_OF_SMALL_GTPASE_MEDIATED_SIGNAL_TRANSDUCTION	75	0.337499	1.1559	0.24898	0.690881	1	2714	tags=20%, list=15%, signal=23%
GOBP_NEURAL_CREST_CELL_DIFFERENTIATION	90	0.347953	1.15585	0.255814	0.690247	1	3035	tags=32%, list=17%, signal=39%
GOBP_NEGATIVE_REGULATION_OF_T_CELL_APOPTOTIC_PROCESS	20	0.444286	1.15573	0.267974	0.689847	1	1665	tags=30%, list=9%, signal=33%
GOBP_CALCIUM_DEPENDENT_CELL_CELL_ADHESION_VIA_PLASMA_MEMBRANE_CELL_ADHESION_MOLECULES	41	0.432597	1.15513	0.328326	0.690827	1	6395	tags=56%, list=35%, signal=87%
GOBP_COLLECTING_DUCT_DEVELOPMENT	16	0.496681	1.15471	0.310941	0.691292	1	691	tags=19%, list=4%, signal=19%
GOBP_CORTICOSTEROID_HORMONE_SECRETION	15	0.46325	1.15429	0.282209	0.691816	1	1260	tags=27%, list=7%, signal=29%
GOBP_PEPTIDYL_CYSTEINE_MODIFICATION	47	0.333243	1.15403	0.229213	0.6918	1	6079	tags=49%, list=34%, signal=74%
GOBP_REGULATION_OF_ENDOCRINE_PROCESS	33	0.393117	1.15395	0.259912	0.691218	1	1586	tags=24%, list=9%, signal=27%
GOBP_ACTIVATION_OF_MAPK_ACTIVITY	151	0.285405	1.15394	0.243697	0.690483	1	2830	tags=23%, list=16%, signal=27%
GOBP_POSITIVE_REGULATION_OF_MORPHOGENESIS_OF_AN_EPITHELIUM	33	0.385219	1.15344	0.262055	0.691079	1	1186	tags=18%, list=7%, signal=19%
GOBP_ANIMAL_ORGAN_FORMATION	61	0.33304	1.15257	0.225597	0.692698	1	2535	tags=26%, list=14%, signal=30%
GOBP_VASCULAR_ENDOTHELIAL_CELL_PROLIFERATION	43	0.4048	1.15224	0.28866	0.692965	1	2026	tags=12%, list=11%, signal=13%
GOBP_AMINOGLYCAN_BIOSYNTHETIC_PROCESS	113	0.342972	1.15207	0.277542	0.692697	1	3823	tags=36%, list=21%, signal=46%
GOBP_INNERVATION	23	0.42502	1.15181	0.290526	0.69271	1	2652	tags=35%, list=15%, signal=41%
GOBP_ADULT_LOCOMOTORY_BEHAVIOR	62	0.378827	1.15147	0.307527	0.693047	1	4795	tags=44%, list=27%, signal=59%
GOBP_NEGATIVE_REGULATION_OF_CYSTEINE_TYPE_ENDOPEPTIDASE_ACTIVITY	75	0.341431	1.15118	0.272321	0.69309	1	1278	tags=16%, list=7%, signal=17%
GOBP_NEGATIVE_REGULATION_OF_GLYCOPROTEIN_METABOLIC_PROCESS	25	0.488024	1.15101	0.272093	0.692783	1	381	tags=8%, list=2%, signal=8%
GOBP_COGNITION	266	0.314391	1.15097	0.285714	0.692131	1	2398	tags=22%, list=13%, signal=25%
GOBP_REGULATION_OF_AMYLOID_PRECURSOR_PROTEIN_CATABOLIC_PROCESS	52	0.342138	1.15082	0.28172	0.691849	1	1635	tags=15%, list=9%, signal=17%
GOBP_REGULATION_OF_WNT_SIGNALING_PATHWAY	360	0.239982	1.15061	0.162447	0.691776	1	4767	tags=30%, list=26%, signal=40%
GOBP_REGULATION_OF_MAP_KINASE_ACTIVITY	299	0.269194	1.14987	0.222467	0.693378	1	2581	tags=21%, list=14%, signal=24%
GOBP_RESPONSE_TO_AUDITORY_STIMULUS	22	0.427362	1.14937	0.273913	0.694068	1	2459	tags=27%, list=14%, signal=32%
GOBP_REGULATION_OF_MYELOID_LEUKOCYTE_MEDIATED_IMMUNITY	50	0.354415	1.14932	0.300439	0.693487	1	2092	tags=22%, list=12%, signal=25%
GOBP_POSITIVE_REGULATION_OF_SIGNALING_RECEPTOR_ACTIVITY	43	0.357441	1.14925	0.271111	0.692918	1	2980	tags=33%, list=17%, signal=39%
GOBP_METANEPHRIC_NEPHRON_DEVELOPMENT	39	0.386625	1.14904	0.270089	0.692773	1	2721	tags=33%, list=15%, signal=39%
GOBP_NEGATIVE_REGULATION_OF_RELEASE_OF_CYTOCHROME_C_FROM_MITOCHONDRIA	17	0.545014	1.14898	0.300221	0.692162	1	3213	tags=35%, list=18%, signal=43%
GOBP_NEGATIVE_REGULATION_OF_SMALL_MOLECULE_METABOLIC_PROCESS	95	0.312816	1.14872	0.255765	0.692185	1	3036	tags=26%, list=17%, signal=31%
GOBP_HIPPO_SIGNALING	44	0.40778	1.14834	0.339431	0.692586	1	2431	tags=30%, list=13%, signal=34%
GOBP_POSITIVE_REGULATION_OF_MESENCHYMAL_CELL_PROLIFERATION	21	0.425828	1.14753	0.295598	0.694224	1	759	tags=19%, list=4%, signal=20%
GOBP_NEUROMUSCULAR_JUNCTION_DEVELOPMENT	47	0.39204	1.14738	0.338877	0.693927	1	4088	tags=40%, list=23%, signal=52%
GOBP_LONG_CHAIN_FATTY_ACID_METABOLIC_PROCESS	105	0.29461	1.14664	0.245161	0.695337	1	3670	tags=33%, list=20%, signal=42%
GOBP_SLEEP	31	0.357629	1.14595	0.228774	0.696638	1	3670	tags=39%, list=20%, signal=49%
GOBP_NEGATIVE_REGULATION_OF_ADAPTIVE_IMMUNE_RESPONSE	47	0.366803	1.14532	0.307527	0.697582	1	1991	tags=19%, list=11%, signal=21%
GOBP_REGULATION_OF_INTRACELLULAR_PROTEIN_TRANSPORT	246	0.24366	1.14532	0.17732	0.696846	1	4719	tags=33%, list=26%, signal=43%
GOBP_POSITIVE_REGULATION_OF_PEPTIDYL_TYROSINE_PHOSPHORYLATION	187	0.291893	1.14454	0.214286	0.69841	1	3595	tags=27%, list=20%, signal=33%
GOBP_ESTABLISHMENT_OF_PROTEIN_LOCALIZATION_TO_PLASMA_MEMBRANE	59	0.303083	1.1441	0.266667	0.69905	1	4343	tags=31%, list=24%, signal=40%
GOBP_SPLEEN_DEVELOPMENT	33	0.27915	1.14358	0.194712	0.699756	1	2535	tags=18%, list=14%, signal=21%
GOBP_AMYLOID_PRECURSOR_PROTEIN_METABOLIC_PROCESS	88	0.291082	1.14342	0.227679	0.699487	1	1635	tags=14%, list=9%, signal=15%
GOBP_ORGANIC_HYDROXY_COMPOUND_TRANSPORT	262	0.313893	1.1433	0.263514	0.699096	1	3248	tags=29%, list=18%, signal=34%
GOBP_REGULATION_OF_STRESS_ACTIVATED_PROTEIN_KINASE_SIGNALING_CASCADE	180	0.280667	1.14315	0.235043	0.698793	1	3484	tags=25%, list=19%, signal=31%
GOBP_DEVELOPMENTAL_GROWTH_INVOLVED_IN_MORPHOGENESIS	223	0.327102	1.14233	0.308026	0.700531	1	3386	tags=29%, list=19%, signal=35%
GOBP_AMINO_ACID_TRANSMEMBRANE_TRANSPORT	93	0.324925	1.14219	0.254737	0.70018	1	3533	tags=37%, list=20%, signal=45%
GOBP_ASPARTATE_FAMILY_AMINO_ACID_BIOSYNTHETIC_PROCESS	21	0.387574	1.14216	0.227957	0.699523	1	4445	tags=29%, list=25%, signal=38%
GOBP_NEGATIVE_REGULATION_OF_DEFENSE_RESPONSE_TO_VIRUS	23	0.372338	1.14202	0.331288	0.699198	1	4258	tags=43%, list=24%, signal=57%
GOBP_RESPONSE_TO_IMMOBILIZATION_STRESS	25	0.380247	1.14188	0.272527	0.698897	1	1260	tags=16%, list=7%, signal=17%
GOBP_ORGANELLE_MEMBRANE_FUSION	105	0.248538	1.14184	0.269231	0.69828	1	3299	tags=23%, list=18%, signal=28%
GOBP_INORGANIC_ANION_TRANSMEMBRANE_TRANSPORT	117	0.302441	1.14103	0.220126	0.699767	1	2280	tags=21%, list=13%, signal=24%
GOBP_ANTERIOR_POSTERIOR_PATTERN_SPECIFICATION	198	0.311313	1.14101	0.220657	0.699096	1	3649	tags=28%, list=20%, signal=34%
GOBP_REGULATION_OF_HIPPO_SIGNALING	18	0.431713	1.14086	0.314394	0.698819	1	2431	tags=33%, list=13%, signal=38%
GOBP_REGULATION_OF_PROTEIN_EXIT_FROM_ENDOPLASMIC_RETICULUM	26	0.315188	1.14083	0.278723	0.698159	1	4700	tags=42%, list=26%, signal=57%
GOBP_DENDRITE_EXTENSION	35	0.382191	1.14075	0.334755	0.697694	1	4684	tags=43%, list=26%, signal=58%
GOBP_REGULATION_OF_PHOSPHATIDYLINOSITOL_3_KINASE_SIGNALING	126	0.301773	1.14058	0.229581	0.6974	1	1541	tags=17%, list=9%, signal=19%
GOBP_RESPONSE_TO_COLD	46	0.326163	1.13978	0.259423	0.699009	1	4557	tags=43%, list=25%, signal=58%
GOBP_MYOBLAST_PROLIFERATION	24	0.429949	1.13977	0.354077	0.698298	1	3110	tags=17%, list=17%, signal=20%
GOBP_REGULATION_OF_MONOCYTE_CHEMOTAXIS	25	0.408565	1.13952	0.335329	0.698216	1	3223	tags=32%, list=18%, signal=39%
GOBP_REGULATION_OF_CELL_SIZE	173	0.303632	1.13937	0.29718	0.697948	1	2652	tags=24%, list=15%, signal=28%
GOBP_ALPHA_BETA_T_CELL_ACTIVATION	143	0.330176	1.13921	0.298925	0.697639	1	3439	tags=30%, list=19%, signal=37%
GOBP_PLATELET_ACTIVATION	155	0.289956	1.13915	0.250535	0.697085	1	3595	tags=30%, list=20%, signal=38%
GOBP_ONE_CARBON_METABOLIC_PROCESS	37	0.345993	1.13908	0.290323	0.69657	1	1202	tags=22%, list=7%, signal=23%
GOBP_T_HELPER_CELL_LINEAGE_COMMITMENT	17	0.478429	1.13869	0.334812	0.696981	1	4361	tags=47%, list=24%, signal=62%
GOBP_REGULATION_OF_MICROTUBULE_CYTOSKELETON_ORGANIZATION	137	0.299309	1.13853	0.319444	0.696691	1	3358	tags=26%, list=19%, signal=31%
GOBP_POSITIVE_REGULATION_OF_LIPASE_ACTIVITY	72	0.304872	1.13847	0.248366	0.696116	1	4645	tags=38%, list=26%, signal=50%
GOBP_REGULATION_OF_MAST_CELL_ACTIVATION	39	0.353863	1.13802	0.258134	0.696728	1	2138	tags=26%, list=12%, signal=29%
GOBP_NEGATIVE_REGULATION_OF_VASCULAR_ASSOCIATED_SMOOTH_MUSCLE_CELL_MIGRATION	19	0.604764	1.13789	0.381148	0.696349	1	3359	tags=16%, list=19%, signal=19%
GOBP_REGULATION_OF_HEART_CONTRACTION	240	0.347302	1.13769	0.310493	0.69619	1	3212	tags=32%, list=18%, signal=38%
GOBP_RAC_PROTEIN_SIGNAL_TRANSDUCTION	39	0.335174	1.13768	0.307359	0.695491	1	3490	tags=26%, list=19%, signal=32%
GOBP_ENDOPLASMIC_RETICULUM_TO_GOLGI_VESICLE_MEDIATED_TRANSPORT	193	0.239958	1.13758	0.256098	0.695052	1	3950	tags=23%, list=22%, signal=29%
GOBP_REGULATION_OF_VESICLE_FUSION	24	0.41485	1.13716	0.313402	0.695549	1	2521	tags=33%, list=14%, signal=39%
GOBP_CHONDROCYTE_DIFFERENTIATION	102	0.326952	1.13635	0.257019	0.697106	1	3045	tags=29%, list=17%, signal=35%
GOBP_T_CELL_RECEPTOR_SIGNALING_PATHWAY	184	0.349491	1.13612	0.344519	0.697089	1	5518	tags=41%, list=31%, signal=59%
GOBP_STEM_CELL_DIVISION	25	0.365291	1.136	0.255507	0.696716	1	3054	tags=20%, list=17%, signal=24%
GOBP_HISTONE_H3_DEACETYLATION	19	0.340205	1.13592	0.312785	0.696244	1	2638	tags=21%, list=15%, signal=25%
GOBP_POSITIVE_REGULATION_OF_MONONUCLEAR_CELL_MIGRATION	60	0.350021	1.13578	0.302222	0.695926	1	3223	tags=27%, list=18%, signal=32%
GOBP_POSITIVE_REGULATION_OF_POTASSIUM_ION_TRANSPORT	45	0.389969	1.13539	0.305804	0.696287	1	3216	tags=36%, list=18%, signal=43%
GOBP_REGULATION_OF_PROTEIN_TYROSINE_KINASE_ACTIVITY	94	0.28894	1.13501	0.229314	0.696615	1	2573	tags=20%, list=14%, signal=23%
GOBP_NECROPTOTIC_PROCESS	42	0.279912	1.13479	0.212766	0.696506	1	1224	tags=14%, list=7%, signal=15%
GOBP_IMMUNE_RESPONSE_TO_TUMOR_CELL	21	0.38128	1.13394	0.279826	0.698165	1	2602	tags=29%, list=14%, signal=33%
GOBP_RENAL_TUBULE_DEVELOPMENT	90	0.345406	1.13378	0.292308	0.69785	1	4353	tags=37%, list=24%, signal=48%
GOBP_NEGATIVE_REGULATION_OF_ORGAN_GROWTH	36	0.368195	1.13365	0.313402	0.697527	1	2578	tags=25%, list=14%, signal=29%
GOBP_CELL_RECOGNITION	167	0.305989	1.13342	0.273504	0.697524	1	2966	tags=26%, list=16%, signal=31%
GOBP_AMYLOID_PRECURSOR_PROTEIN_CATABOLIC_PROCESS	64	0.303408	1.13336	0.283814	0.696997	1	1635	tags=14%, list=9%, signal=15%
GOBP_NUCLEOSIDE_BISPHOSPHATE_METABOLIC_PROCESS	130	0.264485	1.13334	0.262366	0.696344	1	3797	tags=29%, list=21%, signal=37%
GOBP_POSITIVE_REGULATION_OF_VOLTAGE_GATED_POTASSIUM_CHANNEL_ACTIVITY	15	0.473463	1.13238	0.319829	0.698474	1	2524	tags=27%, list=14%, signal=31%
GOBP_MAINTENANCE_OF_CELL_POLARITY	18	0.380497	1.13224	0.309623	0.698165	1	5197	tags=50%, list=29%, signal=70%
GOBP_COLLAGEN_CATABOLIC_PROCESS	45	0.329925	1.13176	0.266667	0.698901	1	3066	tags=29%, list=17%, signal=35%
GOBP_ZINC_ION_TRANSPORT	27	0.371457	1.13156	0.323913	0.698755	1	3219	tags=30%, list=18%, signal=36%
GOBP_KIDNEY_EPITHELIUM_DEVELOPMENT	131	0.336039	1.13123	0.278261	0.698927	1	2957	tags=27%, list=16%, signal=33%
GOBP_T_CELL_MIGRATION	62	0.368091	1.13038	0.343035	0.70074	1	2581	tags=24%, list=14%, signal=28%
GOBP_POSITIVE_REGULATION_OF_CELL_MIGRATION_INVOLVED_IN_SPROUTING_ANGIOGENESIS	34	0.462836	1.13033	0.339827	0.700206	1	4353	tags=32%, list=24%, signal=43%
GOBP_POSITIVE_REGULATION_OF_CATION_CHANNEL_ACTIVITY	71	0.333569	1.12909	0.291755	0.702885	1	3199	tags=31%, list=18%, signal=38%
GOBP_NEGATIVE_REGULATION_OF_TUMOR_NECROSIS_FACTOR_SUPERFAMILY_CYTOKINE_PRODUCTION	65	0.350336	1.12901	0.310811	0.702399	1	3213	tags=26%, list=18%, signal=32%
GOBP_REGULATION_OF_PLATELET_AGGREGATION	19	0.391749	1.12863	0.280164	0.702726	1	3359	tags=53%, list=19%, signal=65%
GOBP_POSITIVE_REGULATION_OF_TYPE_I_INTERFERON_PRODUCTION	77	0.291342	1.12855	0.276596	0.702268	1	5711	tags=39%, list=32%, signal=57%
GOBP_ANATOMICAL_STRUCTURE_HOMEOSTASIS	438	0.220417	1.12849	0.139485	0.701713	1	3073	tags=20%, list=17%, signal=23%
GOBP_RESPONSE_TO_TOPOLOGICALLY_INCORRECT_PROTEIN	199	0.271757	1.12763	0.339216	0.703383	1	4529	tags=31%, list=25%, signal=40%
GOBP_POSITIVE_REGULATION_OF_NERVOUS_SYSTEM_DEVELOPMENT	262	0.301603	1.12745	0.313043	0.703187	1	2891	tags=25%, list=16%, signal=29%
GOBP_CALCIUM_ION_TRANSMEMBRANE_TRANSPORT	297	0.298922	1.12737	0.298441	0.702696	1	3452	tags=29%, list=19%, signal=35%
GOBP_POSITIVE_REGULATION_OF_BIOMINERALIZATION	48	0.326813	1.12687	0.265854	0.703474	1	2400	tags=27%, list=13%, signal=31%
GOBP_REGULATION_OF_MORPHOGENESIS_OF_A_BRANCHING_STRUCTURE	48	0.355082	1.12687	0.296375	0.702774	1	1679	tags=21%, list=9%, signal=23%
GOBP_HORMONE_BIOSYNTHETIC_PROCESS	67	0.311073	1.12634	0.264059	0.703511	1	1365	tags=18%, list=8%, signal=19%
GOBP_POSITIVE_REGULATION_OF_ALPHA_BETA_T_CELL_ACTIVATION	64	0.360385	1.12608	0.304255	0.703531	1	3220	tags=30%, list=18%, signal=36%
GOBP_MONOCARBOXYLIC_ACID_TRANSPORT	174	0.302762	1.12569	0.256637	0.703862	1	2739	tags=29%, list=15%, signal=34%
GOBP_LEUKOCYTE_MIGRATION	426	0.303106	1.12539	0.293454	0.703932	1	3242	tags=26%, list=18%, signal=31%
GOBP_NEGATIVE_REGULATION_OF_NUCLEAR_DIVISION	54	0.308083	1.12496	0.307385	0.704438	1	3239	tags=22%, list=18%, signal=27%
GOBP_POSITIVE_REGULATION_OF_B_CELL_MEDIATED_IMMUNITY	38	0.384481	1.12456	0.310962	0.704943	1	4758	tags=32%, list=26%, signal=43%
GOBP_MAST_CELL_ACTIVATION	57	0.357562	1.12414	0.267666	0.705405	1	2138	tags=26%, list=12%, signal=30%
GOBP_NEGATIVE_REGULATION_OF_GLUCONEOGENESIS	17	0.345884	1.12401	0.225	0.70507	1	2988	tags=35%, list=17%, signal=42%
GOBP_L_AMINO_ACID_TRANSPORT	63	0.322198	1.1239	0.29106	0.704749	1	3479	tags=40%, list=19%, signal=49%
GOBP_NEUROPEPTIDE_SIGNALING_PATHWAY	102	0.349665	1.12291	0.256303	0.706858	1	2697	tags=24%, list=15%, signal=28%
GOBP_POSITIVE_REGULATION_OF_B_CELL_ACTIVATION	92	0.34865	1.12205	0.319829	0.708569	1	4803	tags=36%, list=27%, signal=49%
GOBP_REGULATION_OF_OSSIFICATION	110	0.284066	1.12204	0.225446	0.707906	1	2400	tags=24%, list=13%, signal=27%
GOBP_NEGATIVE_REGULATION_OF_IMMUNE_SYSTEM_PROCESS	381	0.290085	1.12204	0.266376	0.70722	1	3274	tags=24%, list=18%, signal=29%
GOBP_MOTOR_NEURON_AXON_GUIDANCE	29	0.380344	1.12183	0.324153	0.707087	1	2951	tags=31%, list=16%, signal=37%
GOBP_REGULATION_OF_KIDNEY_DEVELOPMENT	30	0.392845	1.12182	0.288703	0.706438	1	3649	tags=40%, list=20%, signal=50%
GOBP_PEPTIDYL_SERINE_MODIFICATION	319	0.250767	1.12067	0.251101	0.708841	1	3661	tags=24%, list=20%, signal=29%
GOBP_PROTEIN_KINASE_C_SIGNALING	29	0.428594	1.12062	0.308855	0.708311	1	4761	tags=41%, list=26%, signal=56%
GOBP_REGULATION_OF_PROTEIN_BINDING	190	0.246693	1.12045	0.227181	0.708122	1	3737	tags=26%, list=21%, signal=32%
GOBP_PROTEIN_LOCALIZATION_TO_CELL_PERIPHERY	324	0.267854	1.12013	0.303347	0.708341	1	4699	tags=33%, list=26%, signal=44%
GOBP_CELL_MIGRATION_INVOLVED_IN_GASTRULATION	15	0.561316	1.12011	0.390361	0.707699	1	6319	tags=60%, list=35%, signal=92%
GOBP_REGULATION_OF_MULTICELLULAR_ORGANISM_GROWTH	60	0.278755	1.12007	0.25	0.707144	1	3436	tags=25%, list=19%, signal=31%
GOBP_CELL_DIFFERENTIATION_INVOLVED_IN_METANEPHROS_DEVELOPMENT	25	0.406244	1.11981	0.312757	0.707166	1	2554	tags=36%, list=14%, signal=42%
GOBP_LONG_CHAIN_FATTY_ACYL_COA_METABOLIC_PROCESS	25	0.357796	1.11963	0.275938	0.706976	1	1508	tags=20%, list=8%, signal=22%
GOBP_FATTY_ACID_HOMEOSTASIS	17	0.325068	1.11956	0.253165	0.706475	1	2046	tags=24%, list=11%, signal=27%
GOBP_REGULATION_OF_PHOSPHATIDYLINOSITOL_3_KINASE_ACTIVITY	57	0.311068	1.11905	0.270089	0.707216	1	3513	tags=25%, list=19%, signal=30%
GOBP_TETRAHYDROFOLATE_METABOLIC_PROCESS	16	0.355749	1.11872	0.297189	0.707496	1	1158	tags=13%, list=6%, signal=13%
GOBP_POSITIVE_REGULATION_OF_CD4_POSITIVE_ALPHA_BETA_T_CELL_ACTIVATION	37	0.376545	1.1187	0.333333	0.706853	1	1814	tags=27%, list=10%, signal=30%
GOBP_TRANSPORT_ALONG_MICROTUBULE	155	0.241206	1.11843	0.243952	0.706907	1	2891	tags=19%, list=16%, signal=23%
GOBP_EMBRYONIC_ORGAN_DEVELOPMENT	410	0.281856	1.11839	0.246014	0.70632	1	3036	tags=22%, list=17%, signal=26%
GOBP_FUSION_OF_SPERM_TO_EGG_PLASMA_MEMBRANE_INVOLVED_IN_SINGLE_FERTILIZATION	19	0.450887	1.11817	0.316425	0.7062	1	2185	tags=26%, list=12%, signal=30%
GOBP_CELL_JUNCTION_MAINTENANCE	32	0.41132	1.11814	0.354212	0.705604	1	2643	tags=31%, list=15%, signal=37%
GOBP_INCLUSION_BODY_ASSEMBLY	23	0.400174	1.11809	0.342	0.705054	1	3738	tags=39%, list=21%, signal=49%
GOBP_NEUROTRANSMITTER_RECEPTOR_TRANSPORT	45	0.392755	1.11792	0.336798	0.704861	1	4578	tags=42%, list=25%, signal=56%
GOBP_NEGATIVE_REGULATION_OF_RESPONSE_TO_BIOTIC_STIMULUS	88	0.290248	1.11753	0.278161	0.705258	1	4258	tags=31%, list=24%, signal=40%
GOBP_POSITIVE_REGULATION_OF_SKELETAL_MUSCLE_TISSUE_DEVELOPMENT	19	0.377726	1.11743	0.308316	0.704855	1	2882	tags=16%, list=16%, signal=19%
GOBP_CALCIUM_ION_TRANSPORT_INTO_CYTOSOL	150	0.313589	1.11714	0.324675	0.704979	1	3442	tags=31%, list=19%, signal=38%
GOBP_LIPID_LOCALIZATION	496	0.268017	1.11712	0.235698	0.704367	1	2752	tags=22%, list=15%, signal=25%
GOBP_T_CELL_DIFFERENTIATION	240	0.302146	1.11642	0.301518	0.705768	1	3711	tags=27%, list=21%, signal=33%
GOBP_PEPTIDYL_TYROSINE_MODIFICATION	365	0.262289	1.11633	0.269231	0.705345	1	3904	tags=26%, list=22%, signal=33%
GOBP_REGULATION_OF_MICROTUBULE_DEPOLYMERIZATION	29	0.436191	1.11571	0.412	0.70636	1	4407	tags=48%, list=24%, signal=64%
GOBP_MEMBRANE_REPOLARIZATION	44	0.387017	1.11558	0.345833	0.706019	1	4781	tags=52%, list=27%, signal=71%
GOBP_ENDOCRINE_HORMONE_SECRETION	43	0.357391	1.11549	0.315565	0.705568	1	4139	tags=40%, list=23%, signal=51%
GOBP_POSITIVE_REGULATION_OF_INTERLEUKIN_4_PRODUCTION	24	0.429436	1.11507	0.34763	0.706179	1	5779	tags=58%, list=32%, signal=86%
GOBP_NEGATIVE_REGULATION_OF_WOUND_HEALING	71	0.318575	1.11505	0.299528	0.705575	1	4069	tags=32%, list=23%, signal=42%
GOBP_REGULATION_OF_MYELINATION	42	0.324303	1.11491	0.272349	0.705321	1	3234	tags=29%, list=18%, signal=35%
GOBP_VESICLE_ORGANIZATION	328	0.210981	1.11482	0.240166	0.704865	1	2560	tags=16%, list=14%, signal=18%
GOBP_PHOSPHATIDIC_ACID_METABOLIC_PROCESS	51	0.316631	1.11471	0.270833	0.704537	1	3486	tags=29%, list=19%, signal=36%
GOBP_POSITIVE_REGULATION_OF_POTASSIUM_ION_TRANSMEMBRANE_TRANSPORT	38	0.396867	1.11432	0.325991	0.704943	1	3216	tags=34%, list=18%, signal=42%
GOBP_CYTOPLASMIC_PATTERN_RECOGNITION_RECEPTOR_SIGNALING_PATHWAY_IN_RESPONSE_TO_VIRUS	32	0.327219	1.11428	0.322	0.704396	1	662	tags=16%, list=4%, signal=16%
GOBP_GLUTAMATE_RECEPTOR_SIGNALING_PATHWAY	51	0.410754	1.11413	0.36383	0.704167	1	4192	tags=45%, list=23%, signal=59%
GOBP_POSITIVE_REGULATION_OF_MULTI_ORGANISM_PROCESS	19	0.381726	1.11371	0.316562	0.704698	1	3212	tags=37%, list=18%, signal=45%
GOBP_POSITIVE_REGULATION_OF_MAP_KINASE_ACTIVITY	226	0.265208	1.11364	0.267666	0.704218	1	2830	tags=22%, list=16%, signal=25%
GOBP_CELL_REDOX_HOMEOSTASIS	43	0.406217	1.1134	0.32	0.704163	1	294	tags=9%, list=2%, signal=9%
GOBP_VESICLE_BUDDING_FROM_MEMBRANE	105	0.275944	1.11327	0.294606	0.703922	1	3943	tags=24%, list=22%, signal=30%
GOBP_REGULATION_OF_CATION_CHANNEL_ACTIVITY	173	0.338518	1.11272	0.35518	0.70472	1	3598	tags=32%, list=20%, signal=40%
GOBP_SULFUR_COMPOUND_METABOLIC_PROCESS	353	0.253181	1.11261	0.243187	0.70434	1	3826	tags=30%, list=21%, signal=37%
GOBP_REGULATION_OF_POSTSYNAPTIC_MEMBRANE_POTENTIAL	134	0.362322	1.11244	0.339056	0.704149	1	4331	tags=37%, list=24%, signal=49%
GOBP_INORGANIC_ION_IMPORT_ACROSS_PLASMA_MEMBRANE	95	0.358854	1.11207	0.340757	0.704547	1	5082	tags=53%, list=28%, signal=73%
GOBP_HYDROGEN_PEROXIDE_METABOLIC_PROCESS	50	0.385342	1.1112	0.290541	0.706314	1	1534	tags=16%, list=9%, signal=17%
GOBP_POSITIVE_REGULATION_OF_LEUKOCYTE_APOPTOTIC_PROCESS	22	0.413625	1.1111	0.33691	0.705971	1	4892	tags=45%, list=27%, signal=62%
GOBP_PROTEIN_LOCALIZATION_TO_CELL_SURFACE	65	0.302131	1.11093	0.295154	0.705815	1	5309	tags=40%, list=29%, signal=56%
GOBP_COMPLEMENT_ACTIVATION	82	0.36798	1.11055	0.337808	0.706232	1	2966	tags=32%, list=16%, signal=38%
GOBP_MONONUCLEAR_CELL_MIGRATION	170	0.34017	1.1105	0.334783	0.705695	1	3223	tags=29%, list=18%, signal=35%
GOBP_POSITIVE_REGULATION_OF_PHAGOCYTOSIS	64	0.343676	1.11046	0.317673	0.705156	1	3408	tags=23%, list=19%, signal=29%
GOBP_REGULATION_OF_MACROPHAGE_CHEMOTAXIS	25	0.369469	1.11039	0.30444	0.704642	1	1186	tags=16%, list=7%, signal=17%
GOBP_CELLULAR_RESPONSE_TO_ACID_CHEMICAL	68	0.314914	1.11025	0.319328	0.704349	1	3680	tags=26%, list=20%, signal=33%
GOBP_NEUTRAL_LIPID_METABOLIC_PROCESS	130	0.296881	1.10938	0.276008	0.70609	1	2581	tags=22%, list=14%, signal=25%
GOBP_PROTEOGLYCAN_METABOLIC_PROCESS	87	0.320679	1.10909	0.322245	0.706264	1	3766	tags=32%, list=21%, signal=40%
GOBP_REGULATION_OF_CELL_KILLING	88	0.369426	1.10872	0.342404	0.706567	1	3959	tags=36%, list=22%, signal=46%
GOBP_SMOOTH_MUSCLE_CELL_DIFFERENTIATION	68	0.333795	1.10858	0.324731	0.706284	1	3114	tags=25%, list=17%, signal=30%
GOBP_POSITIVE_REGULATION_OF_VASCULAR_ENDOTHELIAL_CELL_PROLIFERATION	23	0.436418	1.10836	0.36952	0.706196	1	2026	tags=17%, list=11%, signal=20%
GOBP_PHAGOCYTOSIS_RECOGNITION	38	0.398825	1.10833	0.344681	0.705648	1	4047	tags=50%, list=22%, signal=64%
GOBP_INOSITOL_LIPID_MEDIATED_SIGNALING	192	0.296496	1.10819	0.302575	0.705333	1	1541	tags=18%, list=9%, signal=20%
GOBP_PROTEIN_LOCALIZATION_TO_PLASMA_MEMBRANE	270	0.25897	1.10806	0.271399	0.704993	1	4787	tags=33%, list=27%, signal=44%
GOBP_TISSUE_HOMEOSTASIS	247	0.247209	1.10794	0.217865	0.704621	1	3122	tags=22%, list=17%, signal=26%
GOBP_REGULATION_OF_ENDOCYTOSIS	204	0.256816	1.10777	0.263499	0.704417	1	3658	tags=24%, list=20%, signal=30%
GOBP_POSITIVE_REGULATION_OF_ENDOCYTOSIS	97	0.255688	1.10761	0.249453	0.704188	1	3658	tags=24%, list=20%, signal=30%
GOBP_MESENCHYMAL_CELL_PROLIFERATION	38	0.342589	1.10756	0.302966	0.703676	1	2400	tags=26%, list=13%, signal=30%
GOBP_REGULATION_OF_RENAL_SYSTEM_PROCESS	32	0.34134	1.10753	0.314534	0.703102	1	953	tags=19%, list=5%, signal=20%
GOBP_POSITIVE_REGULATION_OF_CELL_ADHESION	407	0.271875	1.10742	0.300668	0.702753	1	3705	tags=26%, list=21%, signal=32%
GOBP_MEMBRANE_PROTEIN_PROTEOLYSIS	61	0.273511	1.10735	0.311258	0.702292	1	4908	tags=38%, list=27%, signal=52%
GOBP_NEGATIVE_REGULATION_OF_CANONICAL_WNT_SIGNALING_PATHWAY	178	0.26503	1.10677	0.237792	0.703192	1	5518	tags=40%, list=31%, signal=58%
GOBP_RESPONSE_TO_TEMPERATURE_STIMULUS	220	0.245025	1.10649	0.285714	0.703317	1	4712	tags=33%, list=26%, signal=44%
GOBP_RESPONSE_TO_OXIDATIVE_STRESS	431	0.250433	1.10612	0.222222	0.703738	1	3216	tags=23%, list=18%, signal=27%
GOBP_POSITIVE_REGULATION_OF_NEURAL_PRECURSOR_CELL_PROLIFERATION	50	0.34461	1.1061	0.329741	0.70314	1	1285	tags=20%, list=7%, signal=21%
GOBP_SIGNALING_RECEPTOR_LIGAND_PRECURSOR_PROCESSING	32	0.362936	1.10552	0.339019	0.704091	1	2196	tags=31%, list=12%, signal=36%
GOBP_REGULATION_OF_NUCLEASE_ACTIVITY	22	0.355374	1.10523	0.378661	0.704231	1	3881	tags=41%, list=22%, signal=52%
GOBP_POSITIVE_REGULATION_OF_MUSCLE_CELL_DIFFERENTIATION	88	0.302595	1.1051	0.327044	0.703998	1	5293	tags=31%, list=29%, signal=43%
GOBP_POSITIVE_REGULATION_OF_PROTEIN_LOCALIZATION_TO_MEMBRANE	127	0.264949	1.10484	0.316116	0.704076	1	4672	tags=32%, list=26%, signal=43%
GOBP_CELLULAR_RESPONSE_TO_ETHANOL	16	0.382632	1.10446	0.302772	0.704478	1	4232	tags=25%, list=23%, signal=33%
GOBP_POSITIVE_REGULATION_OF_NIK_NF_KAPPAB_SIGNALING	67	0.295493	1.10438	0.268585	0.704084	1	1854	tags=18%, list=10%, signal=20%
GOBP_OSSIFICATION	395	0.257258	1.1042	0.269231	0.703989	1	4093	tags=27%, list=23%, signal=34%
GOBP_REGULATION_OF_LEUKOCYTE_CHEMOTAXIS	111	0.314515	1.10388	0.334802	0.704235	1	2518	tags=21%, list=14%, signal=24%
GOBP_INTESTINAL_EPITHELIAL_CELL_DIFFERENTIATION	22	0.369816	1.10375	0.338028	0.703958	1	939	tags=14%, list=5%, signal=14%
GOBP_ACTIVATION_OF_IMMUNE_RESPONSE	438	0.302435	1.10368	0.328947	0.703534	1	3439	tags=24%, list=19%, signal=29%
GOBP_MITOCHONDRIAL_FUSION	28	0.326597	1.10352	0.336735	0.70329	1	4032	tags=32%, list=22%, signal=41%
GOBP_NEPHRON_EPITHELIUM_DEVELOPMENT	106	0.332174	1.10291	0.32538	0.704319	1	4353	tags=37%, list=24%, signal=48%
GOBP_PLASMA_MEMBRANE_ORGANIZATION	113	0.312086	1.10283	0.362661	0.703863	1	3216	tags=24%, list=18%, signal=29%
GOBP_GANGLIOSIDE_METABOLIC_PROCESS	25	0.365148	1.10234	0.345992	0.704609	1	2039	tags=32%, list=11%, signal=36%
GOBP_NOTCH_SIGNALING_PATHWAY	182	0.260999	1.10206	0.259825	0.704706	1	3143	tags=22%, list=17%, signal=26%
GOBP_POSITIVE_REGULATION_OF_NEURON_PROJECTION_DEVELOPMENT	151	0.312854	1.10144	0.353306	0.705829	1	4792	tags=36%, list=27%, signal=49%
GOBP_ARACHIDONIC_ACID_METABOLIC_PROCESS	50	0.298193	1.10143	0.287846	0.705212	1	3670	tags=36%, list=20%, signal=45%
GOBP_RESPONSE_TO_ALKALOID	98	0.268784	1.10142	0.259912	0.704607	1	2398	tags=21%, list=13%, signal=25%
GOBP_COPII_COATED_VESICLE_CARGO_LOADING	15	0.37352	1.10137	0.356998	0.704133	1	3134	tags=27%, list=17%, signal=32%
GOBP_T_CELL_HOMEOSTASIS	36	0.371644	1.10099	0.329621	0.704565	1	2252	tags=25%, list=12%, signal=29%
GOBP_MITOCHONDRIAL_CALCIUM_ION_TRANSMEMBRANE_TRANSPORT	25	0.360008	1.10087	0.366803	0.704194	1	5232	tags=40%, list=29%, signal=56%
GOBP_EMBRYONIC_ORGAN_MORPHOGENESIS	276	0.287397	1.10044	0.279343	0.704776	1	3035	tags=24%, list=17%, signal=28%
GOBP_LEUKOTRIENE_METABOLIC_PROCESS	29	0.364754	1.10029	0.355649	0.704537	1	3266	tags=38%, list=18%, signal=46%
GOBP_G_PROTEIN_COUPLED_RECEPTOR_SIGNALING_PATHWAY_COUPLED_TO_CYCLIC_NUCLEOTIDE_SECOND_MESSENGER	62	0.36423	1.10014	0.350211	0.704286	1	3857	tags=32%, list=21%, signal=41%
GOBP_POSITIVE_REGULATION_OF_LEUKOCYTE_ADHESION_TO_VASCULAR_ENDOTHELIAL_CELL	21	0.417186	1.09979	0.346154	0.704541	1	5426	tags=52%, list=30%, signal=75%
GOBP_PROTEIN_N_LINKED_GLYCOSYLATION	72	0.335358	1.09954	0.382479	0.704644	1	3434	tags=32%, list=19%, signal=39%
GOBP_MYOTUBE_DIFFERENTIATION	108	0.321317	1.09951	0.310044	0.704074	1	3142	tags=25%, list=17%, signal=30%
GOBP_DENDRITIC_CELL_MIGRATION	29	0.425886	1.09919	0.356108	0.704302	1	6034	tags=59%, list=33%, signal=88%
GOBP_NEGATIVE_REGULATION_OF_RESPONSE_TO_REACTIVE_OXYGEN_SPECIES	20	0.415359	1.09902	0.310044	0.704177	1	2617	tags=20%, list=15%, signal=23%
GOBP_LAMELLIPODIUM_ASSEMBLY	72	0.283915	1.09894	0.318376	0.703774	1	3490	tags=26%, list=19%, signal=33%
GOBP_REGULATION_OF_T_CELL_MIGRATION	41	0.348383	1.09852	0.353945	0.704311	1	2328	tags=22%, list=13%, signal=25%
GOBP_REGULATION_OF_MUSCLE_CELL_DIFFERENTIATION	154	0.290105	1.09792	0.318565	0.705307	1	3213	tags=20%, list=18%, signal=24%
GOBP_NEURON_CELL_CELL_ADHESION	15	0.536124	1.09768	0.391213	0.70527	1	2716	tags=53%, list=15%, signal=63%
GOBP_REGULATION_OF_INFLAMMATORY_RESPONSE	347	0.276008	1.09767	0.292683	0.704686	1	2890	tags=23%, list=16%, signal=27%
GOBP_REGULATION_OF_PLATELET_DERIVED_GROWTH_FACTOR_RECEPTOR_SIGNALING_PATHWAY	23	0.395465	1.09766	0.354626	0.704082	1	3572	tags=35%, list=20%, signal=43%
GOBP_SKELETAL_SYSTEM_MORPHOGENESIS	210	0.284576	1.09685	0.31448	0.705588	1	3097	tags=24%, list=17%, signal=28%
GOBP_REGULATION_OF_PLATELET_ACTIVATION	34	0.353384	1.09685	0.362981	0.70497	1	3359	tags=38%, list=19%, signal=47%
GOBP_SKELETAL_SYSTEM_DEVELOPMENT	478	0.269298	1.09625	0.322799	0.705841	1	3649	tags=26%, list=20%, signal=31%
GOBP_REGULATION_OF_POSTSYNAPTIC_MEMBRANE_NEUROTRANSMITTER_RECEPTOR_LEVELS	59	0.367988	1.09597	0.379798	0.705964	1	4639	tags=37%, list=26%, signal=50%
GOBP_POSITIVE_REGULATION_OF_CELL_JUNCTION_ASSEMBLY	95	0.334388	1.09578	0.334773	0.705822	1	2777	tags=27%, list=15%, signal=32%
GOBP_CELL_CHEMOTAXIS	278	0.292796	1.09542	0.310044	0.706143	1	2652	tags=21%, list=15%, signal=24%
GOBP_REGULATION_OF_ERBB_SIGNALING_PATHWAY	94	0.267876	1.09537	0.320796	0.705651	1	2606	tags=20%, list=14%, signal=24%
GOBP_ADAPTIVE_IMMUNE_RESPONSE_BASED_ON_SOMATIC_RECOMBINATION_OF_IMMUNE_RECEPTORS_BUILT_FROM_IMMUNOGLOBULIN_SUPERFAMILY_DOMAINS	263	0.321636	1.09478	0.341719	0.706611	1	3099	tags=25%, list=17%, signal=29%
GOBP_ENSHEATHMENT_OF_NEURONS	126	0.28924	1.09424	0.331887	0.707447	1	3234	tags=27%, list=18%, signal=33%
GOBP_PHOSPHOLIPID_BIOSYNTHETIC_PROCESS	267	0.237842	1.09401	0.297645	0.707429	1	3092	tags=21%, list=17%, signal=25%
GOBP_IMPORT_ACROSS_PLASMA_MEMBRANE	159	0.317513	1.09381	0.336303	0.707313	1	3818	tags=39%, list=21%, signal=49%
GOBP_REGULATION_OF_ALPHA_BETA_T_CELL_ACTIVATION	95	0.336218	1.09363	0.366446	0.707176	1	3220	tags=28%, list=18%, signal=34%
GOBP_PROTEIN_LOCALIZATION_TO_POSTSYNAPSE	44	0.387001	1.09348	0.414	0.706971	1	6132	tags=52%, list=34%, signal=79%
GOBP_ESTABLISHMENT_OF_EPITHELIAL_CELL_APICAL_BASAL_POLARITY	15	0.4003	1.09323	0.332024	0.707006	1	3393	tags=33%, list=19%, signal=41%
GOBP_CELL_CELL_SIGNALING_INVOLVED_IN_CARDIAC_CONDUCTION	33	0.434317	1.09268	0.385776	0.70775	1	4975	tags=55%, list=28%, signal=75%
GOBP_NEGATIVE_REGULATION_OF_EPITHELIAL_CELL_PROLIFERATION	154	0.262471	1.0921	0.29108	0.708709	1	3561	tags=21%, list=20%, signal=26%
GOBP_NEURON_PROJECTION_ARBORIZATION	25	0.432478	1.09201	0.3875	0.708291	1	4105	tags=52%, list=23%, signal=67%
GOBP_NEGATIVE_REGULATION_OF_PROTEIN_CATABOLIC_PROCESS	118	0.258562	1.09156	0.322799	0.708874	1	3380	tags=20%, list=19%, signal=25%
GOBP_NEGATIVE_REGULATION_OF_COAGULATION	52	0.328956	1.09113	0.331849	0.709362	1	1751	tags=21%, list=10%, signal=23%
GOBP_DETECTION_OF_OTHER_ORGANISM	19	0.3927	1.09099	0.311828	0.709136	1	3509	tags=32%, list=19%, signal=39%
GOBP_ALPHA_BETA_T_CELL_DIFFERENTIATION	106	0.316881	1.09099	0.331897	0.708523	1	3595	tags=29%, list=20%, signal=36%
GOBP_REGULATION_OF_TRANSMEMBRANE_RECEPTOR_PROTEIN_SERINE_THREONINE_KINASE_SIGNALING_PATHWAY	247	0.275029	1.09038	0.311441	0.709608	1	3411	tags=23%, list=19%, signal=28%
GOBP_PROTEIN_REFOLDING	21	0.422654	1.09034	0.37594	0.709117	1	4488	tags=48%, list=25%, signal=63%
GOBP_SEROTONIN_RECEPTOR_SIGNALING_PATHWAY	31	0.413432	1.08951	0.365145	0.710679	1	3833	tags=26%, list=21%, signal=33%
GOBP_REGULATION_OF_POSTSYNAPTIC_NEUROTRANSMITTER_RECEPTOR_ACTIVITY	16	0.446633	1.08927	0.365854	0.710767	1	4503	tags=44%, list=25%, signal=58%
GOBP_NEGATIVE_REGULATION_OF_TUMOR_NECROSIS_FACTOR_MEDIATED_SIGNALING_PATHWAY	17	0.367802	1.08913	0.334755	0.710527	1	2554	tags=35%, list=14%, signal=41%
GOBP_POSITIVE_REGULATION_OF_TRANSMEMBRANE_RECEPTOR_PROTEIN_SERINE_THREONINE_KINASE_SIGNALING_PATHWAY	106	0.293919	1.08905	0.313152	0.710119	1	3411	tags=25%, list=19%, signal=31%
GOBP_MUSCLE_CELL_FATE_COMMITMENT	17	0.40565	1.08889	0.336016	0.709899	1	2535	tags=24%, list=14%, signal=27%
GOBP_NEUROMUSCULAR_PROCESS	89	0.312465	1.08853	0.36383	0.710158	1	4663	tags=33%, list=26%, signal=44%
GOBP_NEGATIVE_REGULATION_OF_CELL_ACTIVATION	190	0.308708	1.08837	0.334071	0.70996	1	2911	tags=25%, list=16%, signal=30%
GOBP_CELL_GROWTH	461	0.248623	1.08744	0.296943	0.711707	1	4930	tags=33%, list=27%, signal=45%
GOBP_POSITIVE_REGULATION_OF_NOTCH_SIGNALING_PATHWAY	54	0.287726	1.0873	0.298419	0.711449	1	3143	tags=22%, list=17%, signal=27%
GOBP_REGULATION_OF_RESPIRATORY_BURST	15	0.406288	1.08715	0.354565	0.711266	1	1724	tags=27%, list=10%, signal=29%
GOBP_NEUROMUSCULAR_SYNAPTIC_TRANSMISSION	24	0.444184	1.08694	0.369565	0.711137	1	2643	tags=38%, list=15%, signal=44%
GOBP_BRANCHING_INVOLVED_IN_BLOOD_VESSEL_MORPHOGENESIS	33	0.36563	1.08687	0.341772	0.710674	1	3360	tags=27%, list=19%, signal=33%
GOBP_REGULATION_OF_CELL_CYCLE_ARREST	107	0.245165	1.08629	0.274029	0.711596	1	3045	tags=19%, list=17%, signal=22%
GOBP_NUCLEOTIDE_TRANSPORT	28	0.358007	1.08629	0.378132	0.710983	1	2641	tags=29%, list=15%, signal=33%
GOBP_NEGATIVE_REGULATION_OF_DNA_BIOSYNTHETIC_PROCESS	39	0.271827	1.08623	0.342569	0.710507	1	1093	tags=13%, list=6%, signal=14%
GOBP_PLACENTA_DEVELOPMENT	135	0.274166	1.08598	0.315217	0.710529	1	3601	tags=27%, list=20%, signal=33%
GOBP_REGULATION_OF_GTPASE_ACTIVITY	445	0.272964	1.08578	0.339785	0.710424	1	2730	tags=21%, list=15%, signal=24%
GOBP_REGULATION_OF_AMINO_ACID_TRANSPORT	31	0.422599	1.08562	0.354379	0.710245	1	5023	tags=55%, list=28%, signal=76%
GOBP_NEGATIVE_REGULATION_OF_CELL_PROJECTION_ORGANIZATION	176	0.293004	1.08557	0.355556	0.709777	1	3747	tags=30%, list=21%, signal=38%
GOBP_REGULATION_OF_POTASSIUM_ION_TRANSMEMBRANE_TRANSPORTER_ACTIVITY	60	0.317765	1.08549	0.357616	0.709376	1	3357	tags=33%, list=19%, signal=41%
GOBP_POSITIVE_REGULATION_OF_CHEMOTAXIS	133	0.295531	1.08543	0.334764	0.708936	1	5088	tags=38%, list=28%, signal=53%
GOBP_LOCALIZATION_WITHIN_MEMBRANE	75	0.326258	1.08534	0.356701	0.708535	1	6182	tags=47%, list=34%, signal=71%
GOBP_NEGATIVE_REGULATION_OF_CELLULAR_AMIDE_METABOLIC_PROCESS	219	0.210661	1.08527	0.222222	0.70806	1	1913	tags=9%, list=11%, signal=10%
GOBP_POSITIVE_REGULATION_OF_GLIAL_CELL_DIFFERENTIATION	42	0.324275	1.08526	0.336283	0.707495	1	2443	tags=21%, list=14%, signal=25%
GOBP_CELL_CYCLE_G1_S_PHASE_TRANSITION	282	0.22985	1.08522	0.277778	0.706997	1	3498	tags=20%, list=19%, signal=24%
GOBP_ZINC_ION_HOMEOSTASIS	31	0.350834	1.08512	0.325052	0.706702	1	3219	tags=32%, list=18%, signal=39%
GOBP_POSITIVE_REGULATION_OF_CELL_CYCLE_G2_M_PHASE_TRANSITION	29	0.339726	1.08508	0.357708	0.706193	1	2794	tags=24%, list=15%, signal=29%
GOBP_REGULATION_OF_HEART_RATE_BY_CARDIAC_CONDUCTION	38	0.387717	1.08481	0.36646	0.706269	1	2485	tags=34%, list=14%, signal=40%
GOBP_NEGATIVE_REGULATION_OF_CD4_POSITIVE_ALPHA_BETA_T_CELL_DIFFERENTIATION	22	0.360392	1.08333	0.335443	0.709611	1	6187	tags=50%, list=34%, signal=76%
GOBP_NEGATIVE_REGULATION_OF_GROWTH	236	0.254406	1.08309	0.300439	0.709618	1	2993	tags=23%, list=17%, signal=27%
GOBP_DEVELOPMENTAL_CELL_GROWTH	220	0.312871	1.08307	0.372247	0.709075	1	3386	tags=27%, list=19%, signal=33%
GOBP_NEURON_APOPTOTIC_PROCESS	226	0.249879	1.08297	0.299781	0.708735	1	3213	tags=24%, list=18%, signal=29%
GOBP_NEGATIVE_REGULATION_OF_CATABOLIC_PROCESS	299	0.217973	1.08255	0.283871	0.70926	1	3001	tags=18%, list=17%, signal=21%
GOBP_NEGATIVE_REGULATION_OF_PROTEIN_LOCALIZATION_TO_MEMBRANE	29	0.289367	1.08241	0.336117	0.709037	1	4787	tags=28%, list=27%, signal=37%
GOBP_RESPONSE_TO_LITHIUM_ION	20	0.37327	1.08229	0.356701	0.708736	1	3417	tags=40%, list=19%, signal=49%
GOBP_RECEPTOR_LOCALIZATION_TO_SYNAPSE	53	0.374759	1.08193	0.425926	0.709084	1	4578	tags=40%, list=25%, signal=53%
GOBP_MUSCLE_CONTRACTION	342	0.311739	1.0819	0.386463	0.708564	1	3745	tags=31%, list=21%, signal=38%
GOBP_MAMMARY_GLAND_DEVELOPMENT	129	0.267643	1.08064	0.299389	0.711419	1	5536	tags=37%, list=31%, signal=53%
GOBP_POSITIVE_REGULATION_OF_CELL_CYCLE	377	0.226599	1.08055	0.329897	0.711055	1	3045	tags=18%, list=17%, signal=21%
GOBP_FATTY_ACID_CATABOLIC_PROCESS	105	0.313371	1.08047	0.373418	0.710701	1	2653	tags=22%, list=15%, signal=26%
GOBP_INTERLEUKIN_17_PRODUCTION	43	0.412809	1.08018	0.369658	0.710826	1	2866	tags=21%, list=16%, signal=25%
GOBP_REGULATION_OF_SUPEROXIDE_METABOLIC_PROCESS	29	0.368444	1.07966	0.381466	0.711673	1	5323	tags=48%, list=30%, signal=68%
GOBP_ESTROGEN_METABOLIC_PROCESS	29	0.378346	1.07915	0.360179	0.712496	1	3526	tags=31%, list=20%, signal=39%
GOBP_POSITIVE_REGULATION_OF_CELL_ACTIVATION	337	0.302296	1.07905	0.358696	0.712151	1	3691	tags=26%, list=20%, signal=33%
GOBP_POSITIVE_REGULATION_OF_MYELINATION	17	0.408367	1.07904	0.307692	0.711582	1	3234	tags=47%, list=18%, signal=57%
GOBP_CRANIAL_NERVE_DEVELOPMENT	44	0.339867	1.07839	0.332627	0.712709	1	4662	tags=36%, list=26%, signal=49%
GOBP_ACTIVATION_OF_PROTEIN_KINASE_ACTIVITY	320	0.25874	1.07788	0.332589	0.713393	1	3633	tags=25%, list=20%, signal=31%
GOBP_STEROL_BIOSYNTHETIC_PROCESS	77	0.302679	1.07778	0.336226	0.713057	1	2673	tags=23%, list=15%, signal=27%
GOBP_POSITIVE_REGULATION_OF_CELL_MORPHOGENESIS_INVOLVED_IN_DIFFERENTIATION	77	0.302647	1.07761	0.341991	0.712931	1	4404	tags=32%, list=24%, signal=43%
GOBP_REGULATION_OF_T_CELL_ACTIVATION	308	0.297186	1.07706	0.356989	0.713663	1	3706	tags=27%, list=21%, signal=33%
GOBP_DEVELOPMENTAL_MATURATION	260	0.260086	1.07697	0.340471	0.713293	1	2896	tags=23%, list=16%, signal=28%
GOBP_REGULATION_OF_MEMBRANE_DEPOLARIZATION	43	0.309641	1.0769	0.331933	0.712882	1	2528	tags=28%, list=14%, signal=32%
GOBP_T_CELL_PROLIFERATION	179	0.304315	1.07665	0.357298	0.712924	1	2587	tags=22%, list=14%, signal=25%
GOBP_CARTILAGE_DEVELOPMENT	183	0.294911	1.07648	0.358369	0.712747	1	3649	tags=30%, list=20%, signal=37%
GOBP_NEUROTROPHIN_SIGNALING_PATHWAY	38	0.330847	1.07631	0.364211	0.712673	1	2309	tags=24%, list=13%, signal=27%
GOBP_VISUAL_BEHAVIOR	47	0.318349	1.07617	0.345756	0.7125	1	3672	tags=28%, list=20%, signal=35%
GOBP_VASODILATION	35	0.350064	1.07588	0.402174	0.712719	1	4637	tags=46%, list=26%, signal=61%
GOBP_REGULATION_OF_FILOPODIUM_ASSEMBLY	45	0.316837	1.07581	0.353448	0.712272	1	2955	tags=29%, list=16%, signal=34%
GOBP_LUNG_EPITHELIUM_DEVELOPMENT	34	0.340681	1.07578	0.306554	0.711775	1	561	tags=12%, list=3%, signal=12%
GOBP_NON_CANONICAL_WNT_SIGNALING_PATHWAY	152	0.249413	1.07573	0.292632	0.711329	1	5646	tags=40%, list=31%, signal=58%
GOBP_STEROID_HORMONE_SECRETION	20	0.403495	1.07564	0.351464	0.710977	1	4139	tags=40%, list=23%, signal=52%
GOBP_CELL_DIFFERENTIATION_IN_HINDBRAIN	20	0.431987	1.07541	0.380368	0.710983	1	3649	tags=40%, list=20%, signal=50%
GOBP_VASCULAR_ASSOCIATED_SMOOTH_MUSCLE_CELL_APOPTOTIC_PROCESS	15	0.407636	1.07528	0.356482	0.710772	1	543	tags=13%, list=3%, signal=14%
GOBP_NEGATIVE_REGULATION_OF_ANION_TRANSMEMBRANE_TRANSPORT	35	0.3491	1.07472	0.35124	0.711732	1	4767	tags=37%, list=26%, signal=50%
GOBP_RESPONSE_TO_TOXIC_SUBSTANCE	217	0.295779	1.07456	0.370614	0.711567	1	2498	tags=20%, list=14%, signal=23%
GOBP_POSITIVE_REGULATION_OF_VASCULAR_ASSOCIATED_SMOOTH_MUSCLE_CELL_PROLIFERATION	46	0.296566	1.0744	0.331126	0.711423	1	2660	tags=20%, list=15%, signal=23%
GOBP_PROSTATE_GLAND_DEVELOPMENT	41	0.297138	1.07428	0.37365	0.711215	1	575	tags=15%, list=3%, signal=15%
GOBP_REGULATION_OF_RECEPTOR_INTERNALIZATION	53	0.307797	1.07409	0.352814	0.711085	1	3220	tags=23%, list=18%, signal=27%
GOBP_TELENCEPHALON_DEVELOPMENT	224	0.282228	1.07397	0.369565	0.710803	1	2957	tags=24%, list=16%, signal=28%
GOBP_REGULATION_OF_IMMUNE_EFFECTOR_PROCESS	386	0.290501	1.07366	0.317181	0.711028	1	3465	tags=25%, list=19%, signal=30%
GOBP_REGULATION_OF_ADAPTIVE_IMMUNE_RESPONSE	157	0.302611	1.07365	0.35141	0.710445	1	2061	tags=18%, list=11%, signal=21%
GOBP_ETHER_METABOLIC_PROCESS	25	0.358961	1.07333	0.383795	0.710705	1	2642	tags=32%, list=15%, signal=37%
GOBP_SENSORY_PERCEPTION_OF_TASTE	51	0.347155	1.07314	0.370902	0.710619	1	3366	tags=27%, list=19%, signal=34%
GOBP_RESPONSE_TO_FATTY_ACID	58	0.287246	1.07313	0.321267	0.710066	1	2554	tags=26%, list=14%, signal=30%
GOBP_REGULATION_OF_PROTEIN_LOCALIZATION_TO_CELL_SURFACE	38	0.322413	1.07308	0.376682	0.709663	1	5250	tags=39%, list=29%, signal=56%
GOBP_NEGATIVE_REGULATION_OF_EXTRINSIC_APOPTOTIC_SIGNALING_PATHWAY	101	0.259603	1.0729	0.330435	0.70953	1	4079	tags=27%, list=23%, signal=34%
GOBP_RECEPTOR_SIGNALING_PATHWAY_VIA_STAT	163	0.250942	1.07265	0.331096	0.709577	1	3622	tags=20%, list=20%, signal=25%
GOBP_MODULATION_BY_SYMBIONT_OF_HOST_CELLULAR_PROCESS	23	0.305838	1.07255	0.35497	0.709227	1	6176	tags=52%, list=34%, signal=79%
GOBP_POSITIVE_REGULATION_OF_TRANSMEMBRANE_TRANSPORT	204	0.283396	1.07239	0.352818	0.709048	1	3216	tags=25%, list=18%, signal=31%
GOBP_ASTROCYTE_DIFFERENTIATION	71	0.312925	1.07232	0.326437	0.708648	1	4067	tags=28%, list=23%, signal=36%
GOBP_POSITIVE_REGULATION_OF_ESTABLISHMENT_OF_PROTEIN_LOCALIZATION	325	0.215441	1.07232	0.284424	0.708092	1	4715	tags=28%, list=26%, signal=37%
GOBP_PROTEIN_AUTOPROCESSING	24	0.342704	1.07196	0.370937	0.708475	1	3090	tags=29%, list=17%, signal=35%
GOBP_RESPONSE_TO_PROSTAGLANDIN	28	0.308745	1.07134	0.343035	0.709387	1	3328	tags=29%, list=18%, signal=35%
GOBP_I_KAPPAB_KINASE_NF_KAPPAB_SIGNALING	269	0.227815	1.07104	0.303493	0.709556	1	2903	tags=18%, list=16%, signal=21%
GOBP_DETECTION_OF_EXTERNAL_BIOTIC_STIMULUS	24	0.374206	1.07066	0.364629	0.709983	1	3900	tags=33%, list=22%, signal=42%
GOBP_HORMONE_METABOLIC_PROCESS	200	0.273711	1.07057	0.347032	0.70964	1	2196	tags=21%, list=12%, signal=24%
GOBP_REGULATION_OF_SYSTEMIC_ARTERIAL_BLOOD_PRESSURE	87	0.286978	1.07022	0.382418	0.709922	1	2617	tags=26%, list=15%, signal=31%
GOBP_PHENOL_CONTAINING_COMPOUND_BIOSYNTHETIC_PROCESS	43	0.346626	1.06984	0.312896	0.710336	1	3863	tags=42%, list=21%, signal=53%
GOBP_RECEPTOR_MEDIATED_ENDOCYTOSIS	273	0.267591	1.06965	0.353201	0.710204	1	4644	tags=34%, list=26%, signal=45%
GOBP_T_CELL_ACTIVATION	446	0.285973	1.06929	0.356674	0.710578	1	3711	tags=27%, list=21%, signal=33%
GOBP_REGULATION_OF_BONE_REMODELING	51	0.314655	1.06898	0.355828	0.710839	1	4892	tags=43%, list=27%, signal=59%
GOBP_POSITIVE_REGULATION_OF_INFLAMMATORY_RESPONSE	128	0.299769	1.06856	0.307522	0.711416	1	2866	tags=25%, list=16%, signal=30%
GOBP_REGULATION_OF_DIGESTIVE_SYSTEM_PROCESS	38	0.338112	1.06822	0.393665	0.711747	1	2535	tags=34%, list=14%, signal=40%
GOBP_POSITIVE_REGULATION_OF_ALPHA_BETA_T_CELL_DIFFERENTIATION	48	0.332415	1.06775	0.373984	0.712388	1	1814	tags=19%, list=10%, signal=21%
GOBP_POSITIVE_REGULATION_OF_ORGAN_GROWTH	51	0.308082	1.06729	0.360656	0.712948	1	2931	tags=24%, list=16%, signal=28%
GOBP_NEPHRON_DEVELOPMENT	138	0.308759	1.06715	0.368996	0.712721	1	4353	tags=34%, list=24%, signal=45%
GOBP_NEGATIVE_REGULATION_OF_INNATE_IMMUNE_RESPONSE	59	0.304544	1.06669	0.367391	0.71334	1	2724	tags=22%, list=15%, signal=26%
GOBP_NEGATIVE_REGULATION_OF_INFLAMMATORY_RESPONSE	151	0.286633	1.06661	0.328859	0.712967	1	4110	tags=30%, list=23%, signal=38%
GOBP_REGULATION_OF_LYMPHOCYTE_ACTIVATION	430	0.294216	1.06645	0.380645	0.712769	1	3740	tags=26%, list=21%, signal=32%
GOBP_GLAND_DEVELOPMENT	410	0.237038	1.06643	0.312227	0.712275	1	2955	tags=20%, list=16%, signal=23%
GOBP_POSITIVE_REGULATION_OF_PROTEIN_SERINE_THREONINE_KINASE_ACTIVITY	304	0.249992	1.06618	0.332623	0.712353	1	2980	tags=21%, list=17%, signal=25%
GOBP_PURINE_NUCLEOSIDE_METABOLIC_PROCESS	56	0.304558	1.06539	0.364807	0.713781	1	2003	tags=21%, list=11%, signal=24%
GOBP_PROTEIN_COMPLEX_OLIGOMERIZATION	225	0.241675	1.06536	0.334842	0.713291	1	4098	tags=28%, list=23%, signal=35%
GOBP_RESPONSE_TO_NUTRIENT	164	0.254219	1.06521	0.278802	0.713122	1	2634	tags=23%, list=15%, signal=26%
GOBP_POSITIVE_REGULATION_OF_LIPID_METABOLIC_PROCESS	149	0.256755	1.0649	0.298077	0.713295	1	4390	tags=31%, list=24%, signal=40%
GOBP_CEREBRAL_CORTEX_RADIALLY_ORIENTED_CELL_MIGRATION	28	0.387638	1.06476	0.416842	0.713103	1	2388	tags=25%, list=13%, signal=29%
GOBP_RESPONSE_TO_INTERFERON_GAMMA	170	0.303788	1.06474	0.363239	0.712615	1	2403	tags=25%, list=13%, signal=28%
GOBP_DOPAMINE_RECEPTOR_SIGNALING_PATHWAY	38	0.361555	1.06473	0.408421	0.712067	1	3672	tags=39%, list=20%, signal=49%
GOBP_PEPTIDYL_PROLINE_MODIFICATION	52	0.342625	1.06466	0.405063	0.711707	1	5385	tags=46%, list=30%, signal=66%
GOBP_LOCOMOTORY_BEHAVIOR	160	0.313494	1.06337	0.407982	0.714446	1	2498	tags=24%, list=14%, signal=27%
GOBP_NEURON_PROJECTION_EXTENSION	162	0.310726	1.06323	0.390929	0.71428	1	3386	tags=30%, list=19%, signal=36%
GOBP_REGULATION_OF_SODIUM_ION_TRANSPORT	84	0.335837	1.06241	0.369748	0.715852	1	4734	tags=43%, list=26%, signal=58%
GOBP_ICOSANOID_METABOLIC_PROCESS	106	0.264723	1.06223	0.345652	0.715729	1	3689	tags=32%, list=20%, signal=40%
GOBP_HEART_PROCESS	284	0.303613	1.06222	0.373391	0.715181	1	3212	tags=29%, list=18%, signal=35%
GOBP_CYTOSKELETON_DEPENDENT_CYTOKINESIS	92	0.262678	1.06219	0.392	0.714699	1	3768	tags=24%, list=21%, signal=30%
GOBP_NEGATIVE_REGULATION_OF_LYMPHOCYTE_ACTIVATION	143	0.306915	1.06123	0.370213	0.716571	1	2587	tags=21%, list=14%, signal=24%
GOBP_NONRIBOSOMAL_PEPTIDE_BIOSYNTHETIC_PROCESS	18	0.404722	1.06076	0.399573	0.717217	1	2080	tags=33%, list=12%, signal=38%
GOBP_FC_EPSILON_RECEPTOR_SIGNALING_PATHWAY	123	0.303758	1.06037	0.404396	0.717612	1	5601	tags=38%, list=31%, signal=55%
GOBP_ANTIGEN_RECEPTOR_MEDIATED_SIGNALING_PATHWAY	245	0.325969	1.06025	0.387665	0.717342	1	5518	tags=40%, list=31%, signal=56%
GOBP_BETA_CATENIN_TCF_COMPLEX_ASSEMBLY	31	0.327803	1.0597	0.385246	0.718139	1	215	tags=10%, list=1%, signal=10%
GOBP_MUCOPOLYSACCHARIDE_METABOLIC_PROCESS	113	0.296394	1.05968	0.376299	0.71763	1	3831	tags=35%, list=21%, signal=45%
GOBP_REGULATION_OF_MICROTUBULE_POLYMERIZATION_OR_DEPOLYMERIZATION	81	0.313575	1.05968	0.409938	0.717068	1	3358	tags=30%, list=19%, signal=36%
GOBP_REGULATION_OF_CAMP_MEDIATED_SIGNALING	37	0.356245	1.05962	0.408389	0.716698	1	2658	tags=24%, list=15%, signal=28%
GOBP_REGULATION_OF_CELL_MATURATION	19	0.407709	1.0596	0.386412	0.716187	1	3904	tags=42%, list=22%, signal=54%
GOBP_REGULATION_OF_BODY_FLUID_LEVELS	475	0.235551	1.05939	0.317287	0.716216	1	3366	tags=22%, list=19%, signal=27%
GOBP_CYCLIC_NUCLEOTIDE_METABOLIC_PROCESS	40	0.388351	1.05924	0.401247	0.71601	1	5160	tags=50%, list=29%, signal=70%
GOBP_SPINAL_CORD_DEVELOPMENT	99	0.313113	1.05922	0.397436	0.715479	1	4093	tags=28%, list=23%, signal=36%
GOBP_HINDBRAIN_DEVELOPMENT	137	0.294112	1.05912	0.354348	0.715196	1	3169	tags=26%, list=18%, signal=31%
GOBP_MUSCLE_CELL_MIGRATION	99	0.30117	1.05907	0.36383	0.714765	1	3359	tags=21%, list=19%, signal=26%
GOBP_ENDOMEMBRANE_SYSTEM_ORGANIZATION	450	0.218994	1.05905	0.325103	0.714249	1	2559	tags=15%, list=14%, signal=17%
GOBP_REGULATION_OF_RELEASE_OF_SEQUESTERED_CALCIUM_ION_INTO_CYTOSOL	74	0.303026	1.05902	0.349666	0.713776	1	1751	tags=19%, list=10%, signal=21%
GOBP_POSITIVE_REGULATION_OF_BROWN_FAT_CELL_DIFFERENTIATION	16	0.426289	1.05868	0.372632	0.714084	1	3840	tags=31%, list=21%, signal=40%
GOBP_DETECTION_OF_LIGHT_STIMULUS_INVOLVED_IN_SENSORY_PERCEPTION	20	0.378877	1.05866	0.358566	0.713551	1	5871	tags=55%, list=33%, signal=81%
GOBP_MODULATION_OF_PROCESS_OF_OTHER_ORGANISM	115	0.252017	1.05838	0.336471	0.713661	1	4637	tags=34%, list=26%, signal=45%
GOBP_MEMBRANE_DOCKING	178	0.22707	1.0581	0.365269	0.713848	1	2560	tags=16%, list=14%, signal=19%
GOBP_CELL_JUNCTION_ASSEMBLY	418	0.299273	1.05759	0.397753	0.714618	1	2838	tags=24%, list=16%, signal=27%
GOBP_DENDRITIC_CELL_CHEMOTAXIS	24	0.444463	1.05737	0.384929	0.714643	1	6034	tags=63%, list=33%, signal=94%
GOBP_NEGATIVE_REGULATION_OF_CELL_CELL_ADHESION	180	0.268388	1.05736	0.342282	0.714125	1	2878	tags=23%, list=16%, signal=27%
GOBP_EMBRYONIC_CAMERA_TYPE_EYE_MORPHOGENESIS	24	0.406449	1.05724	0.388128	0.713891	1	1280	tags=21%, list=7%, signal=22%
GOBP_INTEGRATED_STRESS_RESPONSE_SIGNALING	26	0.38219	1.05715	0.414317	0.713577	1	854	tags=15%, list=5%, signal=16%
GOBP_NEGATIVE_REGULATION_OF_NEURON_APOPTOTIC_PROCESS	132	0.259656	1.05703	0.353741	0.713304	1	3492	tags=27%, list=19%, signal=33%
GOBP_SYNAPTIC_MEMBRANE_ADHESION	25	0.429632	1.05699	0.427938	0.712868	1	3984	tags=56%, list=22%, signal=72%
GOBP_FATTY_ACID_DERIVATIVE_METABOLIC_PROCESS	72	0.273315	1.05679	0.40257	0.712807	1	3578	tags=32%, list=20%, signal=40%
GOBP_POSITIVE_REGULATION_OF_CELL_ADHESION_MEDIATED_BY_INTEGRIN	21	0.372699	1.05648	0.398406	0.71305	1	5894	tags=48%, list=33%, signal=71%
GOBP_NEGATIVE_REGULATION_OF_SIGNAL_TRANSDUCTION_IN_ABSENCE_OF_LIGAND	31	0.320758	1.05647	0.367257	0.712521	1	2535	tags=23%, list=14%, signal=26%
GOBP_CORONARY_VASCULATURE_DEVELOPMENT	44	0.361836	1.05629	0.454	0.712445	1	4592	tags=34%, list=25%, signal=46%
GOBP_RESPONSE_TO_DOPAMINE	80	0.329309	1.05629	0.400424	0.711917	1	3833	tags=30%, list=21%, signal=38%
GOBP_HEPATICOBILIARY_SYSTEM_DEVELOPMENT	140	0.240751	1.05626	0.363445	0.711422	1	4093	tags=26%, list=23%, signal=34%
GOBP_ANTIBACTERIAL_HUMORAL_RESPONSE	43	0.347815	1.05619	0.370614	0.711086	1	2502	tags=19%, list=14%, signal=22%
GOBP_PIGMENT_BIOSYNTHETIC_PROCESS	57	0.294157	1.05616	0.392786	0.710605	1	3201	tags=28%, list=18%, signal=34%
GOBP_NEGATIVE_REGULATION_OF_VIRAL_PROCESS	79	0.279468	1.05539	0.352688	0.712037	1	2038	tags=19%, list=11%, signal=21%
GOBP_PRODUCTION_OF_MOLECULAR_MEDIATOR_INVOLVED_IN_INFLAMMATORY_RESPONSE	82	0.299763	1.05491	0.337691	0.712701	1	5033	tags=32%, list=28%, signal=44%
GOBP_BIOMINERALIZATION	156	0.257878	1.05457	0.353712	0.712995	1	2428	tags=21%, list=13%, signal=23%
GOBP_MYELIN_ASSEMBLY	19	0.369198	1.05417	0.365217	0.713395	1	3234	tags=37%, list=18%, signal=45%
GOBP_REGULATION_OF_NOTCH_SIGNALING_PATHWAY	104	0.264951	1.05402	0.32582	0.713209	1	3143	tags=21%, list=17%, signal=25%
GOBP_REGULATION_OF_CIRCADIAN_RHYTHM	115	0.245126	1.05399	0.358108	0.712732	1	3670	tags=28%, list=20%, signal=35%
GOBP_EXCRETION	60	0.289977	1.05316	0.409502	0.714254	1	2635	tags=25%, list=15%, signal=29%
GOBP_SENSORY_PERCEPTION_OF_MECHANICAL_STIMULUS	167	0.271739	1.0531	0.360731	0.713884	1	2497	tags=20%, list=14%, signal=23%
GOBP_SUBSTRATE_ADHESION_DEPENDENT_CELL_SPREADING	106	0.309585	1.05289	0.403805	0.71388	1	4404	tags=30%, list=24%, signal=40%
GOBP_REGULATION_OF_PHOSPHOLIPID_BIOSYNTHETIC_PROCESS	17	0.380438	1.05284	0.4	0.71347	1	4134	tags=53%, list=23%, signal=69%
GOBP_GLOMERULAR_MESANGIUM_DEVELOPMENT	16	0.422945	1.05275	0.413361	0.713117	1	1387	tags=25%, list=8%, signal=27%
GOBP_ENDOTHELIAL_CELL_PROLIFERATION	186	0.278227	1.05232	0.393617	0.713692	1	3158	tags=20%, list=18%, signal=25%
GOBP_FOREBRAIN_REGIONALIZATION	20	0.365871	1.05224	0.376278	0.713354	1	809	tags=15%, list=4%, signal=16%
GOBP_NEURON_PROJECTION_ORGANIZATION	89	0.304573	1.05193	0.421589	0.713557	1	4637	tags=35%, list=26%, signal=47%
GOBP_POSITIVE_REGULATION_OF_MONOOXYGENASE_ACTIVITY	32	0.296806	1.05145	0.373695	0.714232	1	4637	tags=34%, list=26%, signal=46%
GOBP_AXIS_ELONGATION	27	0.352962	1.05141	0.397408	0.713793	1	575	tags=15%, list=3%, signal=15%
GOBP_TYPE_2_IMMUNE_RESPONSE	35	0.35085	1.05133	0.405213	0.713456	1	3595	tags=37%, list=20%, signal=46%
GOBP_FATTY_ACID_TRANSMEMBRANE_TRANSPORT	50	0.352238	1.04984	0.392704	0.716827	1	5023	tags=48%, list=28%, signal=66%
GOBP_PROTEIN_INSERTION_INTO_ER_MEMBRANE	19	0.470536	1.04978	0.492099	0.716437	1	6172	tags=58%, list=34%, signal=88%
GOBP_PROTEIN_LOCALIZATION_TO_CHROMOSOME_CENTROMERIC_REGION	25	0.383984	1.04973	0.391051	0.715998	1	1851	tags=16%, list=10%, signal=18%
GOBP_REGULATION_OF_DNA_BINDING_TRANSCRIPTION_FACTOR_ACTIVITY	426	0.212596	1.04951	0.283372	0.715984	1	3961	tags=22%, list=22%, signal=28%
GOBP_ENDODERM_DEVELOPMENT	76	0.309008	1.04902	0.367841	0.716708	1	3705	tags=29%, list=21%, signal=36%
GOBP_RESPONSE_TO_MONOSACCHARIDE	194	0.248322	1.04883	0.343249	0.716593	1	2554	tags=20%, list=14%, signal=23%
GOBP_POSITIVE_REGULATION_OF_MUSCLE_HYPERTROPHY	37	0.30879	1.04871	0.386412	0.716352	1	2552	tags=19%, list=14%, signal=22%
GOBP_POSITIVE_REGULATION_OF_PEPTIDYL_SERINE_PHOSPHORYLATION	101	0.263322	1.04856	0.359202	0.716156	1	4844	tags=28%, list=27%, signal=38%
GOBP_POSITIVE_REGULATION_OF_BLOOD_CIRCULATION	40	0.396549	1.04845	0.390295	0.715869	1	3061	tags=35%, list=17%, signal=42%
GOBP_DEFENSE_RESPONSE_TO_VIRUS	234	0.231713	1.04744	0.344086	0.717934	1	2602	tags=19%, list=14%, signal=22%
GOBP_REGULATION_OF_NEURON_DIFFERENTIATION	187	0.290264	1.04698	0.365591	0.718567	1	3298	tags=22%, list=18%, signal=27%
GOBP_LENS_MORPHOGENESIS_IN_CAMERA_TYPE_EYE	19	0.385681	1.04681	0.421546	0.718424	1	561	tags=16%, list=3%, signal=16%
GOBP_PROTEIN_LOCALIZATION_TO_CELL_JUNCTION	109	0.30861	1.04633	0.394628	0.71909	1	5310	tags=40%, list=29%, signal=57%
GOBP_POSITIVE_REGULATION_OF_RHO_PROTEIN_SIGNAL_TRANSDUCTION	31	0.331567	1.04617	0.388128	0.718972	1	1172	tags=16%, list=6%, signal=17%
GOBP_MODULATION_OF_PROCESS_OF_OTHER_ORGANISM_INVOLVED_IN_SYMBIOTIC_INTERACTION	94	0.244867	1.04617	0.351695	0.718438	1	5232	tags=36%, list=29%, signal=51%
GOBP_REGULATION_OF_SISTER_CHROMATID_COHESION	22	0.339557	1.04603	0.399209	0.718259	1	7907	tags=55%, list=44%, signal=97%
GOBP_REGULATION_OF_ACTOMYOSIN_STRUCTURE_ORGANIZATION	97	0.288983	1.04602	0.385106	0.717735	1	4330	tags=32%, list=24%, signal=42%
GOBP_REGULATION_OF_LIPID_METABOLIC_PROCESS	394	0.243335	1.04602	0.385281	0.717217	1	3036	tags=22%, list=17%, signal=26%
GOBP_REGULATION_OF_INTRACELLULAR_TRANSPORT	345	0.219149	1.04588	0.366316	0.717004	1	4719	tags=29%, list=26%, signal=39%
GOBP_CELLULAR_RESPONSE_TO_CHEMICAL_STRESS	339	0.234591	1.04522	0.358491	0.718152	1	3366	tags=24%, list=19%, signal=29%
GOBP_SECONDARY_METABOLITE_BIOSYNTHETIC_PROCESS	23	0.379276	1.04502	0.408994	0.718107	1	3609	tags=43%, list=20%, signal=54%
GOBP_WOUND_HEALING_SPREADING_OF_EPIDERMAL_CELLS	19	0.395266	1.04469	0.427617	0.718432	1	4735	tags=37%, list=26%, signal=50%
GOBP_GLIOGENESIS	280	0.261492	1.04468	0.392461	0.717904	1	3234	tags=24%, list=18%, signal=28%
GOBP_CHEMICAL_SYNAPTIC_TRANSMISSION_POSTSYNAPTIC	103	0.323837	1.04461	0.427966	0.717567	1	4331	tags=36%, list=24%, signal=47%
GOBP_LEUKOCYTE_CELL_CELL_ADHESION	348	0.284945	1.04458	0.376596	0.717109	1	4335	tags=31%, list=24%, signal=40%
GOBP_FEMALE_MEIOTIC_NUCLEAR_DIVISION	26	0.353753	1.04439	0.401163	0.716995	1	6157	tags=50%, list=34%, signal=76%
GOBP_TRIGLYCERIDE_METABOLIC_PROCESS	102	0.2898	1.04409	0.365904	0.717206	1	2581	tags=23%, list=14%, signal=26%
GOBP_CAMERA_TYPE_EYE_MORPHOGENESIS	115	0.293383	1.04395	0.382979	0.717021	1	2927	tags=24%, list=16%, signal=29%
GOBP_REGULATION_OF_SODIUM_ION_TRANSMEMBRANE_TRANSPORTER_ACTIVITY	52	0.325851	1.04378	0.396624	0.71692	1	3352	tags=33%, list=19%, signal=40%
GOBP_POSITIVE_REGULATION_OF_INSULIN_SECRETION	71	0.280813	1.04372	0.378753	0.716519	1	4055	tags=31%, list=22%, signal=40%
GOBP_NEGATIVE_REGULATION_OF_TOLL_LIKE_RECEPTOR_SIGNALING_PATHWAY	41	0.325045	1.04346	0.406186	0.716643	1	3509	tags=27%, list=19%, signal=33%
GOBP_POSITIVE_REGULATION_OF_DNA_REPLICATION	36	0.316748	1.04256	0.362069	0.718436	1	2890	tags=22%, list=16%, signal=26%
GOBP_REGULATION_OF_ACTION_POTENTIAL	55	0.376336	1.04227	0.444444	0.718614	1	3366	tags=35%, list=19%, signal=42%
GOBP_POSITIVE_REGULATION_OF_CELL_DEVELOPMENT	289	0.2627	1.0422	0.407002	0.718264	1	2891	tags=22%, list=16%, signal=26%
GOBP_RESPONSE_TO_ACID_CHEMICAL	118	0.255084	1.04089	0.336134	0.720984	1	2326	tags=18%, list=13%, signal=20%
GOBP_POSITIVE_REGULATION_OF_LIPID_LOCALIZATION	110	0.282899	1.04077	0.391209	0.720702	1	4671	tags=40%, list=26%, signal=54%
GOBP_PROTEIN_IMPORT_INTO_MITOCHONDRIAL_MATRIX	19	0.545198	1.03951	0.501129	0.723339	1	6756	tags=79%, list=37%, signal=126%
GOBP_REPRODUCTIVE_SYSTEM_DEVELOPMENT	399	0.234426	1.03937	0.357942	0.723168	1	3439	tags=22%, list=19%, signal=27%
GOBP_REGULATION_OF_DENDRITE_EXTENSION	26	0.368115	1.03907	0.400411	0.723444	1	4682	tags=42%, list=26%, signal=57%
GOBP_COAGULATION	324	0.234514	1.03891	0.354545	0.723285	1	3595	tags=23%, list=20%, signal=29%
GOBP_TYPE_I_INTERFERON_PRODUCTION	125	0.245649	1.0388	0.38806	0.723052	1	4455	tags=30%, list=25%, signal=39%
GOBP_LIVER_MORPHOGENESIS	22	0.325833	1.03859	0.425101	0.723071	1	3941	tags=41%, list=22%, signal=52%
GOBP_CHONDROCYTE_DEVELOPMENT	28	0.320007	1.03857	0.39802	0.722587	1	2926	tags=29%, list=16%, signal=34%
GOBP_NEURON_PROJECTION_EXTENSION_INVOLVED_IN_NEURON_PROJECTION_GUIDANCE	37	0.361551	1.03856	0.417219	0.722073	1	3372	tags=38%, list=19%, signal=46%
GOBP_VIRAL_LIFE_CYCLE	329	0.220063	1.03829	0.37355	0.722186	1	4034	tags=24%, list=22%, signal=30%
GOBP_CELLULAR_GLUCOSE_HOMEOSTASIS	143	0.247741	1.0382	0.347032	0.721935	1	2501	tags=20%, list=14%, signal=23%
GOBP_POSITIVE_REGULATION_OF_TOLL_LIKE_RECEPTOR_SIGNALING_PATHWAY	26	0.327137	1.03793	0.43167	0.722041	1	3099	tags=38%, list=17%, signal=46%
GOBP_NEGATIVE_CHEMOTAXIS	46	0.364015	1.03772	0.417582	0.722096	1	2993	tags=35%, list=17%, signal=42%
GOBP_POSITIVE_REGULATION_OF_CELL_SUBSTRATE_ADHESION	120	0.286488	1.03762	0.410526	0.72184	1	3563	tags=28%, list=20%, signal=35%
GOBP_SEGMENTATION	93	0.297702	1.03745	0.376392	0.721711	1	3563	tags=26%, list=20%, signal=32%
GOBP_REGULATION_OF_PEPTIDYL_TYROSINE_PHOSPHORYLATION	256	0.244971	1.03698	0.38041	0.722354	1	3628	tags=24%, list=20%, signal=29%
GOBP_DETECTION_OF_BIOTIC_STIMULUS	36	0.319126	1.03687	0.390909	0.72209	1	1724	tags=17%, list=10%, signal=18%
GOBP_RESPONSE_TO_INTERFERON_BETA	29	0.444608	1.03676	0.447661	0.721825	1	3302	tags=41%, list=18%, signal=51%
GOBP_VESICLE_TARGETING	93	0.23748	1.03637	0.418219	0.722336	1	4074	tags=27%, list=23%, signal=35%
GOBP_REGULATION_OF_DENDRITE_DEVELOPMENT	96	0.319852	1.03625	0.413502	0.722108	1	4821	tags=35%, list=27%, signal=48%
GOBP_REGULATION_OF_LEUKOCYTE_MIGRATION	194	0.27442	1.03612	0.378556	0.721921	1	3223	tags=23%, list=18%, signal=28%
GOBP_SERINE_PHOSPHORYLATION_OF_STAT_PROTEIN	22	0.388091	1.03611	0.422222	0.721426	1	4574	tags=23%, list=25%, signal=30%
GOBP_LIPID_EXPORT_FROM_CELL	80	0.320816	1.0349	0.381443	0.72383	1	2009	tags=24%, list=11%, signal=27%
GOBP_ECTODERM_DEVELOPMENT	18	0.403036	1.03469	0.460446	0.723828	1	5338	tags=44%, list=30%, signal=63%
GOBP_POSITIVE_REGULATION_OF_ACTIN_CYTOSKELETON_REORGANIZATION	19	0.364131	1.03465	0.432712	0.723406	1	2714	tags=26%, list=15%, signal=31%
GOBP_NEGATIVE_REGULATION_OF_T_HELPER_CELL_DIFFERENTIATION	18	0.366695	1.03409	0.438178	0.724314	1	1266	tags=17%, list=7%, signal=18%
GOBP_NEGATIVE_REGULATION_OF_CELLULAR_PROTEIN_CATABOLIC_PROCESS	74	0.267089	1.03366	0.369892	0.724863	1	1192	tags=9%, list=7%, signal=10%
GOBP_CARDIAC_MUSCLE_TISSUE_DEVELOPMENT	204	0.283626	1.03359	0.416667	0.7245	1	3213	tags=22%, list=18%, signal=26%
GOBP_RESPONSE_TO_CARBOHYDRATE	219	0.239045	1.03327	0.384091	0.724752	1	2554	tags=19%, list=14%, signal=22%
GOBP_SOMITE_DEVELOPMENT	84	0.304166	1.03323	0.42887	0.724312	1	5773	tags=40%, list=32%, signal=59%
GOBP_ANATOMICAL_STRUCTURE_ARRANGEMENT	15	0.387355	1.03318	0.438445	0.723911	1	2400	tags=33%, list=13%, signal=38%
GOBP_POSITIVE_REGULATION_OF_ADAPTIVE_IMMUNE_RESPONSE	95	0.303412	1.03292	0.435518	0.723999	1	2061	tags=19%, list=11%, signal=21%
GOBP_MITOTIC_NUCLEAR_DIVISION	289	0.249709	1.03284	0.380762	0.72364	1	4790	tags=28%, list=27%, signal=38%
GOBP_INTERLEUKIN_2_PRODUCTION	59	0.335159	1.03282	0.42539	0.723161	1	5061	tags=41%, list=28%, signal=56%
GOBP_EMBRYONIC_CAMERA_TYPE_EYE_DEVELOPMENT	33	0.350213	1.03254	0.411364	0.723368	1	2927	tags=30%, list=16%, signal=36%
GOBP_REGULATION_OF_GLYCOPROTEIN_METABOLIC_PROCESS	58	0.287892	1.03244	0.440716	0.723123	1	2389	tags=16%, list=13%, signal=18%
GOBP_DE_NOVO_PROTEIN_FOLDING	39	0.336504	1.03244	0.388998	0.72261	1	3912	tags=33%, list=22%, signal=42%
GOBP_AMEBOIDAL_TYPE_CELL_MIGRATION	461	0.251177	1.0323	0.442553	0.722423	1	3110	tags=19%, list=17%, signal=22%
GOBP_LYMPHANGIOGENESIS	17	0.370078	1.03226	0.424686	0.722012	1	1566	tags=24%, list=9%, signal=26%
GOBP_CELLULAR_RESPONSE_TO_VIRUS	67	0.275819	1.03218	0.418259	0.721679	1	5781	tags=43%, list=32%, signal=63%
GOBP_MULTICELLULAR_ORGANISMAL_HOMEOSTASIS	500	0.235971	1.032	0.38326	0.721622	1	2616	tags=19%, list=15%, signal=22%
GOBP_NEGATIVE_REGULATION_OF_CELL_ADHESION	284	0.25771	1.03161	0.392777	0.72209	1	2878	tags=20%, list=16%, signal=24%
GOBP_LYMPH_NODE_DEVELOPMENT	17	0.37281	1.03101	0.374459	0.723014	1	1285	tags=24%, list=7%, signal=25%
GOBP_SPERMATID_NUCLEUS_DIFFERENTIATION	19	0.351667	1.03069	0.428571	0.723309	1	4208	tags=37%, list=23%, signal=48%
GOBP_REGULATION_OF_SODIUM_ION_TRANSMEMBRANE_TRANSPORT	62	0.312556	1.03062	0.406709	0.722936	1	3352	tags=31%, list=19%, signal=38%
GOBP_REGULATION_OF_PHOSPHOLIPID_METABOLIC_PROCESS	36	0.305945	1.02977	0.430876	0.724568	1	4312	tags=42%, list=24%, signal=55%
GOBP_NEGATIVE_REGULATION_OF_RESPONSE_TO_CYTOKINE_STIMULUS	72	0.280809	1.02968	0.40991	0.724304	1	2554	tags=21%, list=14%, signal=24%
GOBP_METHIONINE_METABOLIC_PROCESS	16	0.392961	1.02963	0.413333	0.72391	1	3679	tags=38%, list=20%, signal=47%
GOBP_POLARIZED_EPITHELIAL_CELL_DIFFERENTIATION	22	0.338475	1.029	0.419802	0.724837	1	1171	tags=18%, list=6%, signal=19%
GOBP_REGULATION_OF_PROTEIN_LOCALIZATION_TO_SYNAPSE	27	0.358879	1.02893	0.460888	0.724458	1	5198	tags=48%, list=29%, signal=68%
GOBP_PLATELET_AGGREGATION	61	0.30656	1.02873	0.387424	0.724441	1	3359	tags=28%, list=19%, signal=34%
GOBP_REGULATION_OF_ANIMAL_ORGAN_MORPHOGENESIS	176	0.238242	1.0285	0.398773	0.724517	1	5518	tags=41%, list=31%, signal=58%
GOBP_POSITIVE_REGULATION_OF_GTPASE_ACTIVITY	371	0.267258	1.02833	0.419624	0.724405	1	2830	tags=21%, list=16%, signal=24%
GOBP_APOPTOTIC_PROCESS_INVOLVED_IN_MORPHOGENESIS	23	0.344703	1.02767	0.434125	0.725472	1	1949	tags=17%, list=11%, signal=19%
GOBP_POSITIVE_REGULATION_OF_CARDIAC_MUSCLE_CELL_PROLIFERATION	27	0.348892	1.02738	0.411638	0.725656	1	2698	tags=22%, list=15%, signal=26%
GOBP_RECEPTOR_CLUSTERING	52	0.306688	1.02722	0.413793	0.725507	1	3963	tags=31%, list=22%, signal=39%
GOBP_REGULATION_OF_TUMOR_NECROSIS_FACTOR_MEDIATED_SIGNALING_PATHWAY	56	0.269076	1.02711	0.368421	0.725292	1	2554	tags=23%, list=14%, signal=27%
GOBP_REGULATION_OF_MICROTUBULE_POLYMERIZATION	50	0.291703	1.02686	0.414487	0.725407	1	2528	tags=24%, list=14%, signal=28%
GOBP_PHENOL_CONTAINING_COMPOUND_METABOLIC_PROCESS	103	0.269693	1.02656	0.397059	0.72555	1	3707	tags=34%, list=21%, signal=43%
GOBP_REGULATION_OF_CELLULAR_COMPONENT_SIZE	364	0.246724	1.02653	0.422319	0.725141	1	3372	tags=23%, list=19%, signal=28%
GOBP_HOMOTYPIC_CELL_CELL_ADHESION	81	0.290149	1.0263	0.41189	0.72519	1	2875	tags=26%, list=16%, signal=31%
GOBP_INTERFERON_BETA_PRODUCTION	51	0.262081	1.02605	0.43469	0.725294	1	2753	tags=20%, list=15%, signal=23%
GOBP_REGULATION_OF_PEPTIDYL_SERINE_PHOSPHORYLATION	136	0.241776	1.02591	0.381696	0.725127	1	936	tags=10%, list=5%, signal=10%
GOBP_DNA_METHYLATION_INVOLVED_IN_GAMETE_GENERATION	19	0.389399	1.02443	0.42823	0.728241	1	3344	tags=32%, list=19%, signal=39%
GOBP_ORGANIC_HYDROXY_COMPOUND_BIOSYNTHETIC_PROCESS	247	0.240785	1.0242	0.442922	0.728284	1	3089	tags=24%, list=17%, signal=29%
GOBP_ACTIVATION_OF_CYSTEINE_TYPE_ENDOPEPTIDASE_ACTIVITY	15	0.423582	1.02413	0.46729	0.727953	1	4530	tags=40%, list=25%, signal=53%
GOBP_PROXIMAL_DISTAL_PATTERN_FORMATION	32	0.368177	1.0241	0.418803	0.727501	1	4123	tags=38%, list=23%, signal=49%
GOBP_PROTEIN_LOCALIZATION_TO_CHROMATIN	29	0.29446	1.02393	0.424125	0.727471	1	2366	tags=17%, list=13%, signal=20%
GOBP_MICROTUBULE_CYTOSKELETON_ORGANIZATION_INVOLVED_IN_MITOSIS	142	0.287946	1.02379	0.413255	0.727295	1	2902	tags=22%, list=16%, signal=26%
GOBP_POSITIVE_REGULATION_OF_MEMBRANE_PROTEIN_ECTODOMAIN_PROTEOLYSIS	15	0.349287	1.02375	0.419355	0.726897	1	4892	tags=47%, list=27%, signal=64%
GOBP_URONIC_ACID_METABOLIC_PROCESS	17	0.449168	1.02369	0.428256	0.726504	1	3328	tags=35%, list=18%, signal=43%
GOBP_POSITIVE_REGULATION_OF_INTRACELLULAR_PROTEIN_TRANSPORT	177	0.225259	1.02352	0.388211	0.726381	1	4781	tags=30%, list=27%, signal=40%
GOBP_MACROPHAGE_ACTIVATION_INVOLVED_IN_IMMUNE_RESPONSE	18	0.351926	1.02341	0.413043	0.726129	1	5527	tags=56%, list=31%, signal=80%
GOBP_T_CELL_CYTOKINE_PRODUCTION	34	0.349067	1.02317	0.438479	0.726209	1	4618	tags=41%, list=26%, signal=55%
GOBP_POSITIVE_REGULATION_OF_PATHWAY_RESTRICTED_SMAD_PROTEIN_PHOSPHORYLATION	48	0.319407	1.02282	0.38664	0.726584	1	3391	tags=29%, list=19%, signal=36%
GOBP_POSITIVE_REGULATION_OF_GROWTH	243	0.225883	1.02243	0.381898	0.727083	1	2965	tags=19%, list=16%, signal=22%
GOBP_RESPONSE_TO_CATECHOLAMINE	98	0.313785	1.02232	0.439076	0.726827	1	3865	tags=30%, list=21%, signal=37%
GOBP_RESPONSE_TO_VIRUS	329	0.22969	1.02227	0.35518	0.726447	1	4611	tags=32%, list=26%, signal=42%
GOBP_NEGATIVE_REGULATION_OF_SMOOTH_MUSCLE_CELL_DIFFERENTIATION	20	0.323957	1.02205	0.42418	0.726444	1	420	tags=10%, list=2%, signal=10%
GOBP_CYTOKINE_PRODUCTION_INVOLVED_IN_INFLAMMATORY_RESPONSE	64	0.299878	1.02171	0.407159	0.726877	1	5394	tags=34%, list=30%, signal=49%
GOBP_NEGATIVE_REGULATION_OF_PROGRAMMED_NECROTIC_CELL_DEATH	19	0.323668	1.02153	0.444668	0.726767	1	1023	tags=16%, list=6%, signal=17%
GOBP_LUNG_MORPHOGENESIS	48	0.295823	1.02093	0.477083	0.727674	1	4225	tags=27%, list=23%, signal=35%
GOBP_CELLULAR_HORMONE_METABOLIC_PROCESS	119	0.278385	1.02091	0.423888	0.727206	1	3529	tags=30%, list=20%, signal=37%
GOBP_REGULATION_OF_T_HELPER_1_TYPE_IMMUNE_RESPONSE	27	0.382807	1.02053	0.451613	0.727696	1	1814	tags=33%, list=10%, signal=37%
GOBP_AMINO_SUGAR_METABOLIC_PROCESS	39	0.274939	1.02041	0.446712	0.727475	1	3784	tags=31%, list=21%, signal=39%
GOBP_CELLULAR_RESPONSE_TO_MECHANICAL_STIMULUS	72	0.264426	1.02001	0.423326	0.727937	1	4530	tags=32%, list=25%, signal=42%
GOBP_STRESS_ACTIVATED_PROTEIN_KINASE_SIGNALING_CASCADE	269	0.233817	1.01965	0.417559	0.728303	1	3484	tags=23%, list=19%, signal=28%
GOBP_GENITALIA_DEVELOPMENT	41	0.309538	1.01935	0.478351	0.728517	1	2687	tags=27%, list=15%, signal=31%
GOBP_CALCIUM_ION_REGULATED_EXOCYTOSIS	61	0.326083	1.01917	0.470067	0.728437	1	2560	tags=28%, list=14%, signal=32%
GOBP_DENDRITIC_SPINE_MORPHOGENESIS	59	0.315573	1.01916	0.443548	0.727938	1	4630	tags=34%, list=26%, signal=45%
GOBP_HEAT_GENERATION	16	0.362965	1.01862	0.441057	0.728751	1	1976	tags=31%, list=11%, signal=35%
GOBP_AXON_EXTENSION	114	0.303186	1.0184	0.440529	0.728852	1	3386	tags=29%, list=19%, signal=35%
GOBP_FOREBRAIN_DEVELOPMENT	350	0.2753	1.01832	0.386313	0.72854	1	3705	tags=27%, list=21%, signal=33%
GOBP_PATTERN_RECOGNITION_RECEPTOR_SIGNALING_PATHWAY	200	0.222268	1.01813	0.41629	0.728468	1	3509	tags=23%, list=19%, signal=28%
GOBP_REGULATION_OF_LIPID_BIOSYNTHETIC_PROCESS	198	0.256091	1.01809	0.439394	0.728052	1	3036	tags=23%, list=17%, signal=27%
GOBP_REGULATION_OF_CARBOHYDRATE_BIOSYNTHETIC_PROCESS	95	0.256581	1.01756	0.431727	0.728731	1	3054	tags=24%, list=17%, signal=29%
GOBP_REGULATION_OF_VIRAL_LIFE_CYCLE	135	0.231748	1.01712	0.416667	0.729304	1	5339	tags=35%, list=30%, signal=49%
GOBP_MODULATION_BY_HOST_OF_VIRAL_GENOME_REPLICATION	18	0.333814	1.01672	0.446429	0.729743	1	3786	tags=39%, list=21%, signal=49%
GOBP_POSITIVE_REGULATION_OF_LEUKOCYTE_CELL_CELL_ADHESION	220	0.302173	1.01669	0.421397	0.729332	1	4335	tags=31%, list=24%, signal=40%
GOBP_RESOLUTION_OF_MEIOTIC_RECOMBINATION_INTERMEDIATES	17	0.317065	1.01662	0.466135	0.728983	1	1784	tags=18%, list=10%, signal=20%
GOBP_MYOTUBE_CELL_DEVELOPMENT	34	0.324272	1.01647	0.418455	0.728819	1	3442	tags=29%, list=19%, signal=36%
GOBP_POSITIVE_REGULATION_OF_NITRIC_OXIDE_SYNTHASE_BIOSYNTHETIC_PROCESS	15	0.365349	1.01643	0.421166	0.728408	1	1251	tags=20%, list=7%, signal=21%
GOBP_POSITIVE_REGULATION_OF_CELL_CELL_ADHESION	260	0.276729	1.0164	0.413136	0.727985	1	4335	tags=30%, list=24%, signal=38%
GOBP_ASPARTATE_FAMILY_AMINO_ACID_METABOLIC_PROCESS	50	0.282079	1.01633	0.444676	0.727666	1	2549	tags=18%, list=14%, signal=21%
GOBP_NEUTRAL_AMINO_ACID_TRANSPORT	44	0.312812	1.0163	0.47817	0.72723	1	836	tags=18%, list=5%, signal=19%
GOBP_JNK_CASCADE	185	0.248246	1.0162	0.428571	0.72698	1	3484	tags=22%, list=19%, signal=27%
GOBP_REGULATION_OF_MAST_CELL_ACTIVATION_INVOLVED_IN_IMMUNE_RESPONSE	28	0.322655	1.016	0.444676	0.726969	1	2092	tags=21%, list=12%, signal=24%
GOBP_CEREBRAL_CORTEX_CELL_MIGRATION	38	0.340569	1.01592	0.433925	0.726659	1	2388	tags=24%, list=13%, signal=27%
GOBP_POSITIVE_REGULATION_OF_DEVELOPMENTAL_GROWTH	166	0.261814	1.01566	0.428879	0.726819	1	3436	tags=23%, list=19%, signal=28%
GOBP_EXTERNAL_ENCAPSULATING_STRUCTURE_ORGANIZATION	388	0.291518	1.01545	0.416667	0.726822	1	3360	tags=27%, list=19%, signal=33%
GOBP_REGULATION_OF_RESPONSE_TO_INTERFERON_GAMMA	25	0.349696	1.01466	0.419048	0.72821	1	1991	tags=28%, list=11%, signal=31%
GOBP_OOCYTE_DIFFERENTIATION	45	0.286115	1.01424	0.461216	0.72874	1	2871	tags=24%, list=16%, signal=29%
GOBP_REGULATION_OF_ENDOTHELIAL_CELL_DIFFERENTIATION	44	0.338056	1.01421	0.396996	0.728359	1	772	tags=11%, list=4%, signal=12%
GOBP_PROTEIN_HYDROXYLATION	27	0.342633	1.01391	0.416499	0.728573	1	4150	tags=37%, list=23%, signal=48%
GOBP_NUCLEOTIDE_BINDING_DOMAIN_LEUCINE_RICH_REPEAT_CONTAINING_RECEPTOR_SIGNALING_PATHWAY	40	0.259319	1.01376	0.417671	0.728493	1	3063	tags=20%, list=17%, signal=24%
GOBP_TRACHEA_DEVELOPMENT	17	0.383165	1.01374	0.453799	0.728043	1	759	tags=18%, list=4%, signal=18%
GOBP_NEGATIVE_REGULATION_OF_AXON_EXTENSION_INVOLVED_IN_AXON_GUIDANCE	26	0.335694	1.01374	0.421739	0.727549	1	3858	tags=38%, list=21%, signal=49%
GOBP_NITRIC_OXIDE_MEDIATED_SIGNAL_TRANSDUCTION	27	0.399272	1.0137	0.453027	0.727142	1	3951	tags=44%, list=22%, signal=57%
GOBP_TOLL_LIKE_RECEPTOR_4_SIGNALING_PATHWAY	41	0.30965	1.01367	0.421978	0.726711	1	2477	tags=24%, list=14%, signal=28%
GOBP_ISOPRENOID_METABOLIC_PROCESS	130	0.262189	1.01282	0.434389	0.728228	1	3553	tags=31%, list=20%, signal=38%
GOBP_MONOCARBOXYLIC_ACID_CATABOLIC_PROCESS	128	0.292724	1.0123	0.42953	0.729036	1	2653	tags=20%, list=15%, signal=24%
GOBP_POSITIVE_REGULATION_OF_ERK1_AND_ERK2_CASCADE	194	0.256173	1.0123	0.407643	0.728543	1	4832	tags=34%, list=27%, signal=45%
GOBP_UTERUS_DEVELOPMENT	18	0.389097	1.0115	0.452794	0.729951	1	3439	tags=28%, list=19%, signal=34%
GOBP_MAINTENANCE_OF_LOCATION_IN_CELL	203	0.238368	1.01114	0.465066	0.730249	1	3470	tags=25%, list=19%, signal=31%
GOBP_FAT_CELL_DIFFERENTIATION	218	0.2471	1.01113	0.415584	0.729791	1	3045	tags=23%, list=17%, signal=27%
GOBP_CD4_POSITIVE_ALPHA_BETA_T_CELL_ACTIVATION	95	0.299831	1.01107	0.463362	0.729448	1	3146	tags=27%, list=17%, signal=33%
GOBP_CEREBELLAR_CORTEX_MORPHOGENESIS	32	0.358015	1.0104	0.484407	0.730594	1	2927	tags=25%, list=16%, signal=30%
GOBP_EMBRYONIC_EYE_MORPHOGENESIS	32	0.366907	1.01032	0.459519	0.730278	1	2927	tags=28%, list=16%, signal=34%
GOBP_PRI_MIRNA_TRANSCRIPTION_BY_RNA_POLYMERASE_II	52	0.27015	1.00986	0.454741	0.730935	1	4390	tags=37%, list=24%, signal=48%
GOBP_REGULATION_OF_EXECUTION_PHASE_OF_APOPTOSIS	17	0.326246	1.00962	0.442553	0.731007	1	1589	tags=18%, list=9%, signal=19%
GOBP_NEGATIVE_REGULATION_OF_ENDOCYTOSIS	52	0.291823	1.00955	0.418891	0.730681	1	2554	tags=23%, list=14%, signal=27%
GOBP_RESPONSE_TO_ENDOPLASMIC_RETICULUM_STRESS	289	0.21181	1.00871	0.4846	0.732243	1	4354	tags=27%, list=24%, signal=35%
GOBP_AMINOGLYCAN_METABOLIC_PROCESS	169	0.268984	1.00851	0.428266	0.732214	1	3831	tags=33%, list=21%, signal=41%
GOBP_LEUKOCYTE_CHEMOTAXIS	202	0.305063	1.00851	0.423423	0.731724	1	2605	tags=22%, list=14%, signal=26%
GOBP_STRIATED_MUSCLE_CELL_APOPTOTIC_PROCESS	48	0.318395	1.00839	0.440711	0.731507	1	3182	tags=21%, list=18%, signal=25%
GOBP_MICROTUBULE_DEPOLYMERIZATION	44	0.366471	1.00803	0.464567	0.731918	1	4752	tags=43%, list=26%, signal=58%
GOBP_STORE_OPERATED_CALCIUM_ENTRY	19	0.330657	1.00772	0.469307	0.732147	1	3083	tags=37%, list=17%, signal=44%
GOBP_REGULATION_OF_MEMBRANE_INVAGINATION	16	0.369748	1.0076	0.42539	0.731901	1	543	tags=13%, list=3%, signal=13%
GOBP_CELLULAR_RESPONSE_TO_TOXIC_SUBSTANCE	112	0.346983	1.00756	0.495413	0.731487	1	2334	tags=22%, list=13%, signal=25%
GOBP_REGULATION_OF_TRANSLATIONAL_ELONGATION	18	0.401388	1.00731	0.471366	0.731577	1	6808	tags=56%, list=38%, signal=89%
GOBP_SERINE_FAMILY_AMINO_ACID_METABOLIC_PROCESS	39	0.316333	1.00691	0.454365	0.732088	1	1984	tags=23%, list=11%, signal=26%
GOBP_NEURON_RECOGNITION	46	0.372744	1.00684	0.455823	0.731747	1	2957	tags=33%, list=16%, signal=39%
GOBP_BRANCHING_MORPHOGENESIS_OF_AN_EPITHELIAL_TUBE	141	0.292103	1.00663	0.457447	0.731774	1	2721	tags=22%, list=15%, signal=26%
GOBP_REGIONALIZATION	319	0.254443	1.00652	0.440835	0.731565	1	2957	tags=21%, list=16%, signal=24%
GOBP_MEMBRANE_INVAGINATION	84	0.282571	1.00628	0.41649	0.731608	1	4803	tags=38%, list=27%, signal=52%
GOBP_EYE_MORPHOGENESIS	143	0.279419	1.00565	0.427039	0.732639	1	2927	tags=24%, list=16%, signal=28%
GOBP_POSITIVE_REGULATION_OF_POTASSIUM_ION_TRANSMEMBRANE_TRANSPORTER_ACTIVITY	25	0.356121	1.00563	0.441758	0.732215	1	3216	tags=36%, list=18%, signal=44%
GOBP_MACROPHAGE_CHEMOTAXIS	35	0.324337	1.00547	0.412417	0.732091	1	1186	tags=14%, list=7%, signal=15%
GOBP_FATTY_ACID_TRANSPORT	149	0.28029	1.00538	0.446316	0.731845	1	4734	tags=42%, list=26%, signal=56%
GOBP_REGULATION_OF_DENDRITE_MORPHOGENESIS	64	0.303797	1.00513	0.44332	0.731965	1	4821	tags=38%, list=27%, signal=51%
GOBP_GLUTAMINE_FAMILY_AMINO_ACID_BIOSYNTHETIC_PROCESS	16	0.343641	1.00506	0.445378	0.731622	1	1283	tags=19%, list=7%, signal=20%
GOBP_REGULATION_OF_MUSCLE_CONTRACTION	154	0.301845	1.00486	0.43871	0.73158	1	4344	tags=34%, list=24%, signal=45%
GOBP_RESPONSE_TO_ORGANOPHOSPHORUS	128	0.261615	1.00424	0.461187	0.732503	1	2581	tags=23%, list=14%, signal=27%
GOBP_MATING	36	0.330431	1.00374	0.459959	0.733202	1	3937	tags=39%, list=22%, signal=50%
GOBP_PALLIUM_DEVELOPMENT	149	0.262971	1.00364	0.453564	0.733027	1	2941	tags=23%, list=16%, signal=28%
GOBP_CELL_DIFFERENTIATION_INVOLVED_IN_EMBRYONIC_PLACENTA_DEVELOPMENT	23	0.348976	1.00338	0.467091	0.733127	1	2443	tags=26%, list=14%, signal=30%
GOBP_INTERLEUKIN_4_PRODUCTION	32	0.370597	1.00242	0.468547	0.735028	1	5869	tags=53%, list=33%, signal=79%
GOBP_NATURAL_KILLER_CELL_ACTIVATION	73	0.296652	1.00234	0.428261	0.734732	1	5064	tags=32%, list=28%, signal=44%
GOBP_POTASSIUM_ION_IMPORT_ACROSS_PLASMA_MEMBRANE	46	0.347904	1.0023	0.435146	0.734366	1	5081	tags=50%, list=28%, signal=69%
GOBP_MITOTIC_SPINDLE_ASSEMBLY	64	0.274516	1.00169	0.433269	0.735378	1	2902	tags=22%, list=16%, signal=26%
GOBP_CELL_CYCLE_ARREST	230	0.218289	1.00156	0.439175	0.73522	1	3045	tags=17%, list=17%, signal=20%
GOBP_POSITIVE_REGULATION_OF_INTRACELLULAR_TRANSPORT	217	0.214979	1.00125	0.461698	0.735444	1	4781	tags=29%, list=27%, signal=39%
GOBP_STEROID_METABOLIC_PROCESS	308	0.245103	1.00124	0.457547	0.734985	1	3036	tags=23%, list=17%, signal=28%
GOBP_CEREBELLAR_CORTEX_DEVELOPMENT	44	0.331816	1.00096	0.481799	0.735118	1	3169	tags=25%, list=18%, signal=30%
GOBP_NEGATIVE_REGULATION_OF_MYOBLAST_DIFFERENTIATION	24	0.32568	1.00045	0.446855	0.735788	1	1733	tags=21%, list=10%, signal=23%
GOBP_T_HELPER_1_TYPE_IMMUNE_RESPONSE	41	0.333022	1.00016	0.440574	0.735941	1	3077	tags=34%, list=17%, signal=41%
GOBP_NEGATIVE_REGULATION_OF_TRANSCRIPTION_REGULATORY_REGION_DNA_BINDING	19	0.341477	0.999699	0.495595	0.73661	1	3377	tags=32%, list=19%, signal=39%
GOBP_B_CELL_RECEPTOR_SIGNALING_PATHWAY	75	0.362537	0.999405	0.47495	0.736828	1	3220	tags=28%, list=18%, signal=34%
GOBP_REGULATION_OF_BINDING	345	0.209758	0.997523	0.456103	0.740811	1	4738	tags=28%, list=26%, signal=38%
GOBP_MANNOSYLATION	34	0.280298	0.997448	0.479675	0.740524	1	3073	tags=26%, list=17%, signal=32%
GOBP_NEGATIVE_REGULATION_OF_SYNAPTIC_TRANSMISSION	63	0.300452	0.997366	0.454965	0.740231	1	4197	tags=33%, list=23%, signal=43%
GOBP_MUSCLE_SYSTEM_PROCESS	442	0.271405	0.997346	0.444211	0.739811	1	2698	tags=22%, list=15%, signal=25%
GOBP_POSITIVE_REGULATION_OF_PROTEIN_LOCALIZATION_TO_CELL_SURFACE	16	0.339066	0.997123	0.476793	0.739905	1	5250	tags=44%, list=29%, signal=62%
GOBP_RESPONSE_TO_ELECTRICAL_STIMULUS	41	0.281129	0.997091	0.49453	0.739505	1	2027	tags=17%, list=11%, signal=19%
GOBP_LYMPHOCYTE_CHEMOTAXIS	52	0.335106	0.996897	0.467532	0.739488	1	2603	tags=29%, list=14%, signal=34%
GOBP_ACUTE_PHASE_RESPONSE	46	0.296184	0.996498	0.457859	0.739925	1	3701	tags=33%, list=21%, signal=41%
GOBP_POSITIVE_REGULATION_OF_CELL_PROJECTION_ORGANIZATION	341	0.261746	0.996475	0.484076	0.739494	1	2730	tags=21%, list=15%, signal=24%
GOBP_WNT_SIGNALING_PATHWAY_CALCIUM_MODULATING_PATHWAY	38	0.318759	0.99632	0.495763	0.739363	1	2314	tags=21%, list=13%, signal=24%
GOBP_POSITIVE_REGULATION_OF_BINDING	166	0.219122	0.996238	0.434211	0.739066	1	4873	tags=28%, list=27%, signal=38%
GOBP_REGULATION_OF_UBIQUITIN_PROTEIN_LIGASE_ACTIVITY	23	0.378701	0.996175	0.525727	0.738747	1	4828	tags=39%, list=27%, signal=53%
GOBP_RESPIRATORY_BURST	33	0.385519	0.996148	0.47216	0.738326	1	1724	tags=21%, list=10%, signal=23%
GOBP_MEMORY	105	0.307859	0.995868	0.461874	0.738481	1	2392	tags=24%, list=13%, signal=27%
GOBP_NEGATIVE_REGULATION_OF_PROTEASOMAL_PROTEIN_CATABOLIC_PROCESS	47	0.259125	0.995575	0.416842	0.738699	1	1842	tags=11%, list=10%, signal=12%
GOBP_NEURAL_PRECURSOR_CELL_PROLIFERATION	136	0.286668	0.99533	0.459574	0.738799	1	1377	tags=15%, list=8%, signal=17%
GOBP_POSITIVE_REGULATION_OF_POSTTRANSCRIPTIONAL_GENE_SILENCING	30	0.269664	0.995027	0.467811	0.738977	1	1081	tags=10%, list=6%, signal=11%
GOBP_MESONEPHRIC_TUBULE_MORPHOGENESIS	59	0.285931	0.994388	0.472689	0.739981	1	2721	tags=24%, list=15%, signal=28%
GOBP_POSITIVE_REGULATION_OF_T_CELL_MEDIATED_IMMUNITY	44	0.327739	0.993672	0.462555	0.741226	1	2004	tags=23%, list=11%, signal=26%
GOBP_HOMOPHILIC_CELL_ADHESION_VIA_PLASMA_MEMBRANE_ADHESION_MOLECULES	158	0.352161	0.993449	0.45625	0.741241	1	5863	tags=50%, list=33%, signal=73%
GOBP_PEPTIDYL_ASPARAGINE_MODIFICATION	30	0.339873	0.993363	0.501057	0.740966	1	2618	tags=27%, list=15%, signal=31%
GOBP_NEURON_MIGRATION	144	0.304345	0.993341	0.47619	0.740548	1	3672	tags=31%, list=20%, signal=38%
GOBP_MYD88_DEPENDENT_TOLL_LIKE_RECEPTOR_SIGNALING_PATHWAY	34	0.275229	0.993282	0.434005	0.740217	1	3509	tags=29%, list=19%, signal=36%
GOBP_RESPONSE_TO_PURINE_CONTAINING_COMPOUND	142	0.253961	0.99302	0.465217	0.740389	1	2581	tags=23%, list=14%, signal=26%
GOBP_NEUTRAL_LIPID_CATABOLIC_PROCESS	47	0.331787	0.992981	0.494253	0.739969	1	3689	tags=30%, list=20%, signal=37%
GOBP_ESTABLISHMENT_OF_EPITHELIAL_CELL_POLARITY	29	0.317112	0.992933	0.477642	0.739593	1	6413	tags=55%, list=36%, signal=85%
GOBP_ADRENERGIC_RECEPTOR_SIGNALING_PATHWAY	31	0.376017	0.992896	0.452282	0.739212	1	1535	tags=19%, list=9%, signal=21%
GOBP_MAINTENANCE_OF_LOCATION	311	0.229108	0.992797	0.495495	0.738961	1	3501	tags=24%, list=19%, signal=30%
GOBP_MITOTIC_CYTOKINESIS	66	0.263027	0.992708	0.436508	0.738705	1	900	tags=12%, list=5%, signal=13%
GOBP_NEGATIVE_REGULATION_OF_SYSTEMIC_ARTERIAL_BLOOD_PRESSURE	17	0.406693	0.99238	0.545055	0.738929	1	2617	tags=29%, list=15%, signal=34%
GOBP_REGULATION_OF_SPINDLE_ORGANIZATION	39	0.297789	0.992242	0.516064	0.738783	1	2892	tags=23%, list=16%, signal=27%
GOBP_MAMMARY_GLAND_MORPHOGENESIS	39	0.317362	0.992209	0.469602	0.738379	1	2535	tags=26%, list=14%, signal=30%
GOBP_REGULATION_OF_INNATE_IMMUNE_RESPONSE	293	0.279774	0.991532	0.506726	0.739538	1	3862	tags=26%, list=21%, signal=32%
GOBP_ANATOMICAL_STRUCTURE_REGRESSION	17	0.374769	0.991443	0.495238	0.739283	1	3158	tags=35%, list=18%, signal=43%
GOBP_POSITIVE_REGULATION_OF_PHOSPHATASE_ACTIVITY	32	0.274864	0.991177	0.411067	0.739448	1	2310	tags=16%, list=13%, signal=18%
GOBP_GLYCINE_METABOLIC_PROCESS	17	0.385178	0.990927	0.484314	0.73955	1	1099	tags=18%, list=6%, signal=19%
GOBP_UROGENITAL_SYSTEM_DEVELOPMENT	320	0.24836	0.990859	0.496644	0.739239	1	3164	tags=23%, list=18%, signal=27%
GOBP_SEQUESTERING_OF_CALCIUM_ION	117	0.270855	0.990834	0.466667	0.738819	1	3442	tags=28%, list=19%, signal=35%
GOBP_REGULATION_OF_CELL_CELL_ADHESION	417	0.247917	0.990254	0.456522	0.739712	1	2878	tags=21%, list=16%, signal=24%
GOBP_POSITIVE_REGULATION_OF_TUMOR_NECROSIS_FACTOR_SUPERFAMILY_CYTOKINE_PRODUCTION	87	0.269301	0.98995	0.441501	0.73993	1	3665	tags=25%, list=20%, signal=32%
GOBP_CANONICAL_WNT_SIGNALING_PATHWAY	330	0.21229	0.98984	0.436326	0.739663	1	4427	tags=27%, list=25%, signal=35%
GOBP_REGULATION_OF_CD4_POSITIVE_ALPHA_BETA_T_CELL_ACTIVATION	62	0.312801	0.989778	0.457883	0.739345	1	3077	tags=27%, list=17%, signal=33%
GOBP_CELL_COMMUNICATION_INVOLVED_IN_CARDIAC_CONDUCTION	56	0.350712	0.989749	0.447205	0.738935	1	3124	tags=34%, list=17%, signal=41%
GOBP_REGULATION_OF_HEART_RATE	95	0.317128	0.989545	0.438155	0.738926	1	3212	tags=33%, list=18%, signal=39%
GOBP_ACTIN_FILAMENT_BUNDLE_ORGANIZATION	156	0.264313	0.988681	0.471429	0.740519	1	4340	tags=34%, list=24%, signal=44%
GOBP_POSITIVE_REGULATION_OF_GLIOGENESIS	63	0.276383	0.98835	0.465278	0.740836	1	2443	tags=17%, list=14%, signal=20%
GOBP_NEGATIVE_REGULATION_OF_PROTEASOMAL_UBIQUITIN_DEPENDENT_PROTEIN_CATABOLIC_PROCESS	35	0.263747	0.988132	0.462475	0.74085	1	1192	tags=9%, list=7%, signal=9%
GOBP_REACTIVE_OXYGEN_SPECIES_BIOSYNTHETIC_PROCESS	117	0.237453	0.987991	0.533937	0.740708	1	4574	tags=28%, list=25%, signal=38%
GOBP_POSITIVE_REGULATION_OF_AXONOGENESIS	78	0.298872	0.98766	0.448637	0.740962	1	2891	tags=26%, list=16%, signal=30%
GOBP_NEGATIVE_REGULATION_OF_BLOOD_CIRCULATION	25	0.332913	0.98756	0.437367	0.740732	1	4861	tags=40%, list=27%, signal=55%
GOBP_REGULATION_OF_HUMORAL_IMMUNE_RESPONSE	80	0.332823	0.986966	0.457627	0.74169	1	1532	tags=18%, list=8%, signal=19%
GOBP_BLOOD_COAGULATION_INTRINSIC_PATHWAY	18	0.334804	0.986645	0.495536	0.741988	1	4266	tags=33%, list=24%, signal=44%
GOBP_POSITIVE_REGULATION_OF_MONOCYTE_CHEMOTAXIS	19	0.396137	0.985993	0.477778	0.74297	1	4618	tags=42%, list=26%, signal=57%
GOBP_MORPHOGENESIS_OF_AN_EPITHELIAL_FOLD	23	0.370541	0.985783	0.492872	0.74301	1	575	tags=22%, list=3%, signal=22%
GOBP_FILOPODIUM_ASSEMBLY	62	0.274094	0.98525	0.481092	0.743718	1	3420	tags=27%, list=19%, signal=34%
GOBP_DOPAMINE_METABOLIC_PROCESS	36	0.332614	0.985086	0.451542	0.743602	1	2629	tags=28%, list=15%, signal=32%
GOBP_T_CELL_DIFFERENTIATION_INVOLVED_IN_IMMUNE_RESPONSE	71	0.291983	0.984847	0.437632	0.743707	1	1814	tags=18%, list=10%, signal=20%
GOBP_POSITIVE_REGULATION_OF_B_CELL_DIFFERENTIATION	15	0.344085	0.984579	0.463265	0.743836	1	3959	tags=40%, list=22%, signal=51%
GOBP_STABILIZATION_OF_MEMBRANE_POTENTIAL	16	0.374153	0.984561	0.438632	0.743403	1	2574	tags=44%, list=14%, signal=51%
GOBP_REGULATION_OF_CELLULAR_KETONE_METABOLIC_PROCESS	181	0.258672	0.984412	0.465784	0.743353	1	4312	tags=31%, list=24%, signal=41%
GOBP_SULFATE_TRANSPORT	18	0.32479	0.984399	0.476087	0.742904	1	2042	tags=22%, list=11%, signal=25%
GOBP_ORGAN_GROWTH	161	0.253893	0.983688	0.476987	0.744092	1	2957	tags=20%, list=16%, signal=24%
GOBP_BONE_REMODELING	87	0.257017	0.983597	0.458418	0.743798	1	4715	tags=39%, list=26%, signal=53%
GOBP_SIALYLATION	20	0.404277	0.983523	0.490722	0.743477	1	825	tags=20%, list=5%, signal=21%
GOBP_POSITIVE_REGULATION_OF_ENDOTHELIAL_CELL_CHEMOTAXIS	15	0.358245	0.983187	0.465164	0.743733	1	5088	tags=53%, list=28%, signal=74%
GOBP_SOMITOGENESIS	65	0.28568	0.983088	0.474836	0.743486	1	3563	tags=23%, list=20%, signal=29%
GOBP_REGULATION_OF_TRANSCRIPTION_ELONGATION_FROM_RNA_POLYMERASE_II_PROMOTER	30	0.23432	0.982655	0.480331	0.744074	1	4481	tags=20%, list=25%, signal=27%
GOBP_NUCLEOTIDE_SUGAR_METABOLIC_PROCESS	37	0.287572	0.982482	0.495798	0.74397	1	3325	tags=30%, list=18%, signal=36%
GOBP_NEGATIVE_REGULATION_OF_DNA_BINDING	50	0.260643	0.982456	0.5058	0.743564	1	3377	tags=28%, list=19%, signal=34%
GOBP_REGULATION_OF_INCLUSION_BODY_ASSEMBLY	16	0.406653	0.982196	0.50499	0.743706	1	3738	tags=44%, list=21%, signal=55%
GOBP_CARDIAC_MUSCLE_CONTRACTION	131	0.287079	0.982162	0.455301	0.743323	1	3061	tags=28%, list=17%, signal=34%
GOBP_REGULATION_OF_SMOOTHENED_SIGNALING_PATHWAY	77	0.328086	0.981442	0.496894	0.744688	1	2617	tags=22%, list=15%, signal=26%
GOBP_POSITIVE_REGULATION_OF_CELL_CYCLE_ARREST	82	0.232371	0.981174	0.522541	0.744879	1	3045	tags=17%, list=17%, signal=20%
GOBP_ENDODERM_FORMATION	53	0.287598	0.980957	0.522105	0.744887	1	3705	tags=28%, list=21%, signal=36%
GOBP_POSITIVE_REGULATION_OF_MACROPHAGE_ACTIVATION	29	0.32177	0.980829	0.454751	0.744715	1	2735	tags=24%, list=15%, signal=28%
GOBP_POSITIVE_REGULATION_OF_ACTIVATED_T_CELL_PROLIFERATION	23	0.330981	0.98068	0.504329	0.744638	1	1814	tags=22%, list=10%, signal=24%
GOBP_NEGATIVE_REGULATION_OF_OXIDATIVE_STRESS_INDUCED_CELL_DEATH	48	0.324115	0.980519	0.486486	0.744531	1	2859	tags=21%, list=16%, signal=25%
GOBP_REGULATION_OF_INTEGRIN_ACTIVATION	17	0.349512	0.980469	0.513258	0.74419	1	4719	tags=35%, list=26%, signal=48%
GOBP_CARDIAC_SEPTUM_MORPHOGENESIS	64	0.332919	0.979593	0.459916	0.745837	1	3036	tags=27%, list=17%, signal=32%
GOBP_RESPONSE_TO_PAIN	27	0.342236	0.979497	0.511628	0.745594	1	4872	tags=56%, list=27%, signal=76%
GOBP_ANIMAL_ORGAN_MATURATION	26	0.340587	0.979067	0.473361	0.746121	1	3858	tags=38%, list=21%, signal=49%
GOBP_ACTIVATION_OF_PHOSPHOLIPASE_C_ACTIVITY	31	0.327126	0.978898	0.480813	0.746063	1	5380	tags=42%, list=30%, signal=60%
GOBP_MORPHOGENESIS_OF_A_BRANCHING_STRUCTURE	184	0.276065	0.978745	0.472917	0.745991	1	3003	tags=24%, list=17%, signal=28%
GOBP_NEGATIVE_REGULATION_OF_CYCLIN_DEPENDENT_PROTEIN_KINASE_ACTIVITY	33	0.292642	0.978719	0.462882	0.745587	1	5171	tags=36%, list=29%, signal=51%
GOBP_SISTER_CHROMATID_COHESION	56	0.26857	0.978702	0.467742	0.745166	1	5232	tags=23%, list=29%, signal=33%
GOBP_NEGATIVE_REGULATION_OF_SMOOTHENED_SIGNALING_PATHWAY	31	0.342293	0.978303	0.520243	0.745627	1	4093	tags=32%, list=23%, signal=42%
GOBP_REGULATION_OF_SYNCYTIUM_FORMATION_BY_PLASMA_MEMBRANE_FUSION	26	0.304747	0.977887	0.497768	0.746057	1	1483	tags=19%, list=8%, signal=21%
GOBP_PROTEIN_MATURATION	281	0.246295	0.977755	0.607748	0.745962	1	4150	tags=28%, list=23%, signal=36%
GOBP_PROTEIN_HOMOOLIGOMERIZATION	173	0.243995	0.977614	0.517391	0.745814	1	4098	tags=27%, list=23%, signal=34%
GOBP_PLATELET_DEGRANULATION	126	0.255976	0.977411	0.482328	0.745818	1	3618	tags=26%, list=20%, signal=33%
GOBP_GAS_TRANSPORT	16	0.417041	0.977113	0.518433	0.74598	1	1488	tags=25%, list=8%, signal=27%
GOBP_MONONUCLEAR_CELL_DIFFERENTIATION	397	0.258964	0.977059	0.447598	0.74565	1	3711	tags=22%, list=21%, signal=28%
GOBP_MRNA_CLEAVAGE	22	0.304808	0.977047	0.48381	0.745209	1	6719	tags=50%, list=37%, signal=80%
GOBP_REGULATION_OF_CHOLESTEROL_EFFLUX	42	0.305897	0.976869	0.517084	0.74515	1	4637	tags=36%, list=26%, signal=48%
GOBP_LYMPH_VESSEL_DEVELOPMENT	26	0.341392	0.976771	0.475891	0.744918	1	1566	tags=19%, list=9%, signal=21%
GOBP_GLYCEROL_ETHER_METABOLIC_PROCESS	20	0.321257	0.976763	0.512552	0.744474	1	3444	tags=35%, list=19%, signal=43%
GOBP_RETINA_MORPHOGENESIS_IN_CAMERA_TYPE_EYE	58	0.293182	0.976749	0.480885	0.744045	1	1847	tags=21%, list=10%, signal=23%
GOBP_MEMBRANE_RAFT_ORGANIZATION	25	0.317141	0.976293	0.5	0.744681	1	4535	tags=32%, list=25%, signal=43%
GOBP_VESICLE_TARGETING_TO_FROM_OR_WITHIN_GOLGI	73	0.246369	0.975994	0.546025	0.74488	1	5113	tags=30%, list=28%, signal=42%
GOBP_POSITIVE_REGULATION_OF_PROTEIN_LOCALIZATION_TO_CELL_PERIPHERY	67	0.264979	0.975877	0.514735	0.744699	1	2066	tags=15%, list=11%, signal=17%
GOBP_METENCEPHALON_DEVELOPMENT	100	0.258238	0.975858	0.458078	0.744294	1	2927	tags=22%, list=16%, signal=26%
GOBP_EPITHELIAL_CELL_PROLIFERATION	414	0.230184	0.975364	0.522222	0.744938	1	2958	tags=19%, list=16%, signal=22%
GOBP_MAST_CELL_ACTIVATION_INVOLVED_IN_IMMUNE_RESPONSE	45	0.288172	0.97485	0.474333	0.74571	1	2092	tags=20%, list=12%, signal=23%
GOBP_ASTROCYTE_DEVELOPMENT	41	0.310591	0.974457	0.48307	0.746213	1	2014	tags=17%, list=11%, signal=19%
GOBP_RENAL_ABSORPTION	16	0.34909	0.974418	0.489712	0.745852	1	3660	tags=44%, list=20%, signal=55%
GOBP_REGULATION_OF_RECEPTOR_BINDING	25	0.323223	0.974291	0.517544	0.745656	1	3649	tags=32%, list=20%, signal=40%
GOBP_RESPONSE_TO_MOLECULE_OF_BACTERIAL_ORIGIN	322	0.23173	0.974062	0.457207	0.745684	1	4586	tags=30%, list=25%, signal=40%
GOBP_REGULATION_OF_ACTIN_FILAMENT_BUNDLE_ASSEMBLY	101	0.274611	0.97374	0.471616	0.745928	1	4340	tags=33%, list=24%, signal=43%
GOBP_REGULATION_OF_MEMBRANE_POTENTIAL	421	0.271432	0.973316	0.49345	0.746456	1	2574	tags=23%, list=14%, signal=26%
GOBP_CARDIAC_SEPTUM_DEVELOPMENT	96	0.302554	0.973304	0.480652	0.746024	1	4592	tags=31%, list=25%, signal=42%
GOBP_NEUROTRANSMITTER_RECEPTOR_TRANSPORT_TO_PLASMA_MEMBRANE	16	0.361662	0.972344	0.536842	0.74771	1	2761	tags=31%, list=15%, signal=37%
GOBP_EXPORT_ACROSS_PLASMA_MEMBRANE	58	0.307723	0.972065	0.484849	0.747892	1	2225	tags=22%, list=12%, signal=25%
GOBP_MECHANORECEPTOR_DIFFERENTIATION	62	0.282723	0.97197	0.481953	0.747627	1	3433	tags=34%, list=19%, signal=42%
GOBP_ORGAN_INDUCTION	21	0.358993	0.971722	0.450644	0.747749	1	2535	tags=29%, list=14%, signal=33%
GOBP_POSITIVE_REGULATION_OF_CHONDROCYTE_DIFFERENTIATION	17	0.344543	0.971645	0.461066	0.747479	1	4093	tags=35%, list=23%, signal=46%
GOBP_ADAPTIVE_IMMUNE_RESPONSE	435	0.293743	0.97148	0.490239	0.747359	1	4618	tags=32%, list=26%, signal=42%
GOBP_DETECTION_OF_LIGHT_STIMULUS	69	0.272436	0.970837	0.480932	0.748387	1	5871	tags=46%, list=33%, signal=68%
GOBP_REGULATION_OF_LIPID_LOCALIZATION	186	0.249205	0.970527	0.525499	0.748645	1	5048	tags=39%, list=28%, signal=53%
GOBP_OOGENESIS	82	0.250771	0.970471	0.506757	0.748332	1	2596	tags=21%, list=14%, signal=24%
GOBP_POSITIVE_REGULATION_OF_CD4_POSITIVE_ALPHA_BETA_T_CELL_DIFFERENTIATION	31	0.348216	0.970214	0.487552	0.748418	1	1814	tags=23%, list=10%, signal=25%
GOBP_REGULATION_OF_TYPE_2_IMMUNE_RESPONSE	29	0.332714	0.970062	0.488938	0.748299	1	3595	tags=38%, list=20%, signal=47%
GOBP_MUSCLE_CELL_PROLIFERATION	216	0.232671	0.969932	0.503268	0.748123	1	3151	tags=19%, list=17%, signal=22%
GOBP_POSITIVE_REGULATION_OF_ACTIN_FILAMENT_BUNDLE_ASSEMBLY	62	0.281745	0.969776	0.494457	0.747996	1	4340	tags=34%, list=24%, signal=44%
GOBP_NEGATIVE_REGULATION_OF_COLLAGEN_METABOLIC_PROCESS	15	0.435025	0.96954	0.505855	0.748099	1	811	tags=13%, list=4%, signal=14%
GOBP_NEGATIVE_REGULATION_OF_CALCIUM_ION_TRANSPORT	55	0.253822	0.968371	0.536481	0.750348	1	2786	tags=22%, list=15%, signal=26%
GOBP_POSITIVE_REGULATION_OF_MEIOTIC_CELL_CYCLE	22	0.35307	0.968317	0.506148	0.750013	1	3377	tags=32%, list=19%, signal=39%
GOBP_CONNECTIVE_TISSUE_DEVELOPMENT	240	0.255991	0.968226	0.496689	0.749771	1	4139	tags=31%, list=23%, signal=40%
GOBP_POSITIVE_REGULATION_OF_CYTOKINE_PRODUCTION	412	0.250439	0.968203	0.492274	0.749359	1	3680	tags=25%, list=20%, signal=30%
GOBP_NEGATIVE_REGULATION_OF_CELLULAR_CATABOLIC_PROCESS	244	0.196255	0.968047	0.533769	0.749226	1	3001	tags=16%, list=17%, signal=19%
GOBP_NEGATIVE_REGULATION_OF_CALCIUM_ION_TRANSMEMBRANE_TRANSPORT	37	0.276779	0.967847	0.516411	0.749261	1	2341	tags=19%, list=13%, signal=22%
GOBP_PEPTIDYL_TYROSINE_DEPHOSPHORYLATION	100	0.246632	0.967151	0.492274	0.750351	1	3967	tags=28%, list=22%, signal=36%
GOBP_BONE_MINERALIZATION	111	0.244438	0.96701	0.554054	0.750193	1	2400	tags=22%, list=13%, signal=25%
GOBP_POSITIVE_REGULATION_OF_T_CELL_PROLIFERATION	91	0.317221	0.966966	0.487124	0.749831	1	3661	tags=29%, list=20%, signal=36%
GOBP_CAMERA_TYPE_EYE_DEVELOPMENT	308	0.255139	0.966933	0.513393	0.749451	1	4165	tags=28%, list=23%, signal=36%
GOBP_NEGATIVE_REGULATION_OF_G_PROTEIN_COUPLED_RECEPTOR_SIGNALING_PATHWAY	48	0.301598	0.966826	0.538136	0.749269	1	3216	tags=29%, list=18%, signal=35%
GOBP_MATURE_B_CELL_DIFFERENTIATION	30	0.355112	0.966615	0.512146	0.749297	1	3680	tags=33%, list=20%, signal=42%
GOBP_POSITIVE_REGULATION_OF_CARTILAGE_DEVELOPMENT	29	0.324925	0.966367	0.496855	0.749429	1	2161	tags=24%, list=12%, signal=27%
GOBP_PROTEIN_K63_LINKED_UBIQUITINATION	56	0.219965	0.966354	0.521569	0.749	1	4529	tags=30%, list=25%, signal=40%
GOBP_REGULATION_OF_CELL_MIGRATION_INVOLVED_IN_SPROUTING_ANGIOGENESIS	76	0.32009	0.965825	0.510417	0.749678	1	4477	tags=21%, list=25%, signal=28%
GOBP_COPII_COATED_VESICLE_BUDDING	72	0.254817	0.965798	0.535032	0.749275	1	3943	tags=24%, list=22%, signal=30%
GOBP_MODULATION_OF_EXCITATORY_POSTSYNAPTIC_POTENTIAL	42	0.335704	0.965477	0.482906	0.749483	1	3225	tags=29%, list=18%, signal=35%
GOBP_PEPTIDE_CATABOLIC_PROCESS	24	0.328663	0.965368	0.518764	0.749287	1	2080	tags=25%, list=12%, signal=28%
GOBP_REGULATION_OF_PROTEIN_LOCALIZATION_TO_MEMBRANE	193	0.219658	0.965354	0.517526	0.748858	1	4672	tags=30%, list=26%, signal=39%
GOBP_PATTERN_SPECIFICATION_PROCESS	418	0.233611	0.964852	0.544622	0.749661	1	3035	tags=21%, list=17%, signal=24%
GOBP_HINDBRAIN_MORPHOGENESIS	42	0.310469	0.964833	0.502066	0.749246	1	2927	tags=21%, list=16%, signal=26%
GOBP_MAMMARY_GLAND_DUCT_MORPHOGENESIS	27	0.342386	0.964705	0.503226	0.749046	1	2535	tags=22%, list=14%, signal=26%
GOBP_POSITIVE_REGULATION_OF_CELL_DIVISION	81	0.268709	0.964372	0.51626	0.749433	1	1971	tags=17%, list=11%, signal=19%
GOBP_FEMALE_GAMETE_GENERATION	126	0.241886	0.964198	0.557522	0.749384	1	2596	tags=17%, list=14%, signal=20%
GOBP_NEGATIVE_REGULATION_OF_CALCIUM_ION_TRANSMEMBRANE_TRANSPORTER_ACTIVITY	31	0.2878	0.964153	0.543897	0.749058	1	2315	tags=19%, list=13%, signal=22%
GOBP_MORPHOGENESIS_OF_A_POLARIZED_EPITHELIUM	144	0.236172	0.964099	0.52521	0.748759	1	5732	tags=43%, list=32%, signal=63%
GOBP_POSITIVE_REGULATION_OF_MICROTUBULE_POLYMERIZATION_OR_DEPOLYMERIZATION	33	0.253939	0.963857	0.564378	0.748887	1	3012	tags=24%, list=17%, signal=29%
GOBP_POSITIVE_REGULATION_OF_COLD_INDUCED_THERMOGENESIS	97	0.262241	0.96382	0.527426	0.748499	1	2064	tags=22%, list=11%, signal=24%
GOBP_POSITIVE_REGULATION_OF_RESPONSE_TO_EXTERNAL_STIMULUS	478	0.254755	0.963751	0.520833	0.748208	1	4455	tags=29%, list=25%, signal=38%
GOBP_REGULATION_OF_LEUKOCYTE_PROLIFERATION	225	0.281587	0.963542	0.471579	0.748242	1	2587	tags=20%, list=14%, signal=24%
GOBP_RESPONSE_TO_MURAMYL_DIPEPTIDE	20	0.311469	0.963218	0.511066	0.748515	1	2825	tags=20%, list=16%, signal=24%
GOBP_COLUMNAR_CUBOIDAL_EPITHELIAL_CELL_DEVELOPMENT	39	0.275156	0.962501	0.552239	0.749609	1	939	tags=13%, list=5%, signal=13%
GOBP_REGULATION_OF_ALPHA_BETA_T_CELL_DIFFERENTIATION	66	0.291987	0.962436	0.477516	0.749321	1	5393	tags=41%, list=30%, signal=58%
GOBP_POSITIVE_REGULATION_OF_PROTEIN_EXPORT_FROM_NUCLEUS	20	0.319283	0.962045	0.518931	0.749826	1	396	tags=10%, list=2%, signal=10%
GOBP_REGULATION_OF_MITOCHONDRION_ORGANIZATION	151	0.224696	0.961724	0.509847	0.750056	1	5055	tags=32%, list=28%, signal=45%
GOBP_REGULATION_OF_CELL_MORPHOGENESIS	297	0.246216	0.961401	0.505263	0.750303	1	4034	tags=26%, list=22%, signal=33%
GOBP_POSITIVE_REGULATION_OF_EXCITATORY_POSTSYNAPTIC_POTENTIAL	26	0.377921	0.961213	0.521008	0.750312	1	3225	tags=31%, list=18%, signal=37%
GOBP_REGULATION_OF_CYSTEINE_TYPE_ENDOPEPTIDASE_ACTIVITY_INVOLVED_IN_APOPTOTIC_SIGNALING_PATHWAY	17	0.388271	0.960943	0.574468	0.750467	1	5634	tags=59%, list=31%, signal=85%
GOBP_POSITIVE_REGULATION_OF_DEPHOSPHORYLATION	56	0.230476	0.960874	0.508539	0.750158	1	2310	tags=16%, list=13%, signal=18%
GOBP_TERPENOID_METABOLIC_PROCESS	111	0.257506	0.960076	0.549065	0.751548	1	3553	tags=32%, list=20%, signal=39%
GOBP_CELL_KILLING	144	0.289524	0.959836	0.505669	0.751629	1	3959	tags=29%, list=22%, signal=37%
GOBP_NEGATIVE_REGULATION_OF_MICROTUBULE_POLYMERIZATION_OR_DEPOLYMERIZATION	37	0.348902	0.959257	0.525355	0.752439	1	3358	tags=35%, list=19%, signal=43%
GOBP_NEGATIVE_REGULATION_OF_STEROID_METABOLIC_PROCESS	28	0.358747	0.959117	0.502212	0.752293	1	6249	tags=57%, list=35%, signal=87%
GOBP_CELL_CELL_ADHESION_VIA_PLASMA_MEMBRANE_ADHESION_MOLECULES	261	0.298703	0.958889	0.524775	0.752398	1	2737	tags=25%, list=15%, signal=28%
GOBP_RESPIRATORY_CHAIN_COMPLEX_IV_ASSEMBLY	25	0.442598	0.9585	0.562105	0.752821	1	5936	tags=52%, list=33%, signal=77%
GOBP_PROTEIN_PALMITOYLATION	32	0.249965	0.958476	0.568	0.752425	1	4499	tags=25%, list=25%, signal=33%
GOBP_PROSTATE_GLAND_MORPHOGENESIS	27	0.324408	0.958275	0.543611	0.752454	1	575	tags=19%, list=3%, signal=19%
GOBP_DEFENSE_RESPONSE_TO_BACTERIUM	235	0.266149	0.957847	0.490323	0.752928	1	3419	tags=22%, list=19%, signal=26%
GOBP_T_CELL_ACTIVATION_INVOLVED_IN_IMMUNE_RESPONSE	102	0.285792	0.957707	0.475375	0.752745	1	1814	tags=16%, list=10%, signal=17%
GOBP_RETINA_DEVELOPMENT_IN_CAMERA_TYPE_EYE	143	0.267427	0.957704	0.488798	0.752304	1	2241	tags=19%, list=12%, signal=21%
GOBP_REGULATION_OF_CARTILAGE_DEVELOPMENT	64	0.321182	0.9575	0.485597	0.752316	1	5307	tags=47%, list=29%, signal=66%
GOBP_DIACYLGLYCEROL_METABOLIC_PROCESS	25	0.346209	0.956893	0.582463	0.753199	1	4840	tags=44%, list=27%, signal=60%
GOBP_NEGATIVE_REGULATION_OF_ACTIN_FILAMENT_BUNDLE_ASSEMBLY	33	0.31603	0.956639	0.512552	0.753331	1	2458	tags=21%, list=14%, signal=25%
GOBP_POSITIVE_REGULATION_OF_NEUROGENESIS	216	0.24485	0.956492	0.525164	0.753254	1	2891	tags=21%, list=16%, signal=25%
GOBP_EPIBOLY	35	0.324274	0.956326	0.525499	0.753191	1	419	tags=11%, list=2%, signal=12%
GOBP_CELLULAR_RESPONSE_TO_LEPTIN_STIMULUS	19	0.305735	0.956307	0.602299	0.752782	1	1586	tags=21%, list=9%, signal=23%
GOBP_RESPONSE_TO_CAMP	92	0.269702	0.956142	0.533186	0.75274	1	1594	tags=17%, list=9%, signal=19%
GOBP_REGULATION_OF_AMPA_RECEPTOR_ACTIVITY	26	0.358192	0.955759	0.522484	0.753192	1	4524	tags=38%, list=25%, signal=51%
GOBP_POSITIVE_REGULATION_OF_EPITHELIAL_CELL_PROLIFERATION	196	0.261252	0.954903	0.570136	0.754766	1	4072	tags=29%, list=23%, signal=37%
GOBP_INNATE_IMMUNE_RESPONSE_IN_MUCOSA	16	0.418544	0.954498	0.508368	0.755298	1	15	tags=6%, list=0%, signal=6%
GOBP_CELLULAR_OXIDANT_DETOXIFICATION	92	0.35002	0.953892	0.607565	0.756208	1	2014	tags=21%, list=11%, signal=23%
GOBP_ACTIN_MEDIATED_CELL_CONTRACTION	119	0.299035	0.953442	0.51046	0.756884	1	3682	tags=34%, list=20%, signal=42%
GOBP_LACTATION	45	0.254379	0.953421	0.564948	0.756486	1	2139	tags=18%, list=12%, signal=20%
GOBP_UBIQUITIN_DEPENDENT_PROTEIN_CATABOLIC_PROCESS_VIA_THE_MULTIVESICULAR_BODY_SORTING_PATHWAY	23	0.313947	0.953327	0.519669	0.756251	1	7179	tags=43%, list=40%, signal=72%
GOBP_REGULATION_OF_NEURAL_PRECURSOR_CELL_PROLIFERATION	82	0.280776	0.953167	0.517526	0.756162	1	1305	tags=16%, list=7%, signal=17%
GOBP_MICROVILLUS_ASSEMBLY	16	0.336752	0.953156	0.539715	0.755731	1	3210	tags=31%, list=18%, signal=38%
GOBP_CELLULAR_RESPONSE_TO_CHOLESTEROL	19	0.399591	0.952847	0.524366	0.755957	1	1750	tags=16%, list=10%, signal=17%
GOBP_MUSCLE_CELL_APOPTOTIC_PROCESS	82	0.259088	0.952048	0.50499	0.75728	1	1964	tags=15%, list=11%, signal=16%
GOBP_CD4_POSITIVE_ALPHA_BETA_T_CELL_DIFFERENTIATION	80	0.293353	0.951484	0.531513	0.758131	1	5393	tags=44%, list=30%, signal=62%
GOBP_POSITIVE_REGULATION_OF_MAST_CELL_ACTIVATION	18	0.319001	0.951296	0.575163	0.758106	1	4208	tags=39%, list=23%, signal=51%
GOBP_BLASTOCYST_FORMATION	35	0.262497	0.950956	0.534188	0.758519	1	2757	tags=17%, list=15%, signal=20%
GOBP_RESPONSE_TO_AXON_INJURY	76	0.265418	0.950718	0.519397	0.758608	1	4296	tags=34%, list=24%, signal=45%
GOBP_GLYCEROLIPID_BIOSYNTHETIC_PROCESS	260	0.213112	0.950345	0.555785	0.759	1	2642	tags=18%, list=15%, signal=20%
GOBP_STRIATED_MUSCLE_CONTRACTION	171	0.271401	0.950303	0.509554	0.758658	1	3601	tags=29%, list=20%, signal=36%
GOBP_REGULATION_OF_TRANSPOSITION	19	0.358145	0.95021	0.494669	0.75842	1	793	tags=11%, list=4%, signal=11%
GOBP_MORPHOGENESIS_OF_AN_EPITHELIAL_SHEET	58	0.326112	0.949838	0.544643	0.758821	1	3225	tags=26%, list=18%, signal=31%
GOBP_HEPATOCYTE_DIFFERENTIATION	16	0.335831	0.949531	0.486274	0.75908	1	8	tags=6%, list=0%, signal=6%
GOBP_NEGATIVE_REGULATION_OF_LEUKOCYTE_PROLIFERATION	81	0.293791	0.949231	0.496583	0.759266	1	2587	tags=22%, list=14%, signal=26%
GOBP_CYCLIC_NUCLEOTIDE_BIOSYNTHETIC_PROCESS	22	0.391418	0.949219	0.534161	0.758854	1	5865	tags=50%, list=33%, signal=74%
GOBP_GLUCOSE_IMPORT	73	0.295236	0.948929	0.56	0.759092	1	1898	tags=15%, list=11%, signal=17%
GOBP_ORGANIC_ACID_CATABOLIC_PROCESS	250	0.236462	0.948253	0.482379	0.760167	1	2653	tags=19%, list=15%, signal=22%
GOBP_REGULATION_OF_SUPRAMOLECULAR_FIBER_ORGANIZATION	362	0.227329	0.947941	0.552017	0.760434	1	3490	tags=23%, list=19%, signal=29%
GOBP_ORGANELLE_FISSION	473	0.209587	0.947746	0.484064	0.760442	1	5164	tags=30%, list=29%, signal=41%
GOBP_NEGATIVE_REGULATION_OF_INTERLEUKIN_10_PRODUCTION	22	0.386226	0.947627	0.516269	0.760257	1	5064	tags=32%, list=28%, signal=44%
GOBP_GOLGI_VESICLE_TRANSPORT	354	0.176385	0.946984	0.560784	0.761225	1	3968	tags=19%, list=22%, signal=24%
GOBP_LIPOXYGENASE_PATHWAY	16	0.331015	0.946843	0.597458	0.7611	1	5962	tags=50%, list=33%, signal=75%
GOBP_PROTEIN_LOCALIZATION_TO_NUCLEUS	262	0.193876	0.946307	0.570842	0.761856	1	4844	tags=27%, list=27%, signal=37%
GOBP_SUBSTRATE_DEPENDENT_CELL_MIGRATION	24	0.321333	0.945968	0.532946	0.76217	1	1505	tags=17%, list=8%, signal=18%
GOBP_DEVELOPMENTAL_INDUCTION	32	0.308253	0.945801	0.508163	0.762125	1	2535	tags=22%, list=14%, signal=25%
GOBP_NEGATIVE_REGULATION_OF_BINDING	150	0.207056	0.945767	0.578125	0.761763	1	3649	tags=27%, list=20%, signal=33%
GOBP_INTERMEDIATE_FILAMENT_BASED_PROCESS	47	0.3026	0.94564	0.510081	0.761593	1	3968	tags=32%, list=22%, signal=41%
GOBP_GLOMERULUS_DEVELOPMENT	62	0.300101	0.945469	0.518047	0.761522	1	3109	tags=27%, list=17%, signal=33%
GOBP_POSITIVE_REGULATION_OF_INTERLEUKIN_17_PRODUCTION	18	0.390351	0.945403	0.564626	0.761218	1	2866	tags=33%, list=16%, signal=40%
GOBP_NEGATIVE_REGULATION_OF_JNK_CASCADE	35	0.260717	0.94528	0.558824	0.76103	1	2496	tags=26%, list=14%, signal=30%
GOBP_REGULATION_OF_AUTOPHAGY	322	0.197554	0.945035	0.516949	0.761096	1	2489	tags=15%, list=14%, signal=17%
GOBP_ACTIVATION_OF_GTPASE_ACTIVITY	101	0.273347	0.944535	0.552743	0.76173	1	1857	tags=17%, list=10%, signal=19%
GOBP_POSITIVE_REGULATION_OF_SMOOTH_MUSCLE_CELL_DIFFERENTIATION	20	0.352462	0.943971	0.52381	0.762588	1	3114	tags=25%, list=17%, signal=30%
GOBP_REGULATION_OF_SMALL_MOLECULE_METABOLIC_PROCESS	427	0.198918	0.943604	0.564551	0.762956	1	3959	tags=24%, list=22%, signal=30%
GOBP_RESPONSE_TO_LEPTIN	24	0.279582	0.943455	0.608791	0.762889	1	1586	tags=21%, list=9%, signal=23%
GOBP_EAR_DEVELOPMENT	201	0.23514	0.943333	0.581818	0.762725	1	3482	tags=26%, list=19%, signal=32%
GOBP_NEGATIVE_REGULATION_OF_ADENYLATE_CYCLASE_ACTIVITY	19	0.401626	0.943255	0.549107	0.762465	1	1302	tags=21%, list=7%, signal=23%
GOBP_EPITHELIAL_TUBE_MORPHOGENESIS	306	0.251257	0.943208	0.522634	0.762121	1	2721	tags=18%, list=15%, signal=21%
GOBP_IMMUNOGLOBULIN_PRODUCTION	115	0.287289	0.943083	0.535714	0.761949	1	3103	tags=21%, list=17%, signal=25%
GOBP_POSITIVE_REGULATION_OF_FAT_CELL_DIFFERENTIATION	64	0.262858	0.942696	0.550107	0.762454	1	2735	tags=23%, list=15%, signal=28%
GOBP_REGULATION_OF_SMOOTH_MUSCLE_CELL_DIFFERENTIATION	42	0.290418	0.942533	0.528455	0.762341	1	3114	tags=21%, list=17%, signal=26%
GOBP_HYDROGEN_PEROXIDE_BIOSYNTHETIC_PROCESS	16	0.35918	0.94243	0.511435	0.762111	1	0	tags=6%, list=0%, signal=6%
GOBP_REGULATION_OF_AMYLOID_BETA_CLEARANCE	18	0.323806	0.942405	0.532009	0.761736	1	4637	tags=33%, list=26%, signal=45%
GOBP_MUSCLE_CELL_DIFFERENTIATION	356	0.250563	0.942135	0.531868	0.761864	1	3142	tags=20%, list=17%, signal=24%
GOBP_RESPONSE_TO_ESTROGEN	71	0.235514	0.942038	0.613687	0.761624	1	1758	tags=15%, list=10%, signal=17%
GOBP_ESTABLISHMENT_OF_TISSUE_POLARITY	123	0.236184	0.942027	0.582979	0.761209	1	5732	tags=43%, list=32%, signal=63%
[truncated: 752 more rows]

## Sheet: GSEA WTvsWTFMT (WT)
NAME	SIZE	ES	NES	NOM p-val	FDR q-val	FWER p-val	RANK AT MAX	LEADING EDGE
[truncated: 1,963 more rows]

## Sheet: GSEA WTvsWTFMT (WTFMT)
NAME	SIZE	ES	NES	NOM p-val	FDR q-val	FWER p-val	RANK AT MAX	LEADING EDGE
[truncated: 2,092 more rows]

[truncated: 17 more sheets: GSEA CSTKOvsCSTKOFMT (CSTKO), GSEA CSTKOvsCSTKOFMT (CSTKOFMT), DESeq2 CSTKOvsWT, DESeq2 CSTKOvsCSTKOFMT, DESeq2 WTvsWTFMT, DESeq2 CSTKOFMTvsWT, DESeq2 WTFMTvsCSTKO, CP CSTKOvsWT BP_Up, CP CSTKOvsWT BP_Down, CP CSTKOvsWT BP_Both, CP WTvsWTFMT BP_Up, CP WTvsWTFMT BP_Down, CP WTvsWTFMT BP_Both, CP CSTKOvsCSTKOFMT BP_Up, CP CSTKOvsCSTKOFMT BP_Down, CP CSTKOvsCSTKOFMT BP_Both, Core regulatory network]
